# Supplementary material for: Robust Acquisition of Spatial Transcriptional Programs in Tissues With Immunofluorescence-Guided Laser Capture Microdissection
Source: Front Cell Dev Biol. 2022 Mar 25;10:853188. doi: 10.3389/fcell.2022.853188 (PMC8990165; doi:10.3389/fcell.2022.853188)
Supplement: Supplementary file 1 [file DataSheet3.ZIP]

Archive with 6 entries (3 files):
- FigS10_heatmap/Supplemental_Table_S5.xlsx
- FigS9_scatterplot/
- FigS9_scatterplot/Raw_reads_count_in_1K_bin_Tip_Tube_samples.txt.gz
- Table S2_Rapid IF paper data/
- Table S2_Rapid IF paper data/reference data.txt
- FigS10_heatmap/
