# Supplementary material for: Robust Acquisition of Spatial Transcriptional Programs in Tissues With Immunofluorescence-Guided Laser Capture Microdissection
Source: Front Cell Dev Biol. 2022 Mar 25;10:853188. doi: 10.3389/fcell.2022.853188 (PMC8990165; doi:10.3389/fcell.2022.853188)
Supplement: Supplementary file 1 [file DataSheet3.ZIP › FigS10_heatmap/Supplemental_Table_S5.xlsx]

## Sheet: Gene_level_diff
Table S5. Differential expressed genes and transcripts between mouse small intestine lacteal tip and tube cells. (log2(FoldChange) > 2 or < -2, padj < 0.01)
167 differential expressed genes.
Gene_ID	Gene_Name	Annotation	Class	Reference	Strand	Start	End	baseMean	log2FoldChange	lfcSE	stat	pvalue	padj	Tip_rep1_count	Tip_rep2_count	Tip_rep3_count	Tube_rep1_count	Tube_rep2_count	Tube_rep3_count	Tube_rep4_count
ENSMUSG00000050395	Tnfsf15	tumor necrosis factor (ligand) superfamily, member 15 [Source:MGI Symbol;Acc:MGI:2180140]	protein_coding	4	-	63727084	63745113	170.652	11.2118	2.84108	3.94631	7.93635e-05	0.00802894	303	920	0	0	0	0	0
ENSMUSG00000030672	Mylpf	myosin light chain, phosphorylatable, fast skeletal muscle [Source:MGI Symbol;Acc:MGI:97273]	protein_coding	7	+	127208890	127214298	76.9474	10.0627	1.96928	5.10982	3.22463e-07	6.75751e-05	161	42	347	0	0	0	0
ENSMUSG00000116121	Pick1	predicted gene, 49486 [Source:MGI Symbol;Acc:MGI:6155161]	protein_coding	15	+	79229391	79256674	68.8823	9.90345	2.09599	4.72495	2.30176e-06	0.000401167	16	271	270	0	0	0	0
ENSMUSG00000078763	Slfn1	schlafen 1 [Source:MGI Symbol;Acc:MGI:1313259]	protein_coding	11	+	83116849	83122670	64.0611	9.7983	1.99449	4.91268	8.98377e-07	0.000171685	126	48	288	0	0	0	0
ENSMUSG00000080626	Mir1192	microRNA 1192 [Source:MGI Symbol;Acc:MGI:3783365]	miRNA	19	+	23149431	23149551	53.3605	9.53404	2.0913	4.55891	5.14187e-06	0.000827514	187	55	96	0	0	0	0
ENSMUSG00000110638	Gm45887	predicted gene 45887 [Source:MGI Symbol;Acc:MGI:5805002]	TEC	8	+	104220612	104223609	50.4735	9.45449	1.95818	4.82821	1.37766e-06	0.000255274	80	186	104	0	0	0	0
ENSMUSG00000088158	Scarna3b	small Cajal body-specific RNA 3B [Source:MGI Symbol;Acc:MGI:3819486]	scaRNA	12	-	80391613	80391751	43.1085	9.22657	2.09396	4.40627	1.05164e-05	0.00159587	106	60	132	0	0	0	0
ENSMUSG00000102554	Gm37568	predicted gene, 37568 [Source:MGI Symbol;Acc:MGI:5610796]	processed_pseudogene	9	+	108331246	108331609	56.9548	7.35425	1.8446	3.9869	6.6942e-05	0.00705617	42	184	216	0	0	0	4
ENSMUSG00000053553	3110082I17Rik	RIKEN cDNA 3110082I17 gene [Source:MGI Symbol;Acc:MGI:1920462]	protein_coding	5	-	139359739	139460527	167.777	4.16639	0.60655	6.869	6.46555e-12	1.16571e-08	278	469	385	16	9	40	30
ENSMUSG00000048497	Mmgt2	membrane magnesium transporter 2 [Source:MGI Symbol;Acc:MGI:2448491]	protein_coding	11	+	62648664	62666354	548.206	2.96971	0.640478	4.63671	3.54004e-06	0.000599186	966	1115	1246	153	202	154	57
ENSMUSG00000005686	Ampd3	adenosine monophosphate deaminase 3 [Source:MGI Symbol;Acc:MGI:1096344]	protein_coding	7	+	110768206	110812405	607.559	-2.00701	0.489455	-4.10051	4.12242e-05	0.00503937	115	291	316	1306	935	839	723
ENSMUSG00000045679	Pqlc3	PQ loop repeat containing [Source:MGI Symbol;Acc:MGI:2444067]	protein_coding	12	-	16988648	17000408	412.281	-2.13828	0.548454	-3.89874	9.66963e-05	0.00950919	116	113	203	860	221	972	827
ENSMUSG00000054342	Kcnn4	potassium intermediate/small conductance calcium-activated channel, subfamily N, member 4 [Source:MGI Symbol;Acc:MGI:1277957]	protein_coding	7	+	24370263	24386690	706.732	-2.36111	0.531366	-4.44346	8.85223e-06	0.00137899	165	198	289	893	399	2103	1747
ENSMUSG00000020137	Thap2	THAP domain containing, apoptosis associated protein 2 [Source:MGI Symbol;Acc:MGI:1914066]	protein_coding	10	-	115368404	115384443	432.418	-2.59762	0.465121	-5.58484	2.33916e-08	5.88231e-06	80	136	132	817	722	454	893
ENSMUSG00000010142	Tnfrsf13b	tumor necrosis factor receptor superfamily, member 13b [Source:MGI Symbol;Acc:MGI:1889411]	protein_coding	11	+	61126755	61149372	356.559	-2.83601	0.698534	-4.05995	4.90836e-05	0.00572198	20	83	165	479	592	449	949
ENSMUSG00000007656	Arpp19	cAMP-regulated phosphoprotein 19 [Source:MGI Symbol;Acc:MGI:1891691]	protein_coding	9	+	75037614	75060313	628.541	-2.92217	0.423549	-6.89925	5.22762e-12	1.15027e-08	104	109	197	1298	1023	1002	968
ENSMUSG00000058444	Map2k5	mitogen-activated protein kinase kinase 5 [Source:MGI Symbol;Acc:MGI:1346345]	protein_coding	9	-	63163768	63377902	698.886	-3.32908	0.677909	-4.9108	9.07043e-07	0.000171685	90	73	189	1374	242	2066	1775
ENSMUSG00000074922	Fam122a	family with sequence similarity 122, member A [Source:MGI Symbol;Acc:MGI:1915284]	protein_coding	19	-	24476502	24477356	230.816	-3.37981	0.846673	-3.99187	6.55552e-05	0.00703639	37	56	14	376	581	170	393
ENSMUSG00000103041	Gm37305	predicted gene, 37305 [Source:MGI Symbol;Acc:MGI:5610533]	antisense	3	+	65957758	65962036	267.039	-3.58615	0.872897	-4.10833	3.98536e-05	0.00494045	36	29	45	578	49	527	986
ENSMUSG00000081692	Gm15971	predicted gene 15971 [Source:MGI Symbol;Acc:MGI:3802013]	processed_pseudogene	16	+	94620377	94620587	136.077	-3.82886	0.869693	-4.40254	1.06989e-05	0.00160969	18	4	25	415	139	210	241
ENSMUSG00000066952	Myo1h	myosin 1H [Source:MGI Symbol;Acc:MGI:1914674]	protein_coding	5	+	114289166	114365357	483.774	-3.8579	0.939526	-4.10622	4.0219e-05	0.00495087	5	158	27	724	550	1373	1022
ENSMUSG00000111003	Gm47122	predicted gene, 47122 [Source:MGI Symbol;Acc:MGI:6095870]	TEC	9	+	122119145	122119495	109.475	-3.86295	0.934549	-4.13349	3.57291e-05	0.00457301	7	21	12	177	99	68	511
ENSMUSG00000104383	Gm37553	predicted gene, 37553 [Source:MGI Symbol;Acc:MGI:5610781]	TEC	9	+	101092977	101094578	261.403	-4.20625	1.0591	-3.97155	7.14064e-05	0.00730794	21	44	7	42	331	899	777
ENSMUSG00000018733	Pex12	peroxisomal biogenesis factor 12 [Source:MGI Symbol;Acc:MGI:2144177]	protein_coding	11	-	83294642	83302586	270.175	-4.36908	0.852283	-5.12633	2.95449e-07	6.26601e-05	22	25	19	1224	215	217	344
ENSMUSG00000020328	Nudcd2	NudC domain containing 2 [Source:MGI Symbol;Acc:MGI:1277103]	protein_coding	11	+	40733667	40740046	118.428	-5.3508	1.32678	-4.0329	5.50916e-05	0.00609923	1	0	16	307	107	147	371
ENSMUSG00000093245	Mir677	microRNA 677 [Source:MGI Symbol;Acc:MGI:3629885]	snoRNA	10	+	128085289	128085360	38.8569	-5.4908	1.34767	-4.07429	4.61542e-05	0.00548954	0	1	4	60	62	127	45
ENSMUSG00000087047	1700110K17Rik	RIKEN cDNA 1700110K17 gene [Source:MGI Symbol;Acc:MGI:1920808]	antisense	9	+	40323426	40343564	151.369	-6.0327	1.45206	-4.15459	3.25869e-05	0.00421785	0	0	14	310	317	220	252
ENSMUSG00000029420	Rimbp2	RIMS binding protein 2 [Source:MGI Symbol;Acc:MGI:2443235]	protein_coding	5	-	128757791	128953486	188.76	-6.16676	1.54783	-3.98413	6.77269e-05	0.00709641	0	0	16	741	264	134	252
ENSMUSG00000024613	Tcof1	treacle ribosome biogenesis factor 1 [Source:MGI Symbol;Acc:MGI:892003]	protein_coding	18	-	60813755	60848971	289.95	-6.19831	1.51252	-4.09801	4.1672e-05	0.00505898	16	0	0	535	213	740	873
ENSMUSG00000038173	Enpp6	ectonucleotide pyrophosphatase/phosphodiesterase 6 [Source:MGI Symbol;Acc:MGI:2445171]	protein_coding	8	+	46986887	47096762	136.653	-6.65604	1.39278	-4.77896	1.76207e-06	0.00031331	0	4	4	282	447	24	147
ENSMUSG00000032040	Dcps	decapping enzyme, scavenger [Source:MGI Symbol;Acc:MGI:1916555]	protein_coding	9	-	35124408	35176061	173.138	-6.71138	1.5452	-4.34337	1.40312e-05	0.00207556	0	0	10	553	405	83	162
ENSMUSG00000070802	Pnmal2	PNMA-like 2 [Source:MGI Symbol;Acc:MGI:3645856]	protein_coding	7	+	16944682	16948828	79.6114	-6.86859	1.51308	-4.53948	5.63934e-06	0.000894319	0	0	4	65	87	377	113
ENSMUSG00000020526	Znhit3	zinc finger, HIT type 3 [Source:MGI Symbol;Acc:MGI:3051596]	protein_coding	11	-	84910950	84916366	102.422	-6.87914	1.3415	-5.12796	2.92901e-07	6.26601e-05	0	5	0	95	145	284	287
ENSMUSG00000077220	Snord78	small nucleolar RNA, C/D box 78 [Source:MGI Symbol;Acc:MGI:5453213]	snoRNA	1	+	161036984	161037049	46.6385	-6.88927	1.72725	-3.98859	6.64678e-05	0.00704839	1	1	0	30	11	253	108
ENSMUSG00000022756	Slc7a4	solute carrier family 7 (cationic amino acid transporter, y+ system), member 4 [Source:MGI Symbol;Acc:MGI:2146512]	protein_coding	16	-	17572018	17583214	216.845	-6.90102	1.49471	-4.61697	3.8939e-06	0.000652804	0	0	11	531	339	685	70
ENSMUSG00000104953	Gm47308	predicted gene, 47308 [Source:MGI Symbol;Acc:MGI:6096181]	miRNA	9	-	64726624	64726730	53.2764	-7.09441	1.70228	-4.16759	3.07841e-05	0.00407438	1	0	1	88	142	9	138
ENSMUSG00000021176	Efcab11	EF-hand calcium binding domain 11 [Source:MGI Symbol;Acc:MGI:1926017]	protein_coding	12	-	99693045	99884439	39.1487	-7.59712	1.66687	-4.55772	5.17108e-06	0.000827514	0	0	1	38	77	102	80
ENSMUSG00000107741	Gm2011	predicted gene 2011 [Source:MGI Symbol;Acc:MGI:3780180]	transcribed_unprocessed_pseudogene	3	+	40846820	40875388	180.017	-7.63178	1.41293	-5.40138	6.61315e-08	1.56091e-05	4	0	0	164	416	579	162
ENSMUSG00000104597	B230334C09Rik	RIKEN cDNA B230334C09 gene [Source:MGI Symbol;Acc:MGI:2442224]	antisense	3	-	158067186	158076112	109.601	-7.74816	1.75261	-4.42092	9.82829e-06	0.00151761	0	0	3	169	425	25	75
ENSMUSG00000039419	Cntnap2	contactin associated protein-like 2 [Source:MGI Symbol;Acc:MGI:1914047]	protein_coding	6	+	45059357	47304213	30.6564	-8.21172	1.93309	-4.24798	2.15707e-05	0.00296648	0	0	0	76	26	40	106
ENSMUSG00000080059	Rps19-ps3	ribosomal protein S19, pseudogene 3 [Source:MGI Symbol;Acc:MGI:3701125]	processed_pseudogene	4	-	147821777	147822202	107.134	-8.25352	2.11085	-3.91004	9.22812e-05	0.00922969	0	2	0	2	446	203	34
ENSMUSG00000108162	Gm20589	predicted gene, 20589 [Source:MGI Symbol;Acc:MGI:5295695]	processed_pseudogene	6	-	113352636	113355165	37.0424	-8.48273	1.97402	-4.29719	1.7298e-05	0.00249588	0	0	0	55	113	31	56
ENSMUSG00000030499	Kctd15	potassium channel tetramerisation domain containing 15 [Source:MGI Symbol;Acc:MGI:2385276]	protein_coding	7	-	34639014	34656732	40.1893	-8.60079	1.99288	-4.31576	1.59057e-05	0.00231395	0	0	0	20	118	51	98
ENSMUSG00000025854	Fam20c	family with sequence similarity 20, member C [Source:MGI Symbol;Acc:MGI:2136853]	protein_coding	5	+	138754514	138810077	41.0879	-8.63419	2.14482	-4.02561	5.68283e-05	0.00621335	0	0	0	6	42	107	190
ENSMUSG00000104888	1500005C15Rik	RIKEN cDNA 1500005C15 gene [Source:MGI Symbol;Acc:MGI:1919269]	TEC	3	-	127714634	127717027	45.4674	-8.7792	1.77562	-4.9443	7.64163e-07	0.000147819	0	0	0	97	86	110	45
ENSMUSG00000115306	Gm49159	predicted gene, 49159 [Source:MGI Symbol;Acc:MGI:6118580]	TEC	14	-	86704562	86707185	46.366	-8.80878	1.82937	-4.81519	1.47057e-06	0.000269651	0	0	0	38	39	152	158
ENSMUSG00000026611	Spata17	spermatogenesis associated 17 [Source:MGI Symbol;Acc:MGI:1921967]	protein_coding	1	-	187044648	187215465	46.56	-8.81316	1.83483	-4.80326	1.56101e-06	0.000283282	0	0	0	68	117	39	113
ENSMUSG00000072761	Gm6712	predicted gene 6712 [Source:MGI Symbol;Acc:MGI:3645888]	lincRNA	17	+	17294443	17319511	50.0132	-8.9178	1.86358	-4.7853	1.70734e-06	0.000306677	0	0	0	26	52	188	147
ENSMUSG00000022415	Syngr1	synaptogyrin 1 [Source:MGI Symbol;Acc:MGI:1328323]	protein_coding	15	+	80091334	80119501	54.3376	-9.03576	2.26505	-3.98921	6.62933e-05	0.00704839	0	0	0	28	242	8	59
ENSMUSG00000097867	Lppos	LIM domain containing preferred translocation partner in lipoma, opposite strand [Source:MGI Symbol;Acc:MGI:1916091]	lincRNA	16	-	24391612	24393588	54.6644	-9.04546	2.31624	-3.90524	9.41312e-05	0.00936154	0	0	0	280	50	78	2
ENSMUSG00000078234	Klhdc7a	kelch domain containing 7A [Source:MGI Symbol;Acc:MGI:2444612]	protein_coding	4	-	139960220	139968026	57.2682	-9.11272	1.80474	-5.04931	4.43403e-07	9.07585e-05	0	0	0	83	81	240	43
ENSMUSG00000091191	Gm17334	predicted gene, 17334 [Source:MGI Symbol;Acc:MGI:4936968]	protein_coding	11	-	53772281	53773187	59.9154	-9.17825	2.00411	-4.57971	4.65616e-06	0.000758911	0	0	0	20	71	53	355
ENSMUSG00000103804	Gm37062	predicted gene, 37062 [Source:MGI Symbol;Acc:MGI:5610290]	sense_intronic	1	-	38076295	38077305	63.499	-9.26226	2.27702	-4.06771	4.74775e-05	0.00557164	0	0	0	8	7	370	177
ENSMUSG00000113137	Gm7511	predicted gene 7511 [Source:MGI Symbol;Acc:MGI:3646392]	processed_pseudogene	12	-	55067752	55068201	66.6445	-9.3311	1.8523	-5.03758	4.71445e-07	9.53891e-05	0	0	0	20	155	153	174
ENSMUSG00000097322	A530083I20Rik	RIKEN cDNA A530083I20 gene [Source:MGI Symbol;Acc:MGI:3040711]	processed_transcript	9	-	122885080	122903531	67.7113	-9.35507	1.99679	-4.68505	2.79887e-06	0.000483024	0	0	0	27	24	140	405
ENSMUSG00000109209	Gm45104	predicted gene 45104 [Source:MGI Symbol;Acc:MGI:5753680]	TEC	7	-	18396516	18400865	67.9954	-9.35951	2.33843	-4.00247	6.26846e-05	0.00681134	0	0	0	12	316	7	83
ENSMUSG00000042320	Prox2	prospero homeobox 2 [Source:MGI Symbol;Acc:MGI:1920672]	protein_coding	12	-	85086385	85110759	68.0077	-9.36017	1.79669	-5.20968	1.89162e-07	4.11089e-05	0	0	0	149	138	180	31
ENSMUSG00000051444	Bbs12	Bardet-Biedl syndrome 12 (human) [Source:MGI Symbol;Acc:MGI:2686651]	protein_coding	3	+	37312554	37321453	68.9273	-9.3807	1.73705	-5.40037	6.65046e-08	1.56091e-05	0	0	0	56	57	159	307
ENSMUSG00000030346	Rad51ap1	RAD51 associated protein 1 [Source:MGI Symbol;Acc:MGI:1098224]	protein_coding	6	-	126923050	126939587	72.5602	-9.45465	1.98358	-4.76647	1.87486e-06	0.000330031	0	0	0	12	50	272	287
ENSMUSG00000100967	Gm29666	predicted gene 29666 [Source:MGI Symbol;Acc:MGI:5580372]	protein_coding	15	-	84910438	84920038	72.9587	-9.46196	2.16227	-4.37595	1.20906e-05	0.00180365	0	0	0	416	58	64	8
ENSMUSG00000051074	4930579K19Rik	RIKEN cDNA 4930579K19 gene [Source:MGI Symbol;Acc:MGI:1923131]	processed_transcript	9	-	98562229	98563611	73.8062	-9.47911	2.22553	-4.25927	2.05099e-05	0.00288829	0	0	0	194	1	137	301
ENSMUSG00000040424	Hipk4	homeodomain interacting protein kinase 4 [Source:MGI Symbol;Acc:MGI:2685008]	protein_coding	7	+	27523267	27531175	75.9101	-9.51872	1.86712	-5.09808	3.43109e-07	7.10558e-05	0	0	0	20	209	181	141
ENSMUSG00000001403	Ube2c	ubiquitin-conjugating enzyme E2C [Source:MGI Symbol;Acc:MGI:1915862]	protein_coding	2	+	164769898	164778822	75.9285	-9.51951	1.81328	-5.24989	1.52189e-07	3.34872e-05	0	0	0	215	101	235	28
ENSMUSG00000039195	1110008P14Rik	RIKEN cDNA 1110008P14 gene [Source:MGI Symbol;Acc:MGI:1920987]	protein_coding	2	-	32377097	32381938	81.9809	-9.63047	2.09643	-4.59374	4.35362e-06	0.000716232	0	0	0	338	18	290	15
ENSMUSG00000071552	Tigit	T cell immunoreceptor with Ig and ITIM domains [Source:MGI Symbol;Acc:MGI:3642260]	protein_coding	16	-	43648867	43664146	82.385	-9.63672	1.6467	-5.85213	4.8532e-09	1.33486e-06	0	0	0	229	169	86	114
ENSMUSG00000044881	Coa4	cytochrome c oxidase assembly factor 4 [Source:MGI Symbol;Acc:MGI:1915435]	protein_coding	7	+	100537071	100540369	84.1957	-9.66833	1.52254	-6.35015	2.15101e-10	8.23137e-08	0	0	0	118	159	151	213
ENSMUSG00000002032	Tmem25	transmembrane protein 25 [Source:MGI Symbol;Acc:MGI:1918937]	protein_coding	9	-	44793769	44799307	84.4872	-9.67413	1.7751	-5.44992	5.03937e-08	1.21518e-05	0	0	0	315	24	174	177
ENSMUSG00000029596	Sdsl	serine dehydratase-like [Source:MGI Symbol;Acc:MGI:2182607]	protein_coding	5	-	120458186	120472810	87.2586	-9.71978	1.55726	-6.24158	4.33168e-10	1.29238e-07	0	0	0	155	169	222	106
ENSMUSG00000050796	B3galt6	UDP-Gal:betaGal beta 1,3-galactosyltransferase, polypeptide 6 [Source:MGI Symbol;Acc:MGI:2152819]	protein_coding	4	-	155989466	155992649	87.3407	-9.72083	1.77993	-5.46134	4.72551e-08	1.15532e-05	0	0	0	216	238	97	50
ENSMUSG00000032724	Abtb2	ankyrin repeat and BTB (POZ) domain containing 2 [Source:MGI Symbol;Acc:MGI:2139365]	protein_coding	2	+	103566310	103718423	93.4047	-9.8188	2.00401	-4.89958	9.60423e-07	0.000179854	0	0	0	342	12	46	380
ENSMUSG00000104140	Gm37140	predicted gene, 37140 [Source:MGI Symbol;Acc:MGI:5610368]	TEC	1	-	97878382	97880065	97.2043	-9.87611	1.57289	-6.27894	3.40879e-10	1.091e-07	0	0	0	82	148	202	341
ENSMUSG00000017764	Zswim1	zinc finger SWIM-type containing 1 [Source:MGI Symbol;Acc:MGI:1919221]	protein_coding	2	+	164822686	164826871	100.75	-9.9272	1.75333	-5.66193	1.49683e-08	3.93263e-06	0	0	0	170	248	37	275
ENSMUSG00000103192	Gm37645	predicted gene, 37645 [Source:MGI Symbol;Acc:MGI:5610873]	TEC	1	-	80666009	80669564	102.334	-9.94945	1.75893	-5.65654	1.54453e-08	3.99828e-06	0	0	0	234	291	50	128
ENSMUSG00000076666	Ighv14-4	immunoglobulin heavy variable 14-4 [Source:MGI Symbol;Acc:MGI:4439765]	IG_V_gene	12	-	114176438	114176867	107.784	-10.0252	2.52241	-3.97445	7.05426e-05	0.00726176	0	0	0	315	0	288	312
ENSMUSG00000079298	Klrb1b	killer cell lectin-like receptor subfamily B member 1B [Source:MGI Symbol;Acc:MGI:107539]	protein_coding	6	-	128813706	128826331	108.828	-10.0386	1.9094	-5.25746	1.4606e-07	3.25454e-05	0	0	0	15	317	134	321
ENSMUSG00000030800	Prss8	protease, serine 8 (prostasin) [Source:MGI Symbol;Acc:MGI:1923810]	protein_coding	7	-	127925716	127930104	110.085	-10.0558	1.51805	-6.62419	3.49149e-11	2.79367e-08	0	0	0	106	138	296	349
ENSMUSG00000072623	Zfp9	zinc finger protein 9 [Source:MGI Symbol;Acc:MGI:99210]	protein_coding	6	-	118461950	118479320	110.558	-10.0619	2.02122	-4.97815	6.41945e-07	0.000125557	0	0	0	5	112	407	402
ENSMUSG00000106115	Gm43420	predicted gene 43420 [Source:MGI Symbol;Acc:MGI:5663557]	TEC	5	+	121402658	121404514	111.423	-10.0723	1.78321	-5.64842	1.61925e-08	4.13095e-06	0	0	0	156	342	39	233
ENSMUSG00000044080	S100a1	S100 calcium binding protein A1 [Source:MGI Symbol;Acc:MGI:1338917]	protein_coding	3	-	90511034	90514392	111.972	-10.0801	2.5758	-3.91338	9.10117e-05	0.00915474	0	0	0	0	135	228	570
ENSMUSG00000031079	Zfp300	zinc finger protein 300 [Source:MGI Symbol;Acc:MGI:3045326]	protein_coding	X	-	21079174	21089527	116.146	-10.1326	2.59673	-3.90204	9.53844e-05	0.00943287	0	0	0	0	417	191	182
ENSMUSG00000034793	G6pc3	glucose 6 phosphatase, catalytic, 3 [Source:MGI Symbol;Acc:MGI:1915651]	protein_coding	11	+	102189620	102194081	119.946	-10.1795	1.42908	-7.12312	1.05509e-12	3.71455e-09	0	0	0	173	155	342	283
ENSMUSG00000028069	Gpatch4	G patch domain containing 4 [Source:MGI Symbol;Acc:MGI:1913864]	protein_coding	3	+	88043108	88055993	120.121	-10.1815	2.51558	-4.04739	5.17928e-05	0.00588199	0	0	0	420	0	199	392
ENSMUSG00000111862	Gm47828	predicted gene, 47828 [Source:MGI Symbol;Acc:MGI:6097024]	sense_intronic	9	+	51215733	51219521	120.224	-10.1827	2.55772	-3.98116	6.85811e-05	0.00714339	0	0	0	0	139	259	607
ENSMUSG00000015943	Bola1	bolA-like 1 (E. coli) [Source:MGI Symbol;Acc:MGI:1916418]	protein_coding	3	-	96196588	96219709	120.703	-10.1882	1.93557	-5.26368	1.41201e-07	3.18661e-05	0	0	0	223	211	464	10
ENSMUSG00000076652	Ighv7-3	immunoglobulin heavy variable 7-3 [Source:MGI Symbol;Acc:MGI:4439766]	IG_V_gene	12	-	114153180	114153644	120.746	-10.189	2.51728	-4.04762	5.17417e-05	0.00588199	0	0	0	483	0	264	254
ENSMUSG00000006398	Cdc20	cell division cycle 20 [Source:MGI Symbol;Acc:MGI:1859866]	protein_coding	4	-	118432901	118437352	121.604	-10.1991	1.85341	-5.50286	3.73673e-08	9.26446e-06	0	0	0	641	89	146	48
ENSMUSG00000051111	Sv2c	synaptic vesicle glycoprotein 2c [Source:MGI Symbol;Acc:MGI:1922459]	protein_coding	13	-	95954594	96132577	122.347	-10.2078	2.52736	-4.03892	5.36982e-05	0.0060207	0	0	0	0	252	286	412
ENSMUSG00000031671	Setd6	SET domain containing 6 [Source:MGI Symbol;Acc:MGI:1913333]	protein_coding	8	+	95715881	95719010	125.521	-10.2447	2.57698	-3.97549	7.02354e-05	0.00726176	0	0	0	565	148	221	0
ENSMUSG00000020676	Ccl11	chemokine (C-C motif) ligand 11 [Source:MGI Symbol;Acc:MGI:103576]	protein_coding	11	+	82057823	82062955	126.019	-10.2503	2.56556	-3.99534	6.46028e-05	0.0069767	0	0	0	0	429	193	251
ENSMUSG00000105025	Rnu3b1	U3B small nuclear RNA 1 [Source:MGI Symbol;Acc:MGI:97985]	snoRNA	11	+	87443237	87443451	246.535	-10.2562	2.22412	-4.61136	4.00038e-06	0.000664327	0	0	1	0	281	1084	673
ENSMUSG00000035601	Trmt10b	tRNA methyltransferase 10B [Source:MGI Symbol;Acc:MGI:1917184]	protein_coding	4	+	45297127	45316131	127.556	-10.2679	2.53104	-4.0568	4.97504e-05	0.00576156	0	0	0	280	274	0	385
ENSMUSG00000024799	Tm7sf2	transmembrane 7 superfamily member 2 [Source:MGI Symbol;Acc:MGI:1920416]	protein_coding	19	-	6062821	6077197	127.924	-10.2715	1.7837	-5.75855	8.4839e-09	2.26276e-06	0	0	0	254	412	48	142
ENSMUSG00000103926	Gm37894	predicted gene, 37894 [Source:MGI Symbol;Acc:MGI:5611122]	TEC	2	-	14037825	14040423	128.279	-10.2756	1.50735	-6.81703	9.29412e-12	1.1755e-08	0	0	0	199	289	147	311
ENSMUSG00000087424	5730405O15Rik	RIKEN cDNA 5730405O15 gene [Source:MGI Symbol;Acc:MGI:1917739]	processed_transcript	X	+	13042015	13045297	131	-10.3066	2.4939	-4.13271	3.58504e-05	0.00457301	0	0	0	468	0	229	403
ENSMUSG00000033475	Tomm6	translocase of outer mitochondrial membrane 6 [Source:MGI Symbol;Acc:MGI:1913369]	protein_coding	17	-	47686646	47688386	132.649	-10.3243	2.53376	-4.07471	4.60726e-05	0.00548954	0	0	0	277	338	316	0
ENSMUSG00000021376	Tpmt	thiopurine methyltransferase [Source:MGI Symbol;Acc:MGI:98812]	protein_coding	13	-	47022482	47044737	136.096	-10.3616	2.54631	-4.06927	4.71601e-05	0.00557154	0	0	0	0	109	340	718
ENSMUSG00000054453	Sytl5	synaptotagmin-like 5 [Source:MGI Symbol;Acc:MGI:2668451]	protein_coding	X	+	9885622	9994543	139.966	-10.4025	1.52094	-6.83951	7.94665e-12	1.16571e-08	0	0	0	157	108	502	397
ENSMUSG00000051439	Cd14	CD14 antigen [Source:MGI Symbol;Acc:MGI:88318]	protein_coding	18	-	36725074	36726736	140.415	-10.4065	2.63081	-3.95562	7.63374e-05	0.00776744	0	0	0	729	207	0	73
ENSMUSG00000006442	Srm	spermidine synthase [Source:MGI Symbol;Acc:MGI:102690]	protein_coding	4	+	148591503	148594993	140.723	-10.4097	2.5248	-4.12299	3.7399e-05	0.00470239	0	0	0	475	165	432	0
ENSMUSG00000073394	Runx2os1	runt related transcription factor 2, opposite strand 1 [Source:MGI Symbol;Acc:MGI:3641707]	antisense	17	+	44735845	44737612	144.565	-10.4484	2.5417	-4.11079	3.94309e-05	0.00492271	0	0	0	0	483	344	175
ENSMUSG00000033361	Prrg3	proline rich Gla (G-carboxyglutamic acid) 3 (transmembrane) [Source:MGI Symbol;Acc:MGI:2685214]	protein_coding	X	+	71962624	71972722	147.729	-10.4796	2.5702	-4.07735	4.55527e-05	0.00548954	0	0	0	0	555	126	313
ENSMUSG00000058908	Pla2g2a	phospholipase A2, group IIA (platelets, synovial fluid) [Source:MGI Symbol;Acc:MGI:104642]	polymorphic_pseudogene	4	+	138831857	138835186	150.149	-10.503	2.60031	-4.03914	5.36481e-05	0.0060207	0	0	0	345	531	87	0
ENSMUSG00000043811	Rtn4r	reticulon 4 receptor [Source:MGI Symbol;Acc:MGI:2136886]	protein_coding	16	+	18127642	18152408	151.602	-10.5171	2.59506	-4.05274	5.06211e-05	0.00582408	0	0	0	843	138	146	0
ENSMUSG00000038074	Fkbp14	FK506 binding protein 14 [Source:MGI Symbol;Acc:MGI:2387639]	protein_coding	6	-	54577604	54597308	154.339	-10.5429	2.51338	-4.1947	2.73231e-05	0.0036437	0	0	0	209	315	622	0
ENSMUSG00000078716	Tmem8b	transmembrane protein 8B [Source:MGI Symbol;Acc:MGI:2441680]	protein_coding	4	+	43668971	43692668	155.273	-10.5516	1.76834	-5.96692	2.41775e-09	6.97699e-07	0	0	0	26	347	288	525
ENSMUSG00000011171	Vipr2	vasoactive intestinal peptide receptor 2 [Source:MGI Symbol;Acc:MGI:107166]	protein_coding	12	+	116077726	116146261	156.532	-10.5638	1.73098	-6.10278	1.04237e-09	3.05814e-07	0	0	0	256	24	542	527
ENSMUSG00000038777	Sema6c	sema domain, transmembrane domain (TM), and cytoplasmic domain, (semaphorin) 6C [Source:MGI Symbol;Acc:MGI:1338032]	protein_coding	3	+	95160457	95174024	158.204	-10.5781	1.68826	-6.26572	3.71108e-10	1.12631e-07	0	0	0	419	436	125	102
ENSMUSG00000024078	Ttc27	tetratricopeptide repeat domain 27 [Source:MGI Symbol;Acc:MGI:1921446]	protein_coding	17	+	74717750	74863570	158.538	-10.5816	2.52037	-4.19844	2.68759e-05	0.00361142	0	0	0	0	366	153	696
ENSMUSG00000096740	Lbhd1	LBH domain containing 1 [Source:MGI Symbol;Acc:MGI:5516029]	protein_coding	19	+	8883732	8892627	161.991	-10.6125	1.39714	-7.59585	3.05786e-14	1.79425e-10	0	0	0	275	299	244	412
ENSMUSG00000042660	Wdr55	WD repeat domain 55 [Source:MGI Symbol;Acc:MGI:1915186]	protein_coding	18	+	36760239	36763708	162.338	-10.6158	2.47887	-4.28253	1.84781e-05	0.00262314	0	0	0	353	299	0	576
ENSMUSG00000019528	Gyg	glycogenin [Source:MGI Symbol;Acc:MGI:1351614]	protein_coding	3	-	20122084	20155317	171.418	-10.6945	2.51925	-4.2451	2.18492e-05	0.00298149	0	0	0	0	160	250	1053
ENSMUSG00000071103	1700029J07Rik	RIKEN cDNA 1700029J07 gene [Source:MGI Symbol;Acc:MGI:1916729]	protein_coding	8	-	45953606	45975252	174.204	-10.7178	2.4287	-4.41299	1.01954e-05	0.00156061	0	0	0	287	0	540	694
ENSMUSG00000053702	Nebl	nebulette [Source:MGI Symbol;Acc:MGI:1921353]	protein_coding	2	-	17343909	17731464	176.743	-10.7383	1.8597	-5.77422	7.73103e-09	2.09368e-06	0	0	0	415	415	14	428
ENSMUSG00000094694	Ighv1-9	immunoglobulin heavy variable V1-9 [Source:MGI Symbol;Acc:MGI:4439621]	IG_V_gene	12	-	114583569	114584002	182.222	-10.7825	2.51321	-4.29034	1.78398e-05	0.00255312	0	0	0	902	163	0	322
ENSMUSG00000067367	Lyar	Ly1 antibody reactive clone [Source:MGI Symbol;Acc:MGI:107470]	protein_coding	5	+	38220470	38234306	183.875	-10.7956	2.54004	-4.25016	2.13619e-05	0.00296089	0	0	0	954	106	353	0
ENSMUSG00000022369	Mtbp	Mdm2, transformed 3T3 cell double minute p53 binding protein [Source:MGI Symbol;Acc:MGI:2146005]	protein_coding	15	+	55557408	55626423	184.538	-10.8011	1.62004	-6.6672	2.60729e-11	2.41559e-08	0	0	0	512	64	711	234
ENSMUSG00000022899	Slc15a2	solute carrier family 15 (H+/peptide transporter), member 2 [Source:MGI Symbol;Acc:MGI:1890457]	protein_coding	16	-	36750177	36784962	189.514	-10.8391	2.50613	-4.32506	1.52491e-05	0.00223691	0	0	0	941	174	0	324
ENSMUSG00000094088	Ighv1-64	immunoglobulin heavy variable 1-64 [Source:MGI Symbol;Acc:MGI:4439789]	IG_V_gene	12	-	115507545	115508031	190.25	-10.8449	2.68693	-4.03615	5.43348e-05	0.00605352	0	0	0	395	13	0	1254
ENSMUSG00000108961	Gm32540	predicted gene, 32540 [Source:MGI Symbol;Acc:MGI:5591699]	lincRNA	8	-	10858750	10866186	196.083	-10.8882	2.55778	-4.25688	2.07296e-05	0.00289606	0	0	0	637	576	84	0
ENSMUSG00000041538	H2-Ob	histocompatibility 2, O region beta locus [Source:MGI Symbol;Acc:MGI:95925]	protein_coding	17	+	34238903	34245907	210.161	-10.9887	1.53592	-7.1545	8.39773e-13	3.69563e-09	0	0	0	270	186	239	1053
ENSMUSG00000024327	Slc39a7	solute carrier family 39 (zinc transporter), member 7 [Source:MGI Symbol;Acc:MGI:95909]	protein_coding	17	-	34028267	34031690	430.361	-11.0603	1.76487	-6.26694	3.68212e-10	1.12631e-07	0	0	1	1311	217	1910	29
ENSMUSG00000104452	Ighv8-8	immunoglobulin heavy variable 8-8 [Source:MGI Symbol;Acc:MGI:3815333]	IG_V_gene	12	-	115294062	115294504	263.736	-11.3161	1.79025	-6.32098	2.59915e-10	8.88999e-08	0	0	0	1336	29	420	332
ENSMUSG00000027661	Slc2a10	solute carrier family 2 (facilitated glucose transporter), member 10 [Source:MGI Symbol;Acc:MGI:2156687]	protein_coding	2	+	165503787	165519917	268.033	-11.3391	1.38566	-8.18315	2.76519e-16	4.86756e-12	0	0	0	269	546	652	562
ENSMUSG00000092470	Gm20518	predicted gene 20518 [Source:MGI Symbol;Acc:MGI:5141983]	protein_coding	16	-	17835277	17891671	327.557	-11.6286	1.96537	-5.91675	3.28362e-09	9.17486e-07	0	0	0	4	687	575	1277
ENSMUSG00000112257	Gm47623	predicted gene, 47623 [Source:MGI Symbol;Acc:MGI:6096688]	TEC	10	+	52801493	52801700	65.1355	-21.8423	3.67869	-5.93753	2.89345e-09	8.21507e-07	0	0	0	0	329	0	57
ENSMUSG00000053846	Lipg	lipase, endothelial [Source:MGI Symbol;Acc:MGI:1341803]	protein_coding	18	-	74939322	74961263	130.757	-23.015	3.47194	-6.62885	3.38304e-11	2.79367e-08	0	0	0	584	0	479	0
ENSMUSG00000109334	Gm44925	predicted gene 44925 [Source:MGI Symbol;Acc:MGI:5753501]	TEC	7	+	87118867	87120976	53.9781	-23.0675	3.67881	-6.27037	3.60191e-10	1.12631e-07	0	0	0	0	274	0	45
ENSMUSG00000022651	Retnlg	resistin like gamma [Source:MGI Symbol;Acc:MGI:2667763]	protein_coding	16	+	48872621	48874496	57.5253	-23.157	3.67876	-6.29478	3.07846e-10	1.00352e-07	0	0	0	0	0	465	44
ENSMUSG00000005986	Ankrd13d	ankyrin repeat domain 13 family, member D [Source:MGI Symbol;Acc:MGI:1915673]	protein_coding	19	-	4270180	4283137	61.053	-23.2364	3.67872	-6.31644	2.67664e-10	8.88999e-08	0	0	0	0	305	0	59
ENSMUSG00000060568	Fam78b	family with sequence similarity 78, member B [Source:MGI Symbol;Acc:MGI:2443050]	protein_coding	1	+	167001417	167091302	61.115	-23.2374	3.67872	-6.31671	2.67191e-10	8.88999e-08	0	0	0	0	44	0	490
ENSMUSG00000107440	Gm40377	predicted gene, 40377 [Source:MGI Symbol;Acc:MGI:5623262]	TEC	6	+	73223050	73225064	61.6706	-23.2521	3.67872	-6.32071	2.60366e-10	8.88999e-08	0	0	0	409	0	0	75
ENSMUSG00000029557	Mrm2	mitochondrial rRNA methyltransferase 2 [Source:MGI Symbol;Acc:MGI:1915267]	protein_coding	5	-	140327674	140331898	62.0745	-23.2589	3.67871	-6.32256	2.5727e-10	8.88999e-08	0	0	0	0	301	0	75
ENSMUSG00000096764	Gm21985	predicted gene 21985 [Source:MGI Symbol;Acc:MGI:5439454]	protein_coding	2	+	112266314	112406319	63.4348	-23.2875	3.6787	-6.33035	2.44608e-10	8.88999e-08	0	0	0	418	0	77	0
ENSMUSG00000029600	Rita1	RBPJ interacting and tubulin associated 1 [Source:MGI Symbol;Acc:MGI:1922021]	protein_coding	5	-	120594305	120612589	63.8805	-23.2944	3.6787	-6.33225	2.41607e-10	8.88999e-08	0	0	0	440	0	0	58
ENSMUSG00000051041	Olfml1	olfactomedin-like 1 [Source:MGI Symbol;Acc:MGI:2679264]	protein_coding	7	+	107567446	107591094	67.1359	-23.3611	3.67867	-6.35043	2.14716e-10	8.23137e-08	0	0	0	0	0	45	571
ENSMUSG00000097445	Gm26631	predicted gene, 26631 [Source:MGI Symbol;Acc:MGI:5477125]	bidirectional_promoter_lncRNA	9	-	57531287	57537629	101.365	-23.4119	3.56643	-6.56452	5.22e-11	3.2817e-08	0	0	0	450	0	0	391
ENSMUSG00000028678	Kif2c	kinesin family member 2C [Source:MGI Symbol;Acc:MGI:1921054]	protein_coding	4	-	117159639	117182639	99.2621	-23.4123	3.60813	-6.48877	8.6541e-11	4.5592e-08	0	0	0	0	169	0	635
ENSMUSG00000035606	Ky	kyphoscoliosis peptidase [Source:MGI Symbol;Acc:MGI:96709]	protein_coding	9	+	102505750	102546239	72.2113	-23.4577	3.67863	-6.37676	1.80875e-10	7.23623e-08	0	0	0	502	0	0	60
ENSMUSG00000056648	Hoxb8	homeobox B8 [Source:MGI Symbol;Acc:MGI:96189]	protein_coding	11	+	96281905	96285315	73.1995	-23.4847	3.67862	-6.3841	1.72408e-10	7.05791e-08	0	0	0	0	354	0	90
ENSMUSG00000005089	Slc1a2	solute carrier family 1 (glial high affinity glutamate transporter), member 2 [Source:MGI Symbol;Acc:MGI:101931]	protein_coding	2	+	102658659	102790784	75.554	-23.5138	3.67861	-6.39203	1.637e-10	6.861e-08	0	0	0	0	366	88	0
ENSMUSG00000110959	Gm47198	predicted gene, 47198 [Source:MGI Symbol;Acc:MGI:6095994]	TEC	9	+	47771141	47773375	75.3398	-23.5174	3.67861	-6.39303	1.6263e-10	6.861e-08	0	0	0	0	352	0	113
ENSMUSG00000076594	Igkv6-13	immunoglobulin kappa variable 6-13 [Source:MGI Symbol;Acc:MGI:1330829]	IG_V_gene	6	-	70457501	70458036	76.8851	-23.5309	3.6786	-6.3967	1.58776e-10	6.861e-08	0	0	0	478	80	0	0
ENSMUSG00000049723	Mmp12	matrix metallopeptidase 12 [Source:MGI Symbol;Acc:MGI:97005]	protein_coding	9	+	7344381	7369499	76.9661	-23.5482	3.6786	-6.40142	1.5394e-10	6.861e-08	0	0	0	506	60	0	0
ENSMUSG00000037499	Nenf	neuron derived neurotrophic factor [Source:MGI Symbol;Acc:MGI:1913458]	protein_coding	1	-	191306789	191318194	81.47	-23.6315	3.67322	-6.43346	1.24735e-10	5.93434e-08	0	0	0	431	0	221	0
ENSMUSG00000021448	Shc3	src homology 2 domain-containing transforming protein C3 [Source:MGI Symbol;Acc:MGI:106179]	protein_coding	13	-	51431041	51569419	83.1759	-23.6443	3.67856	-6.42759	1.29643e-10	6.00554e-08	0	0	0	485	110	0	0
ENSMUSG00000034226	Rhov	ras homolog family member V [Source:MGI Symbol;Acc:MGI:2444227]	protein_coding	2	-	119269201	119271272	90.6978	-23.6809	3.67852	-6.4376	1.21375e-10	5.93434e-08	0	0	0	77	450	0	0
ENSMUSG00000110661	Gm31805	predicted gene, 31805 [Source:MGI Symbol;Acc:MGI:5590964]	lincRNA	8	-	95828598	95833675	88.2704	-23.7307	3.6589	-6.48574	8.82983e-11	4.5592e-08	0	0	0	335	248	0	0
ENSMUSG00000029155	Spata18	spermatogenesis associated 18 [Source:MGI Symbol;Acc:MGI:1920722]	protein_coding	5	+	73651379	73679512	88.6583	-23.7408	3.65787	-6.49035	8.56373e-11	4.5592e-08	0	0	0	301	275	0	0
ENSMUSG00000026546	Cfap45	cilia and flagella associated protein 45 [Source:MGI Symbol;Acc:MGI:1919120]	protein_coding	1	+	172520801	172545870	88.758	-23.742	3.65679	-6.4926	8.43701e-11	4.5592e-08	0	0	0	362	231	0	0
ENSMUSG00000046991	Wdr27	WD repeat domain 27 [Source:MGI Symbol;Acc:MGI:1918932]	protein_coding	17	-	14818519	14943158	89.0522	-23.7521	3.62807	-6.54677	5.87955e-11	3.56889e-08	0	0	0	443	0	274	0
ENSMUSG00000060583	Olfr881	olfactory receptor 881 [Source:MGI Symbol;Acc:MGI:3030715]	protein_coding	9	+	37991825	37996408	89.7222	-23.7571	3.66521	-6.48177	9.06506e-11	4.5592e-08	0	0	0	483	148	0	0
ENSMUSG00000076670	Ighv3-5	immunoglobulin heavy variable 3-5 [Source:MGI Symbol;Acc:MGI:3648045]	IG_V_gene	12	-	114262652	114263087	91.0596	-23.7779	3.62045	-6.56768	5.11048e-11	3.2817e-08	0	0	0	480	0	0	260
ENSMUSG00000040502	Marchf9	membrane-associated ring finger (C3HC4) 9 [Source:MGI Symbol;Acc:MGI:2446144]	protein_coding	10	-	127055011	127060184	92.733	-23.8032	3.60112	-6.60993	3.84502e-11	2.88037e-08	0	0	0	350	0	0	432
ENSMUSG00000085023	Gm12744	predicted gene 12744 [Source:MGI Symbol;Acc:MGI:3702539]	antisense	4	-	106587097	106589108	95.7169	-23.8479	3.66211	-6.51206	7.41266e-11	4.3495e-08	0	0	0	600	96	0	0
ENSMUSG00000084999	Gm15839	predicted gene 15839 [Source:MGI Symbol;Acc:MGI:3801729]	antisense	16	+	56886367	56921506	96.4338	-23.8604	3.63471	-6.56462	5.21674e-11	3.2817e-08	0	0	0	0	411	201	0
ENSMUSG00000099703	Gm28285	Unannotated		18	+	35553404	35581609	99.6475	-23.9019	3.62108	-6.60075	4.09074e-11	2.88037e-08	0	0	0	0	132	670	0
ENSMUSG00000114515	Aldoa	Fructose-bisphosphate aldolase A	protein_coding	7	-	126800790	126809108	101.771	-23.9331	3.58003	-6.68515	2.30686e-11	2.25598e-08	0	0	0	566	0	0	255
ENSMUSG00000063919	Srrm4	serine/arginine repetitive matrix 4 [Source:MGI Symbol;Acc:MGI:1916205]	protein_coding	5	-	116439275	116591817	104.538	-23.961	3.61055	-6.63637	3.21494e-11	2.79367e-08	0	0	0	0	467	184	0
ENSMUSG00000024986	Hhex	hematopoietically expressed homeobox [Source:MGI Symbol;Acc:MGI:96086]	protein_coding	19	+	37434810	37440731	106.558	-23.9958	3.54361	-6.77155	1.2741e-11	1.4952e-08	0	0	0	449	0	0	440
ENSMUSG00000044749	Abca6	ATP-binding cassette, sub-family A (ABC1), member 6 [Source:MGI Symbol;Acc:MGI:1923434]	protein_coding	11	-	110176820	110251776	110.606	-24.0434	3.56452	-6.74519	1.52824e-11	1.68135e-08	0	0	0	403	323	0	0
ENSMUSG00000076532	Igkv4-91	immunoglobulin kappa chain variable 4-91 [Source:MGI Symbol;Acc:MGI:3642277]	IG_V_gene	6	-	68768555	68769103	111.179	-24.0497	3.52833	-6.81619	9.34895e-12	1.1755e-08	0	0	0	349	0	0	603
ENSMUSG00000093839	Olfr462	olfactory receptor 462 [Source:MGI Symbol;Acc:MGI:3030296]	protein_coding	11	-	87884979	87892268	111.895	-24.0627	3.59012	-6.70248	2.04914e-11	2.12183e-08	0	0	0	176	496	0	0
ENSMUSG00000039116	Adgrg6	adhesion G protein-coupled receptor G6 [Source:MGI Symbol;Acc:MGI:1916151]	protein_coding	10	-	14402583	14545659	114.701	-24.0943	3.52078	-6.84347	7.72979e-12	1.16571e-08	0	0	0	571	0	0	368
ENSMUSG00000028583	Pdpn	podoplanin [Source:MGI Symbol;Acc:MGI:103098]	protein_coding	4	-	143267431	143299564	120.749	-24.1669	3.49985	-6.90511	5.01654e-12	1.15027e-08	0	0	0	0	0	759	319
ENSMUSG00000107856	Gm7838	predicted gene 7838 [Source:MGI Symbol;Acc:MGI:3644048]	processed_pseudogene	6	-	95925741	95926929	123.681	-24.1986	3.52596	-6.86298	6.74403e-12	1.16571e-08	0	0	0	570	274	0	0
ENSMUSG00000096490	Igkv10-94	immunoglobulin kappa variable 10-94 [Source:MGI Symbol;Acc:MGI:3646140]	IG_V_gene	6	-	68704508	68704978	298.057	-25.3518	3.30712	-7.66584	1.77665e-14	1.56372e-10	0	0	0	1934	251	0	0
ENSMUSG00000076501	Igkv2-137	immunoglobulin kappa chain variable 2-137 [Source:MGI Symbol;Acc:MGI:4439879]	IG_V_gene	6	+	67555497	67556216	489.059	-26.0692	3.67818	-7.08751	1.36551e-12	4.00618e-09	0	0	0	3321	304	0	0

## Sheet: Transcript_level_diff
Table S5. Differential expressed genes and transcripts between mouse small intestine lacteal tip and tube cells.
617 differential expressed transcripts.
Transcript_Name	Chr	Strand	Start	End	Num_Exons	Length	Gene_ID	Gene_Name	Annotation	Class	baseMean	log2FoldChange	lfcSE	stat	pvalue	padj	Tip_rep1_count	Tip_rep2_count	Tip_rep3_count	Tube_rep1_count	Tube_rep2_count	Tube_rep3_count	Tube_rep4_count
ENSMUST00000017077	2	+	160740987	160762506	32	4180	ENSMUSG00000016933	Plcg1	phospholipase C, gamma 1 [Source:MGI Symbol;Acc:MGI:97615]	processed_transcript	480.27	26.3081	3.13294	8.39726	4.56998e-17	3.9327e-13	0	259	3983	0	0	0	0
ENSMUST00000114792	17	-	28399097	28517524	14	3858	ENSMUSG00000024222	Fkbp5	FK506 binding protein 5 [Source:MGI Symbol;Acc:MGI:104670]	protein_coding	479.272	25.7807	3.14083	8.20825	2.24434e-16	1.10364e-12	0	3888	212	0	0	0	0
ENSMUST00000223272	12	+	71831078	71992333	26	5835	ENSMUSG00000034574	Daam1	dishevelled associated activator of morphogenesis 1 [Source:MGI Symbol;Acc:MGI:1914596]	protein_coding	1325.42	14.2308	2.53811	5.60683	2.06069e-08	2.11741e-06	2133	3889	4272	0	0	0	0
ENSMUST00000169687	2	+	57237678	57370719	17	5745	ENSMUSG00000026827	Gpd2	glycerol phosphate dehydrogenase 2, mitochondrial [Source:MGI Symbol;Acc:MGI:99778]	protein_coding	823.472	13.5441	3.1003	4.36863	1.25026e-05	0.00108678	0	4214	2921	0	0	0	0
ENSMUST00000126681	17	+	71204676	71248242	20	4167	ENSMUSG00000024052	Lpin2	lipin 2 [Source:MGI Symbol;Acc:MGI:1891341]	protein_coding	808.18	13.5171	2.66615	5.06989	3.98047e-07	3.99462e-05	65	4599	2282	0	0	0	0
ENSMUST00000059914	4	+	11485958	11550684	24	6506	ENSMUSG00000040720	Virma	vir like m6A methyltransferase associated [Source:MGI Symbol;Acc:MGI:1913435]	protein_coding	666.828	13.2396	3.11011	4.25696	2.07221e-05	0.00172294	2164	2338	0	0	0	0	0
ENSMUST00000177014	11	-	20685716	20727142	8	4147	ENSMUSG00000049659	Aftph	aftiphilin [Source:MGI Symbol;Acc:MGI:1923012]	nonsense_mediated_decay	663.128	13.2317	2.64015	5.01172	5.39469e-07	5.3825e-05	83	2392	3257	0	0	0	0
ENSMUST00000098927	8	+	12926632	13018177	28	3215	ENSMUSG00000031442	Mcf2l	mcf.2 transforming sequence-like [Source:MGI Symbol;Acc:MGI:103263]	protein_coding	621.907	13.1391	3.08931	4.25307	2.10858e-05	0.00174895	0	2325	3095	0	0	0	0
ENSMUST00000212478	8	-	69908657	69996384	13	3622	ENSMUSG00000036180	Gatad2a	GATA zinc finger domain containing 2A [Source:MGI Symbol;Acc:MGI:2384585]	protein_coding	594.32	13.0735	3.12238	4.18705	2.82601e-05	0.00221587	2643	976	0	0	0	0	0
ENSMUST00000023614	16	+	94570907	94695517	12	5754	ENSMUSG00000022897	Dyrk1a	dual-specificity tyrosine-(Y)-phosphorylation regulated kinase 1a [Source:MGI Symbol;Acc:MGI:1330299]	protein_coding	579.806	13.0379	3.11765	4.18197	2.88998e-05	0.00225576	674	0	4049	0	0	0	0
ENSMUST00000127610	11	+	72690006	72771221	25	7154	ENSMUSG00000020790	Ankfy1	ankyrin repeat and FYVE domain containing 1 [Source:MGI Symbol;Acc:MGI:1337008]	nonsense_mediated_decay	574.405	13.0244	3.09174	4.21265	2.52392e-05	0.0020394	0	1521	3508	0	0	0	0
ENSMUST00000103010	4	+	3678127	3791612	13	3387	ENSMUSG00000042228	Lyn	LYN proto-oncogene, Src family tyrosine kinase [Source:MGI Symbol;Acc:MGI:96892]	protein_coding	524.596	12.8935	3.1086	4.14769	3.35848e-05	0.00260373	2085	1246	0	0	0	0	0
ENSMUST00000094756	5	-	66018602	66151078	6	2973	ENSMUSG00000070780	Rbm47	RNA binding motif protein 47 [Source:MGI Symbol;Acc:MGI:2384294]	protein_coding	501.744	12.8293	3.10859	4.12704	3.67463e-05	0.00281711	2043	1116	0	0	0	0	0
ENSMUST00000115227	16	+	31428748	31458901	7	3122	ENSMUSG00000046598	Bdh1	3-hydroxybutyrate dehydrogenase, type 1 [Source:MGI Symbol;Acc:MGI:1919161]	protein_coding	499.291	12.8222	3.13068	4.09565	4.20985e-05	0.00315525	2435	0	505	0	0	0	0
ENSMUST00000184572	11	-	73304992	73329596	7	1746	ENSMUSG00000020774	Aspa	aspartoacylase [Source:MGI Symbol;Acc:MGI:87914]	protein_coding	431.092	12.6104	3.0757	4.1	4.13149e-05	0.00311191	0	1912	1834	0	0	0	0
ENSMUST00000188145	1	+	151755371	151818935	21	3262	ENSMUSG00000043019	Edem3	ER degradation enhancer, mannosidase alpha-like 3 [Source:MGI Symbol;Acc:MGI:1914217]	protein_coding	407.026	12.5275	3.09953	4.04174	5.30569e-05	0.00382489	631	2497	0	0	0	0	0
ENSMUST00000117253	5	+	81021202	81792978	27	4764	ENSMUSG00000037605	Adgrl3	adhesion G protein-coupled receptor L3 [Source:MGI Symbol;Acc:MGI:2441950]	protein_coding	405.14	12.5208	2.82609	4.43044	9.40423e-06	0.000840811	1	1712	1810	0	0	0	0
ENSMUST00000103069	11	-	106654217	106715265	14	3233	ENSMUSG00000020717	Pecam1	platelet/endothelial cell adhesion molecule 1 [Source:MGI Symbol;Acc:MGI:97537]	protein_coding	404.047	12.5169	3.09335	4.04639	5.20134e-05	0.00376928	0	620	2934	0	0	0	0
ENSMUST00000049016	18	+	65580230	65689443	6	5503	ENSMUSG00000042439	Zfp532	zinc finger protein 532 [Source:MGI Symbol;Acc:MGI:3036282]	protein_coding	389.545	12.4642	3.07719	4.05051	5.11071e-05	0.00371926	0	1073	2336	0	0	0	0
ENSMUST00000161854	10	+	81293004	81319972	18	4258	ENSMUSG00000034902	Pip5k1c	phosphatidylinositol-4-phosphate 5-kinase, type 1 gamma [Source:MGI Symbol;Acc:MGI:1298224]	nonsense_mediated_decay	388.195	12.4592	3.07446	4.05248	5.06786e-05	0.00369589	0	1238	2153	0	0	0	0
ENSMUST00000154955	3	+	96162589	96171718	16	2478	ENSMUSG00000045934	Mtmr11	myotubularin related protein 11 [Source:MGI Symbol;Acc:MGI:2652817]	processed_transcript	363.699	12.3651	3.06962	4.02823	5.61979e-05	0.00401337	0	1460	1706	0	0	0	0
ENSMUST00000163095	12	-	101039915	101083697	15	4083	ENSMUSG00000041846	Ppp4r3a	protein phosphatase 4 regulatory subunit 3A [Source:MGI Symbol;Acc:MGI:1915984]	protein_coding	361.859	12.3578	3.07432	4.01969	5.82749e-05	0.0041445	0	2079	1048	0	0	0	0
ENSMUST00000160352	5	+	67260697	67291461	9	5322	ENSMUSG00000037720	Tmem33	transmembrane protein 33 [Source:MGI Symbol;Acc:MGI:1915128]	protein_coding	357.96	12.3421	3.0973	3.98479	6.75401e-05	0.00473496	1492	0	770	0	0	0	0
ENSMUST00000028199	2	+	30952959	30959015	5	3039	ENSMUSG00000026848	Tor1b	torsin family 1, member B [Source:MGI Symbol;Acc:MGI:1353605]	protein_coding	348.808	12.3048	3.07105	4.00671	6.15704e-05	0.00436985	0	1901	1117	0	0	0	0
ENSMUST00000222193	17	-	79849319	79896051	13	2902	ENSMUSG00000059811	Atl2	atlastin GTPase 2 [Source:MGI Symbol;Acc:MGI:1929492]	nonsense_mediated_decay	339.255	12.2647	3.09357	3.96459	7.35236e-05	0.00505287	519	2092	0	0	0	0	0
ENSMUST00000208068	7	-	19581043	19604461	21	2151	ENSMUSG00000061028	Clasrp	CLK4-associating serine/arginine rich protein [Source:MGI Symbol;Acc:MGI:1855695]	nonsense_mediated_decay	334.381	12.2439	3.10453	3.94388	8.01734e-05	0.00536912	0	2563	303	0	0	0	0
ENSMUST00000026407	10	+	128909699	128912815	8	1063	ENSMUSG00000025351	Cd63	CD63 antigen [Source:MGI Symbol;Acc:MGI:99529]	protein_coding	318.002	12.1714	3.08411	3.94647	7.93122e-05	0.00533941	1021	1132	0	0	0	0	0
ENSMUST00000003416	17	+	32536569	32551797	13	2227	ENSMUSG00000048440	Cyp4f16	cytochrome P450, family 4, subfamily f, polypeptide 16 [Source:MGI Symbol;Acc:MGI:1917351]	protein_coding	301.811	12.096	3.08468	3.9213	8.80726e-05	0.00577454	1075	910	0	0	0	0	0
ENSMUST00000090858	2	+	69722805	69754012	14	6127	ENSMUSG00000042133	Ppig	peptidyl-prolyl isomerase G (cyclophilin G) [Source:MGI Symbol;Acc:MGI:2445173]	protein_coding	278.499	11.98	3.07733	3.89299	9.9018e-05	0.00633531	820	0	1147	0	0	0	0
ENSMUST00000110711	2	+	120567671	120601255	8	2723	ENSMUSG00000027287	Snap23	synaptosomal-associated protein 23 [Source:MGI Symbol;Acc:MGI:109356]	protein_coding	273.965	11.9563	3.08156	3.87995	0.000104479	0.0065627	981	818	0	0	0	0	0
ENSMUST00000136970	3	+	90254341	90264120	10	2214	ENSMUSG00000027936	Crtc2	CREB regulated transcription coactivator 2 [Source:MGI Symbol;Acc:MGI:1921593]	processed_transcript	270.056	11.9356	3.07794	3.87778	0.000105415	0.00660949	826	1025	0	0	0	0	0
ENSMUST00000205438	7	-	121880033	121981711	17	3355	ENSMUSG00000034951	Cog7	component of oligomeric golgi complex 7 [Source:MGI Symbol;Acc:MGI:2685013]	protein_coding	262.571	11.8952	2.6057	4.56506	4.99349e-06	0.000472215	75	1302	854	0	0	0	0
ENSMUST00000135532	19	+	6404741	6409668	6	1517	ENSMUSG00000032946	Rasgrp2	RAS, guanyl releasing protein 2 [Source:MGI Symbol;Acc:MGI:1333849]	retained_intron	241.311	11.7733	2.68594	4.38331	1.16891e-05	0.00102383	275	28	1665	0	0	0	0
ENSMUST00000089452	15	-	77403789	77411034	3	1527	ENSMUSG00000057346	Apol9a	apolipoprotein L 9a [Source:MGI Symbol;Acc:MGI:3606001]	protein_coding	238.653	11.7573	3.11429	3.77528	0.000159826	0.00915397	0	1925	117	0	0	0	0
ENSMUST00000118869	9	+	78109192	78167938	14	2540	ENSMUSG00000009828	Ick	intestinal cell kinase [Source:MGI Symbol;Acc:MGI:1934157]	protein_coding	224.552	11.6695	3.05991	3.81367	0.00013692	0.00811199	0	567	1400	0	0	0	0
ENSMUST00000074038	12	-	30893656	30911589	6	2754	ENSMUSG00000044573	Acp1	acid phosphatase 1, soluble [Source:MGI Symbol;Acc:MGI:87881]	protein_coding	224.398	11.6684	2.57997	4.52268	6.10611e-06	0.00057271	804	240	445	0	0	0	0
ENSMUST00000124008	9	+	72985619	73013931	8	2877	ENSMUSG00000034563	Ccpg1	cell cycle progression 1 [Source:MGI Symbol;Acc:MGI:1196419]	nonsense_mediated_decay	215.144	11.6077	3.05271	3.80243	0.000143284	0.00841661	0	750	1127	0	0	0	0
ENSMUST00000139302	17	-	33646236	33685388	17	2428	ENSMUSG00000059208	Hnrnpm	heterogeneous nuclear ribonucleoprotein M [Source:MGI Symbol;Acc:MGI:1926465]	protein_coding	213.349	11.5956	3.05229	3.799	0.00014528	0.00851672	0	753	1108	0	0	0	0
ENSMUST00000145919	8	+	74993679	75031978	12	3989	ENSMUSG00000034518	Hmgxb4	HMG box domain containing 4 [Source:MGI Symbol;Acc:MGI:1918073]	nonsense_mediated_decay	210.674	11.5774	3.06825	3.77331	0.000161098	0.0091962	0	1443	369	0	0	0	0
ENSMUST00000147941	5	-	120730336	120735575	3	2373	ENSMUSG00000032690	Oas2	2'-5' oligoadenylate synthetase 2 [Source:MGI Symbol;Acc:MGI:2180852]	retained_intron	201.131	11.5106	3.04948	3.7746	0.000160267	0.00916397	0	776	976	0	0	0	0
ENSMUST00000231108	15	+	81775779	81784300	8	2919	ENSMUSG00000022390	Zc3h7b	zinc finger CCCH type containing 7B [Source:MGI Symbol;Acc:MGI:1328310]	retained_intron	195.75	11.4715	3.05706	3.75244	0.000175122	0.00980172	0	459	1257	0	0	0	0
ENSMUST00000050827	5	-	123728426	123749389	12	2344	ENSMUSG00000029422	Rsrc2	arginine/serine-rich coiled-coil 2 [Source:MGI Symbol;Acc:MGI:1913489]	protein_coding	320.611	11.4613	2.39219	4.79114	1.65835e-06	0.000162632	660	515	1242	1	0	0	0
ENSMUST00000126980	10	-	80642617	80656494	9	2449	ENSMUSG00000003344	Btbd2	BTB (POZ) domain containing 2 [Source:MGI Symbol;Acc:MGI:1933831]	protein_coding	162.666	11.2044	2.60265	4.305	1.66987e-05	0.00140883	74	981	304	0	0	0	0
ENSMUST00000107729	7	-	45806637	45814311	12	2519	ENSMUSG00000003269	Cyth2	cytohesin 2 [Source:MGI Symbol;Acc:MGI:1334255]	protein_coding	140.621	10.9943	2.55711	4.29949	1.71193e-05	0.00144078	180	284	661	0	0	0	0
ENSMUST00000205266	7	-	127342795	127345589	2	2513	ENSMUSG00000047371	Zfp768	zinc finger protein 768 [Source:MGI Symbol;Acc:MGI:2384582]	protein_coding	139.346	10.9811	2.7607	3.97766	6.95975e-05	0.00484956	138	972	4	0	0	0	0
ENSMUST00000217876	10	-	80062416	80075439	15	2156	ENSMUSG00000035673	Sbno2	strawberry notch 2 [Source:MGI Symbol;Acc:MGI:2448490]	retained_intron	208.386	10.8397	2.5399	4.26774	1.97461e-05	0.00164976	91	1593	46	0	0	1	0
ENSMUST00000139987	19	+	4125960	4132305	7	1489	ENSMUSG00000024845	Tmem134	transmembrane protein 134 [Source:MGI Symbol;Acc:MGI:1914240]	processed_transcript	125.365	10.8283	2.59706	4.16947	3.05315e-05	0.00237772	496	145	162	0	0	0	0
ENSMUST00000111692	2	-	84600073	84650745	19	6170	ENSMUSG00000034101	Ctnnd1	catenin (cadherin associated protein), delta 1 [Source:MGI Symbol;Acc:MGI:105100]	protein_coding	117.203	10.7315	2.60724	4.11603	3.85458e-05	0.00292897	141	77	731	0	0	0	0
ENSMUST00000126666	18	+	50019567	50090794	2	906	ENSMUSG00000062210	Tnfaip8	tumor necrosis factor, alpha-induced protein 8 [Source:MGI Symbol;Acc:MGI:2147191]	protein_coding	113.17	10.681	2.62298	4.0721	4.65911e-05	0.00346384	25	562	379	0	0	0	0
ENSMUST00000168831	X	+	73673958	73681289	13	1919	ENSMUSG00000019558	Slc6a8	solute carrier family 6 (neurotransmitter transporter, creatine), member 8 [Source:MGI Symbol;Acc:MGI:2147834]	protein_coding	112.146	10.6675	2.62257	4.0676	4.75005e-05	0.00350872	478	143	76	0	0	0	0
ENSMUST00000134710	6	+	61570670	61820582	5	1520	ENSMUSG00000039578	Ccser1	coiled-coil serine rich 1 [Source:MGI Symbol;Acc:MGI:3045354]	protein_coding	102.003	10.5309	2.7408	3.84226	0.000121905	0.00741636	307	392	3	0	0	0	0
ENSMUST00000126533	11	+	115475742	115485286	3	610	ENSMUSG00000057219	Armc7	armadillo repeat containing 7 [Source:MGI Symbol;Acc:MGI:2679719]	processed_transcript	92.6348	10.392	2.55708	4.06402	4.82346e-05	0.00355531	174	362	165	0	0	0	0
ENSMUST00000005399	11	-	62713287	62729093	5	3220	ENSMUSG00000005267	Zfp287	zinc finger protein 287 [Source:MGI Symbol;Acc:MGI:2176561]	protein_coding	92.2911	10.3869	2.70338	3.84218	0.000121947	0.00741636	4	315	484	0	0	0	0
ENSMUST00000160615	7	+	141087761	141088877	3	557	ENSMUSG00000054065	Pkp3	plakophilin 3 [Source:MGI Symbol;Acc:MGI:1891830]	retained_intron	84.0755	10.252	2.60032	3.94258	8.06097e-05	0.00538786	272	244	54	0	0	0	0
ENSMUST00000136155	X	-	7667960	7671372	4	1212	ENSMUSG00000031146	Plp2	proteolipid protein 2 [Source:MGI Symbol;Acc:MGI:1298382]	retained_intron	83.7403	10.2461	2.60006	3.94073	8.12338e-05	0.00541905	323	136	81	0	0	0	0
ENSMUST00000153935	10	-	128917301	128919297	3	1329	ENSMUSG00000025350	Rdh5	retinol dehydrogenase 5 [Source:MGI Symbol;Acc:MGI:1201412]	retained_intron	80.5135	10.1893	2.67669	3.80669	0.000140837	0.00830119	382	70	26	0	0	0	0
ENSMUST00000223039	12	-	116239833	116262986	8	3256	ENSMUSG00000042050	Wdr60	WD repeat domain 60 [Source:MGI Symbol;Acc:MGI:2445085]	retained_intron	79.8717	10.1782	2.61572	3.89117	9.97624e-05	0.0063711	136	38	449	0	0	0	0
ENSMUST00000174685	2	+	155381840	155386757	4	740	ENSMUSG00000038375	Trp53inp2	transformation related protein 53 inducible nuclear protein 2 [Source:MGI Symbol;Acc:MGI:1915978]	protein_coding	77.9877	10.1439	2.61041	3.88594	0.000101935	0.00648112	51	92	513	0	0	0	0
ENSMUST00000118960	16	-	17835276	17838364	8	1283	ENSMUSG00000090236	Car15	carbonic anhydrase 15 [Source:MGI Symbol;Acc:MGI:1931324]	protein_coding	77.5742	10.1362	2.55956	3.96011	7.4914e-05	0.00509628	84	236	307	0	0	0	0
ENSMUST00000146476	5	+	100518737	100537354	7	897	ENSMUSG00000035297	Cops4	COP9 signalosome subunit 4 [Source:MGI Symbol;Acc:MGI:1349414]	protein_coding	72.8036	10.0443	2.60683	3.85308	0.000116644	0.00720845	218	245	40	0	0	0	0
ENSMUST00000032910	7	+	127211608	127214298	7	766	ENSMUSG00000030672	Mylpf	myosin light chain, phosphorylatable, fast skeletal muscle [Source:MGI Symbol;Acc:MGI:97273]	protein_coding	67.6773	9.93908	2.60206	3.81969	0.000133618	0.00793002	159	40	302	0	0	0	0
ENSMUST00000046506	19	+	4214238	4223490	3	1847	ENSMUSG00000040663	Clcf1	cardiotrophin-like cytokine factor 1 [Source:MGI Symbol;Acc:MGI:1930088]	protein_coding	66.0709	9.90427	2.58718	3.82821	0.00012908	0.00778143	204	188	62	0	0	0	0
ENSMUST00000053926	15	+	79229391	79256674	13	2415	ENSMUSG00000116121	Pick1	predicted gene, 49486 [Source:MGI Symbol;Acc:MGI:6155161]	protein_coding	65.1432	9.88436	2.62292	3.76845	0.000164263	0.00933049	16	271	270	0	0	0	0
ENSMUST00000065692	11	+	83302774	83403012	21	3269	ENSMUSG00000035152	Ap2b1	adaptor-related protein complex 2, beta 1 subunit [Source:MGI Symbol;Acc:MGI:1919020]	protein_coding	64.587	9.87143	2.58383	3.82047	0.0001332	0.00792366	225	109	97	0	0	0	0
ENSMUST00000077609	7	+	127967490	127982032	15	1831	ENSMUSG00000030795	Fus	fused in sarcoma [Source:MGI Symbol;Acc:MGI:1353633]	protein_coding	283.315	9.793	2.32353	4.21471	2.50099e-05	0.00202953	1057	726	52	0	2	0	1
ENSMUST00000037994	11	+	83116849	83122670	2	1864	ENSMUSG00000078763	Slfn1	schlafen 1 [Source:MGI Symbol;Acc:MGI:1313259]	protein_coding	61.0392	9.79019	2.59253	3.7763	0.000159176	0.00913192	126	48	288	0	0	0	0
ENSMUST00000150090	3	+	103968372	104007488	18	4179	ENSMUSG00000058388	Phtf1	putative homeodomain transcription factor 1 [Source:MGI Symbol;Acc:MGI:1332671]	retained_intron	59.6976	9.75794	2.56907	3.79823	0.000145731	0.00851672	177	106	134	0	0	0	0
ENSMUST00000144588	6	-	125164597	125165605	2	769	ENSMUSG00000057666	Gapdh	glyceraldehyde-3-phosphate dehydrogenase [Source:MGI Symbol;Acc:MGI:95640]	retained_intron	201.433	8.53153	1.99738	4.27136	1.94285e-05	0.00162717	474	19	995	1	1	2	2
ENSMUST00000160406	14	+	30569705	30571020	3	597	ENSMUSG00000021957	Tkt	transketolase [Source:MGI Symbol;Acc:MGI:105992]	retained_intron	167.159	7.27892	1.90386	3.82324	0.000131708	0.00791214	620	93	374	4	1	1	6
ENSMUST00000190095	1	-	63143596	63144961	1	1366	ENSMUSG00000025968	Ndufs1	NADH:ubiquinone oxidoreductase core subunit S1 [Source:MGI Symbol;Acc:MGI:2443241]	retained_intron	89.6344	-7.36516	1.96429	-3.74953	0.000177166	0.00990002	1	1	1	188	99	81	380
ENSMUST00000216344	9	+	22002806	22014222	18	2228	ENSMUSG00000003402	Prkcsh	protein kinase C substrate 80K-H [Source:MGI Symbol;Acc:MGI:107877]	protein_coding	695.087	-7.76385	1.99072	-3.90002	9.61867e-05	0.00617712	7	0	10	1840	777	2209	847
ENSMUST00000109183	11	-	49674698	49702632	10	2241	ENSMUSG00000020362	Cnot6	CCR4-NOT transcription complex, subunit 6 [Source:MGI Symbol;Acc:MGI:2144529]	processed_transcript	132.932	-8.4436	2.14327	-3.93958	8.16229e-05	0.00543447	1	1	0	254	67	338	506
ENSMUST00000168013	8	-	70016123	70042685	19	5323	ENSMUSG00000031858	Mau2	MAU2 sister chromatid cohesion factor [Source:MGI Symbol;Acc:MGI:1921799]	protein_coding	568.274	-8.51197	1.90606	-4.46574	7.97922e-06	0.000726901	4	1	3	1717	135	2395	660
ENSMUST00000146285	4	+	127023527	127037013	10	925	ENSMUSG00000028820	Sfpq	splicing factor proline/glutamine rich (polypyrimidine tract binding protein associated) [Source:MGI Symbol;Acc:MGI:1918764]	processed_transcript	88.1177	-8.83977	2.32923	-3.79515	0.000147552	0.00856806	1	0	0	155	68	150	389
ENSMUST00000149610	6	-	124811259	124813070	6	802	ENSMUSG00000023456	Tpi1	triosephosphate isomerase 1 [Source:MGI Symbol;Acc:MGI:98797]	protein_coding	179.188	-8.88725	2.23654	-3.97366	7.07757e-05	0.00489205	1	0	1	387	12	493	719
ENSMUST00000029440	3	-	103731665	103738001	3	5465	ENSMUSG00000027848	Olfml3	olfactomedin-like 3 [Source:MGI Symbol;Acc:MGI:1914877]	protein_coding	217.004	-9.16954	2.11192	-4.3418	1.41323e-05	0.00121502	1	0	1	411	315	445	602
ENSMUST00000138864	2	+	78869334	78872759	3	632	ENSMUSG00000027011	Ube2e3	ubiquitin-conjugating enzyme E2E 3 [Source:MGI Symbol;Acc:MGI:107412]	retained_intron	58.8919	-9.22283	2.45058	-3.76352	0.000167536	0.00945399	0	0	0	71	132	89	170
ENSMUST00000137811	16	+	55966421	55971435	5	639	ENSMUSG00000098274	Rpl24	ribosomal protein L24 [Source:MGI Symbol;Acc:MGI:1915443]	processed_transcript	114.895	-9.22304	2.37659	-3.88079	0.000104117	0.00655194	1	0	0	292	190	387	33
ENSMUST00000166930	X	-	136732953	136741155	4	1926	ENSMUSG00000031422	Morf4l2	mortality factor 4 like 2 [Source:MGI Symbol;Acc:MGI:1927167]	protein_coding	61.8994	-9.29511	2.45875	-3.78042	0.000156563	0.00901207	0	0	0	91	43	141	268
ENSMUST00000177289	12	-	85086385	85097081	5	3066	ENSMUSG00000042320	Prox2	prospero homeobox 2 [Source:MGI Symbol;Acc:MGI:1920672]	protein_coding	63.0977	-9.3223	2.48229	-3.75553	0.000172975	0.00971311	0	0	0	145	135	170	31
ENSMUST00000148556	17	+	72921188	72939345	3	336	ENSMUSG00000024063	Lbh	limb-bud and heart [Source:MGI Symbol;Acc:MGI:1925139]	nonsense_mediated_decay	63.8548	-9.33963	2.47171	-3.7786	0.00015771	0.00906292	0	0	0	49	137	79	247
ENSMUST00000026583	7	+	141455206	141460092	10	2048	ENSMUSG00000025509	Pnpla2	patatin-like phospholipase domain containing 2 [Source:MGI Symbol;Acc:MGI:1914103]	nonsense_mediated_decay	64.9259	-9.36333	2.48669	-3.76537	0.0001663	0.00939966	0	0	0	50	214	73	135
ENSMUST00000166395	17	-	70844211	70851734	3	1714	ENSMUSG00000047407	Tgif1	TGFB-induced factor homeobox 1 [Source:MGI Symbol;Acc:MGI:1194497]	protein_coding	65.8758	-9.38469	2.43318	-3.85696	0.000114806	0.00712046	0	0	0	148	86	170	135
ENSMUST00000215402	9	-	44410161	44411230	3	877	ENSMUSG00000043923	Ccdc84	coiled-coil domain containing 84 [Source:MGI Symbol;Acc:MGI:2685960]	retained_intron	129.675	-9.39876	2.36101	-3.98082	6.8677e-05	0.00479513	0	0	1	95	175	700	124
ENSMUST00000123506	11	-	4480890	4528406	17	5466	ENSMUSG00000034354	Mtmr3	myotubularin related protein 3 [Source:MGI Symbol;Acc:MGI:1921552]	protein_coding	637.172	-9.3991	2.39179	-3.92973	8.50404e-05	0.00564019	2	3	0	2135	2026	135	1
ENSMUST00000137695	11	+	59848104	59876533	5	1387	ENSMUSG00000032615	Nt5m	5',3'-nucleotidase, mitochondrial [Source:MGI Symbol;Acc:MGI:1917127]	processed_transcript	68.2884	-9.43674	2.46987	-3.82074	0.000133051	0.00792366	0	0	0	211	31	217	123
ENSMUST00000156763	2	-	94006244	94010752	4	965	ENSMUSG00000040174	Alkbh3	alkB homolog 3, alpha-ketoglutarate-dependent dioxygenase [Source:MGI Symbol;Acc:MGI:1916363]	processed_transcript	68.805	-9.44703	2.495	-3.78638	0.000152858	0.00884249	0	0	0	57	240	62	132
ENSMUST00000144926	14	-	122103430	122106953	3	3074	ENSMUSG00000085615	A330035P11Rik	RIKEN cDNA A330035P11 gene [Source:MGI Symbol;Acc:MGI:2442610]	lincRNA	70.6568	-9.48538	2.48244	-3.82099	0.000132914	0.00792366	0	0	0	81	231	62	135
ENSMUST00000230610	15	-	75924676	75929136	10	1431	ENSMUSG00000022570	Tsta3	tissue specific transplantation antigen P35B [Source:MGI Symbol;Acc:MGI:98857]	nonsense_mediated_decay	138.694	-9.49475	2.41943	-3.92437	8.69559e-05	0.00573107	1	0	0	87	600	76	157
ENSMUST00000106667	3	-	108074744	108075470	2	600	ENSMUSG00000027889	Ampd2	adenosine monophosphate deaminase 2 [Source:MGI Symbol;Acc:MGI:88016]	retained_intron	71.5206	-9.5034	2.46167	-3.86055	0.000113133	0.00702936	0	0	0	200	52	260	89
ENSMUST00000037134	7	+	27527059	27531170	3	2926	ENSMUSG00000040424	Hipk4	homeodomain interacting protein kinase 4 [Source:MGI Symbol;Acc:MGI:2685008]	protein_coding	72.3223	-9.51914	2.50757	-3.79616	0.000146957	0.00856806	0	0	0	20	209	181	141
ENSMUST00000203721	6	+	113327111	113328954	2	864	ENSMUSG00000030271	Ogg1	8-oxoguanine DNA-glycosylase 1 [Source:MGI Symbol;Acc:MGI:1097693]	retained_intron	72.784	-9.52845	2.51926	-3.78224	0.000155421	0.00896133	0	0	0	13	172	191	205
ENSMUST00000213437	9	+	64811544	64843925	4	1928	ENSMUSG00000053641	Dennd4a	DENN/MADD domain containing 4A [Source:MGI Symbol;Acc:MGI:2142979]	processed_transcript	73.6962	-9.5463	2.49091	-3.83245	0.000126873	0.00767526	0	0	0	162	174	29	192
ENSMUST00000032887	7	-	118525062	118533356	6	914	ENSMUSG00000030652	Coq7	demethyl-Q 7 [Source:MGI Symbol;Acc:MGI:107207]	protein_coding	74.034	-9.55282	2.5108	-3.80469	0.000141981	0.00835432	0	0	0	223	183	107	25
ENSMUST00000126430	6	-	8659002	8737097	5	565	ENSMUSG00000062995	Ica1	islet cell autoantigen 1 [Source:MGI Symbol;Acc:MGI:96391]	protein_coding	74.4588	-9.56164	2.50248	-3.82086	0.000132987	0.00792366	0	0	0	44	41	406	179
ENSMUST00000054310	7	+	100537100	100540369	2	1391	ENSMUSG00000044881	Coa4	cytochrome c oxidase assembly factor 4 [Source:MGI Symbol;Acc:MGI:1915435]	protein_coding	77.8474	-9.6255	2.43514	-3.95274	7.72604e-05	0.00523515	0	0	0	118	149	142	212
ENSMUST00000136113	4	-	134837260	134853317	2	1011	ENSMUSG00000028826	Tmem57	macoilin 1 [Source:MGI Symbol;Acc:MGI:1913396]	retained_intron	79.0261	-9.64756	2.53987	-3.79844	0.000145608	0.00851672	0	0	0	99	9	232	386
ENSMUST00000096065	16	-	43648867	43664146	4	919	ENSMUSG00000071552	Tigit	T cell immunoreceptor with Ig and ITIM domains [Source:MGI Symbol;Acc:MGI:3642260]	protein_coding	79.4116	-9.65408	2.45821	-3.92728	8.59117e-05	0.00567611	0	0	0	229	169	86	114
ENSMUST00000180154	9	+	92275602	92297752	8	1900	ENSMUSG00000032372	Plscr2	phospholipid scramblase 2 [Source:MGI Symbol;Acc:MGI:1270860]	protein_coding	79.3958	-9.65408	2.46794	-3.9118	9.16116e-05	0.00594992	0	0	0	43	112	219	302
ENSMUST00000099002	2	+	177464733	177478129	4	794	ENSMUSG00000078866	Zfp970	zinc finger protein 970 [Source:MGI Symbol;Acc:MGI:3652255]	protein_coding	80.5022	-9.6742	2.48982	-3.8855	0.000102119	0.00648112	0	0	0	72	47	143	462
ENSMUST00000006565	4	-	118432901	118437352	10	1793	ENSMUSG00000006398	Cdc20	cell division cycle 20 [Source:MGI Symbol;Acc:MGI:1859866]	protein_coding	81.2199	-9.6868	2.5586	-3.78598	0.000153103	0.00884249	0	0	0	447	19	146	48
ENSMUST00000212556	8	-	95764934	95766046	2	521	ENSMUSG00000036550	Cnot1	CCR4-NOT transcription complex, subunit 1 [Source:MGI Symbol;Acc:MGI:2442402]	processed_transcript	81.413	-9.69042	2.52058	-3.84452	0.000120787	0.00738495	0	0	0	197	10	234	284
ENSMUST00000155590	5	+	129096757	129100503	2	3665	ENSMUSG00000044017	Adgrd1	adhesion G protein-coupled receptor D1 [Source:MGI Symbol;Acc:MGI:3041203]	retained_intron	82.2718	-9.70548	2.44987	-3.96164	7.44379e-05	0.00509628	0	0	0	88	78	309	238
ENSMUST00000159427	13	-	14005189	14009844	6	614	ENSMUSG00000039233	Tbce	tubulin-specific chaperone E [Source:MGI Symbol;Acc:MGI:1917680]	retained_intron	82.6751	-9.71197	2.51445	-3.86247	0.000112246	0.00698687	0	0	0	48	320	125	80
ENSMUST00000169744	6	-	119353765	119388686	8	3489	ENSMUSG00000030168	Adipor2	adiponectin receptor 2 [Source:MGI Symbol;Acc:MGI:93830]	protein_coding	1202.61	-9.726	2.48243	-3.91793	8.93139e-05	0.0058448	6	0	0	5795	2562	105	58
ENSMUST00000031594	5	-	120458202	120472810	9	1476	ENSMUSG00000029596	Sdsl	serine dehydratase-like [Source:MGI Symbol;Acc:MGI:2182607]	protein_coding	83.5353	-9.7272	2.44177	-3.98366	6.78606e-05	0.00474776	0	0	0	155	169	222	106
ENSMUST00000052185	4	-	155989466	155992649	1	3184	ENSMUSG00000050796	B3galt6	UDP-Gal:betaGal beta 1,3-galactosyltransferase, polypeptide 6 [Source:MGI Symbol;Acc:MGI:2152819]	protein_coding	84.1035	-9.73678	2.49267	-3.90617	9.37702e-05	0.00604449	0	0	0	216	238	97	50
ENSMUST00000161170	6	-	118461950	118479320	6	3968	ENSMUSG00000072623	Zfp9	zinc finger protein 9 [Source:MGI Symbol;Acc:MGI:99210]	protein_coding	84.7576	-9.7484	2.58863	-3.76586	0.00016598	0.00939698	0	0	0	4	100	249	391
ENSMUST00000131941	11	-	8537539	8545351	4	534	ENSMUSG00000020422	Tns3	tensin 3 [Source:MGI Symbol;Acc:MGI:2443012]	processed_transcript	85.7179	-9.76417	2.56117	-3.81239	0.000137628	0.0081399	0	0	0	13	331	102	158
ENSMUST00000033938	8	-	22628126	22653418	14	1201	ENSMUSG00000031536	Polb	polymerase (DNA directed), beta [Source:MGI Symbol;Acc:MGI:97740]	protein_coding	87.9864	-9.80186	2.54647	-3.8492	0.000118502	0.00727111	0	0	0	55	322	215	27
ENSMUST00000207852	7	+	107595207	107657644	3	4897	ENSMUSG00000036528	Ppfibp2	PTPRF interacting protein, binding protein 2 (liprin beta 2) [Source:MGI Symbol;Acc:MGI:894649]	retained_intron	88.7271	-9.81432	2.50618	-3.91605	9.00111e-05	0.00587614	0	0	0	19	157	269	296
ENSMUST00000134075	1	-	8781531	9299509	5	2944	ENSMUSG00000025909	Sntg1	syntrophin, gamma 1 [Source:MGI Symbol;Acc:MGI:1918346]	retained_intron	89.7056	-9.8297	2.58199	-3.80703	0.000140648	0.00830119	0	0	0	50	384	145	19
ENSMUST00000186331	1	-	24011604	24029086	8	2564	ENSMUSG00000026153	Fam135a	family with sequence similarity 135, member A [Source:MGI Symbol;Acc:MGI:1915437]	nonsense_mediated_decay	90.8252	-9.84807	2.44213	-4.03257	5.5169e-05	0.00394808	0	0	0	283	80	174	214
ENSMUST00000078975	11	+	102189669	102194081	6	1573	ENSMUSG00000034793	G6pc3	glucose 6 phosphatase, catalytic, 3 [Source:MGI Symbol;Acc:MGI:1915651]	protein_coding	90.9857	-9.85052	2.46788	-3.99149	6.56584e-05	0.00462187	0	0	0	173	153	342	59
ENSMUST00000132145	X	+	71557783	71559773	4	847	ENSMUSG00000015217	Hmgb3	high mobility group box 3 [Source:MGI Symbol;Acc:MGI:1098219]	retained_intron	177.851	-9.85415	2.40028	-4.10542	4.03581e-05	0.0030465	1	0	0	424	430	30	445
ENSMUST00000135488	2	-	37634928	37703348	5	1355	ENSMUSG00000026915	Strbp	spermatid perinuclear RNA binding protein [Source:MGI Symbol;Acc:MGI:104626]	processed_transcript	91.5265	-9.85927	2.57298	-3.83186	0.00012718	0.00768035	0	0	0	7	85	466	255
ENSMUST00000192914	1	-	97878382	97880065	1	1684	ENSMUSG00000104140	Gm37140	predicted gene, 37140 [Source:MGI Symbol;Acc:MGI:5610368]	TEC	92.8265	-9.87949	2.44729	-4.0369	5.41613e-05	0.00389215	0	0	0	82	148	202	341
ENSMUST00000128262	6	+	83797950	83799365	2	970	ENSMUSG00000034744	Nagk	N-acetylglucosamine kinase [Source:MGI Symbol;Acc:MGI:1860418]	retained_intron	94.0895	-9.89905	2.6084	-3.79506	0.000147605	0.00856806	0	0	0	461	7	40	283
ENSMUST00000017908	2	+	164822686	164826871	2	2705	ENSMUSG00000017764	Zswim1	zinc finger SWIM-type containing 1 [Source:MGI Symbol;Acc:MGI:1919221]	protein_coding	96.8907	-9.94111	2.49252	-3.98838	6.65259e-05	0.00467337	0	0	0	170	248	37	275
ENSMUST00000194285	1	-	80666009	80669564	1	3556	ENSMUSG00000103192	Gm37645	predicted gene, 37645 [Source:MGI Symbol;Acc:MGI:5610873]	TEC	98.6112	-9.96641	2.49514	-3.99433	6.4877e-05	0.00457622	0	0	0	234	291	50	128
ENSMUST00000098781	8	+	47675391	47677055	1	1665	ENSMUSG00000074357	AA386476	expressed sequence AA386476 [Source:MGI Symbol;Acc:MGI:3034595]	bidirectional_promoter_lncRNA	100.895	-9.99969	2.54127	-3.93492	8.32248e-05	0.00553043	0	0	0	11	205	218	396
ENSMUST00000194384	3	+	32554066	32563402	5	588	ENSMUSG00000027668	Mfn1	mitofusin 1 [Source:MGI Symbol;Acc:MGI:1914664]	retained_intron	102.025	-10.0157	2.4377	-4.10867	3.97942e-05	0.00301054	0	0	0	220	195	249	133
ENSMUST00000154604	2	-	121392631	121413609	9	2293	ENSMUSG00000033486	Catsper2	cation channel, sperm associated 2 [Source:MGI Symbol;Acc:MGI:2387404]	nonsense_mediated_decay	102.948	-10.0288	2.58187	-3.88432	0.000102615	0.00648112	0	0	0	6	162	177	535
ENSMUST00000032472	6	-	128813706	128826331	6	2228	ENSMUSG00000079298	Klrb1b	killer cell lectin-like receptor subfamily B member 1B [Source:MGI Symbol;Acc:MGI:107539]	protein_coding	103.903	-10.0419	2.54405	-3.94722	7.90642e-05	0.00533637	0	0	0	15	317	134	321
ENSMUST00000032988	7	-	127925716	127930104	6	1852	ENSMUSG00000030800	Prss8	protease, serine 8 (prostasin) [Source:MGI Symbol;Acc:MGI:1923810]	protein_coding	105.024	-10.0576	2.44055	-4.12104	3.7716e-05	0.00288386	0	0	0	106	138	296	349
ENSMUST00000016696	15	-	77940522	77956722	9	4793	ENSMUSG00000016552	Foxred2	FAD-dependent oxidoreductase domain containing 2 [Source:MGI Symbol;Acc:MGI:106315]	protein_coding	106.871	-10.0826	2.47753	-4.0696	4.70944e-05	0.0034862	0	0	0	372	221	108	93
ENSMUST00000198012	5	+	121402658	121404514	1	1857	ENSMUSG00000106115	Gm43420	predicted gene 43420 [Source:MGI Symbol;Acc:MGI:5663557]	TEC	107.071	-10.0852	2.50602	-4.02438	5.71259e-05	0.0040712	0	0	0	156	342	39	233
ENSMUST00000128039	2	+	32570867	32573081	3	655	ENSMUSG00000026810	Dpm2	dolichol-phosphate (beta-D) mannosyltransferase 2 [Source:MGI Symbol;Acc:MGI:1330238]	retained_intron	107.352	-10.0893	2.57114	-3.92404	8.70766e-05	0.00573107	0	0	0	572	11	194	109
ENSMUST00000154536	6	+	48409199	48419545	8	5693	ENSMUSG00000042810	Krba1	KRAB-A domain containing 1 [Source:MGI Symbol;Acc:MGI:1925077]	retained_intron	107.819	-10.095	2.62179	-3.85044	0.000117905	0.00725313	0	0	0	87	517	58	17
ENSMUST00000024931	17	-	24203848	24209387	6	4894	ENSMUSG00000036473	Tbc1d24	netrin 3 [Source:NCBI gene;Acc:18209]	protein_coding	110.171	-10.1266	2.44582	-4.14037	3.46744e-05	0.00267016	0	0	0	117	192	409	180
ENSMUST00000222146	12	+	98783331	98786764	5	895	ENSMUSG00000021012	Zc3h14	zinc finger CCCH type containing 14 [Source:MGI Symbol;Acc:MGI:1919824]	retained_intron	110.551	-10.1314	2.639	-3.83913	0.000123473	0.00749594	0	0	0	3	308	82	468
ENSMUST00000207225	7	+	90130213	90208932	19	3489	ENSMUSG00000039361	Picalm	phosphatidylinositol binding clathrin assembly protein [Source:MGI Symbol;Acc:MGI:2385902]	protein_coding	111.823	-10.148	2.44216	-4.15534	3.24803e-05	0.00252378	0	0	0	112	242	305	226
ENSMUST00000144661	2	+	145675367	145714989	2	2753	ENSMUSG00000001768	Rin2	Ras and Rab interactor 2 [Source:MGI Symbol;Acc:MGI:1921280]	processed_transcript	112.575	-10.1578	2.55953	-3.96861	7.22944e-05	0.00498701	0	0	0	606	21	223	71
ENSMUST00000226799	14	-	74763323	74806058	10	2678	ENSMUSG00000068015	Lrch1	leucine-rich repeats and calponin homology (CH) domain containing 1 [Source:MGI Symbol;Acc:MGI:2443390]	processed_transcript	113.75	-10.1725	2.46391	-4.1286	3.64986e-05	0.00280436	0	0	0	166	352	139	166
ENSMUST00000107099	3	-	96196588	96198489	4	995	ENSMUSG00000015943	Bola1	bolA-like 1 (E. coli) [Source:MGI Symbol;Acc:MGI:1916418]	protein_coding	114.529	-10.1825	2.57121	-3.9602	7.48874e-05	0.00509628	0	0	0	219	211	464	8
ENSMUST00000177501	1	+	16665207	16678195	3	1636	ENSMUSG00000025940	Tmem70	transmembrane protein 70 [Source:MGI Symbol;Acc:MGI:1915068]	protein_coding	115.298	-10.1922	2.56355	-3.97583	7.01337e-05	0.00487706	0	0	0	470	74	15	391
ENSMUST00000161627	3	+	51661178	51677076	3	370	ENSMUSG00000074604	Mgst2	microsomal glutathione S-transferase 2 [Source:MGI Symbol;Acc:MGI:2448481]	processed_transcript	116.39	-10.2059	2.43589	-4.1898	2.79202e-05	0.00219422	0	0	0	263	96	360	268
ENSMUST00000230054	15	+	99074575	99083409	14	2639	ENSMUSG00000032783	Troap	trophinin associated protein [Source:MGI Symbol;Acc:MGI:1925983]	protein_coding	117.065	-10.2142	2.55226	-4.00201	6.28066e-05	0.00444703	0	0	0	514	80	331	20
ENSMUST00000140013	5	+	143817831	143880479	6	1654	ENSMUSG00000029613	Eif2ak1	eukaryotic translation initiation factor 2 alpha kinase 1 [Source:MGI Symbol;Acc:MGI:1353448]	retained_intron	118.149	-10.2276	2.49742	-4.09528	4.21653e-05	0.00315525	0	0	0	128	50	691	189
ENSMUST00000124139	2	+	167421737	167436049	3	1476	ENSMUSG00000039463	Slc9a8	solute carrier family 9 (sodium/hydrogen exchanger), member 8 [Source:MGI Symbol;Acc:MGI:1924281]	retained_intron	118.35	-10.23	2.60386	-3.92879	8.53743e-05	0.00565145	0	0	0	4	133	578	323
ENSMUST00000160993	17	-	34831769	34836927	4	768	ENSMUSG00000061207	Stk19	serine/threonine kinase 19 [Source:MGI Symbol;Acc:MGI:1860085]	retained_intron	118.721	-10.2341	2.614	-3.91511	9.03638e-05	0.00587996	0	0	0	191	492	82	10
ENSMUST00000022998	15	+	55557408	55626423	22	3144	ENSMUSG00000022369	Mtbp	Mdm2, transformed 3T3 cell double minute p53 binding protein [Source:MGI Symbol;Acc:MGI:2146005]	protein_coding	122.578	-10.2807	2.4952	-4.1202	3.78543e-05	0.00288386	0	0	0	95	64	706	234
ENSMUST00000130050	X	-	8132117	8132892	2	373	ENSMUSG00000031166	Wdr13	WD repeat domain 13 [Source:MGI Symbol;Acc:MGI:1914661]	processed_transcript	122.935	-10.2849	2.53308	-4.06021	4.90282e-05	0.00359074	0	0	0	39	133	117	796
ENSMUST00000195416	2	-	14037825	14040423	1	2599	ENSMUSG00000103926	Gm37894	predicted gene, 37894 [Source:MGI Symbol;Acc:MGI:5611122]	TEC	123.09	-10.2865	2.44375	-4.2093	2.56166e-05	0.00205969	0	0	0	199	289	147	311
ENSMUST00000023532	16	+	34690616	34725194	13	4107	ENSMUSG00000022833	Ccdc14	coiled-coil domain containing 14 [Source:MGI Symbol;Acc:MGI:2443448]	protein_coding	125.994	-10.3201	2.43842	-4.23229	2.31324e-05	0.00189137	0	0	0	238	297	208	215
ENSMUST00000188094	1	+	91111214	91116921	4	2642	ENSMUSG00000026305	Lrrfip1	leucine rich repeat (in FLII) interacting protein 1 [Source:MGI Symbol;Acc:MGI:1342770]	processed_transcript	127.121	-10.3332	2.66737	-3.87393	0.000107096	0.00669048	0	0	0	5	72	83	1014
ENSMUST00000142005	4	-	11279975	11322075	13	2503	ENSMUSG00000045205	Dpy19l4	dpy-19-like 4 (C. elegans) [Source:MGI Symbol;Acc:MGI:2685869]	nonsense_mediated_decay	128.744	-10.3514	2.46607	-4.19751	2.69865e-05	0.00214039	0	0	0	245	177	542	89
ENSMUST00000223979	17	-	50873437	51179243	14	2508	ENSMUSG00000023923	Tbc1d5	TBC1 domain family, member 5 [Source:MGI Symbol;Acc:MGI:1919488]	retained_intron	129.378	-10.3583	2.64868	-3.91074	9.20125e-05	0.0059647	0	0	0	650	235	7	46
ENSMUST00000067529	X	+	9885622	9994543	17	2301	ENSMUSG00000054453	Sytl5	synaptotagmin-like 5 [Source:MGI Symbol;Acc:MGI:2668451]	protein_coding	133.325	-10.4019	2.44707	-4.25076	2.13042e-05	0.00176282	0	0	0	157	108	502	397
ENSMUST00000030773	5	-	25689812	25705825	3	3247	ENSMUSG00000028933	Xrcc2	X-ray repair complementing defective repair in Chinese hamster cells 2 [Source:MGI Symbol;Acc:MGI:1927345]	protein_coding	134.946	-10.419	2.55932	-4.071	4.68113e-05	0.00347271	0	0	0	348	445	24	109
ENSMUST00000210478	8	-	11514021	11550741	15	2007	ENSMUSG00000056228	Cars2	cysteinyl-tRNA synthetase 2 (mitochondrial)(putative) [Source:MGI Symbol;Acc:MGI:1919191]	nonsense_mediated_decay	136.509	-10.4359	2.63473	-3.96088	7.46734e-05	0.00509628	0	0	0	845	8	65	189
ENSMUST00000111547	6	+	149141554	149145132	2	1250	ENSMUSG00000039958	Etfbkmt	electron transfer flavoprotein beta subunit lysine methyltransferase [Source:MGI Symbol;Acc:MGI:2443575]	protein_coding	136.808	-10.439	2.43835	-4.28119	1.85893e-05	0.00156069	0	0	0	433	124	276	294
ENSMUST00000132468	3	-	95339145	95357156	12	2440	ENSMUSG00000015697	Setdb1	SET domain, bifurcated 1 [Source:MGI Symbol;Acc:MGI:1934229]	retained_intron	136.813	-10.4391	2.47709	-4.21428	2.50581e-05	0.00202953	0	0	0	471	66	146	476
ENSMUST00000029564	3	+	89459118	89469013	5	1194	ENSMUSG00000027952	Pmvk	phosphomevalonate kinase [Source:MGI Symbol;Acc:MGI:1915853]	protein_coding	137.605	-10.4472	2.48663	-4.20133	2.65349e-05	0.00211922	0	0	0	134	484	231	123
ENSMUST00000134644	2	-	121332073	121355077	26	3438	ENSMUSG00000033526	Ppip5k1	diphosphoinositol pentakisphosphate kinase 1 [Source:MGI Symbol;Acc:MGI:2443281]	retained_intron	142.054	-10.4932	2.50752	-4.18468	2.85569e-05	0.00223406	0	0	0	133	395	484	55
ENSMUST00000229242	15	+	86235505	86292162	4	736	ENSMUSG00000051864	Tbc1d22a	TBC1 domain family, member 22a [Source:MGI Symbol;Acc:MGI:1289265]	protein_coding	145.166	-10.5244	2.4689	-4.2628	2.01881e-05	0.0016826	0	0	0	503	280	115	195
ENSMUST00000152864	16	+	36924457	36928371	4	773	ENSMUSG00000034243	Golgb1	golgi autoantigen, golgin subfamily b, macrogolgin 1 [Source:MGI Symbol;Acc:MGI:1099447]	retained_intron	145.268	-10.5255	2.71562	-3.87589	0.000106234	0.00664873	0	0	0	7	407	693	8
ENSMUST00000161022	3	-	133159529	133234889	4	1912	ENSMUSG00000040969	Arhgef38	Rho guanine nucleotide exchange factor (GEF) 38 [Source:MGI Symbol;Acc:MGI:1924919]	protein_coding	145.399	-10.5269	2.50959	-4.19465	2.73288e-05	0.00215759	0	0	0	364	196	35	590
ENSMUST00000228888	15	-	12819904	12824641	3	1971	ENSMUSG00000022195	6030458C11Rik	RIKEN cDNA 6030458C11 gene [Source:MGI Symbol;Acc:MGI:1925127]	retained_intron	146.114	-10.5341	2.50947	-4.19771	2.69624e-05	0.00214039	0	0	0	36	135	473	655
ENSMUST00000107866	4	+	43669506	43692668	13	5102	ENSMUSG00000078716	Tmem8b	transmembrane protein 8B [Source:MGI Symbol;Acc:MGI:2441680]	protein_coding	148.027	-10.5527	2.51714	-4.19232	2.76119e-05	0.00217496	0	0	0	26	347	288	525
ENSMUST00000011315	12	+	116077728	116146261	13	3383	ENSMUSG00000011171	Vipr2	vasoactive intestinal peptide receptor 2 [Source:MGI Symbol;Acc:MGI:107166]	protein_coding	149.39	-10.5661	2.50617	-4.21602	2.48654e-05	0.00202345	0	0	0	256	24	542	527
ENSMUST00000161755	3	-	51535501	51537128	2	1043	ENSMUSG00000037111	Setd7	SET domain containing (lysine methyltransferase) 7 [Source:MGI Symbol;Acc:MGI:1920501]	retained_intron	149.496	-10.567	2.44687	-4.31857	1.57042e-05	0.00133839	0	0	0	289	180	601	169
ENSMUST00000001242	10	-	78162066	78169782	7	1378	ENSMUSG00000053329	D10Jhu81e	DNA segment, Chr 10, Johns Hopkins University 81 expressed [Source:MGI Symbol;Acc:MGI:1351861]	protein_coding	149.601	-10.568	2.42594	-4.35626	1.32307e-05	0.00114717	0	0	0	228	206	376	433
ENSMUST00000100237	2	+	29060262	29087656	12	4160	ENSMUSG00000026803	Ttf1	transcription termination factor, RNA polymerase I [Source:MGI Symbol;Acc:MGI:105044]	protein_coding	153.171	-10.6021	2.62332	-4.04148	5.31143e-05	0.00382489	0	0	0	393	10	46	925
ENSMUST00000144824	11	-	115896265	115933477	8	2786	ENSMUSG00000020752	Recql5	RecQ protein-like 5 [Source:MGI Symbol;Acc:MGI:2156841]	retained_intron	153.575	-10.6059	2.55748	-4.14701	3.3685e-05	0.00260563	0	0	0	638	10	322	343
ENSMUST00000187504	19	+	8883732	8892627	6	3164	ENSMUSG00000096740	Lbhd1	LBH domain containing 1 [Source:MGI Symbol;Acc:MGI:5516029]	protein_coding	155.378	-10.6226	2.42991	-4.37159	1.23346e-05	0.00107489	0	0	0	275	299	244	412
ENSMUST00000161391	15	+	76352894	76354026	4	757	ENSMUSG00000022553	Maf1	MAF1 homolog, negative regulator of RNA polymerase III [Source:MGI Symbol;Acc:MGI:1916127]	retained_intron	159.484	-10.6601	2.45525	-4.34177	1.41341e-05	0.00121502	0	0	0	372	382	300	137
ENSMUST00000140283	3	+	97628883	97639002	6	848	ENSMUSG00000028088	Fmo5	flavin containing monooxygenase 5 [Source:MGI Symbol;Acc:MGI:1310004]	processed_transcript	159.509	-10.6605	2.69474	-3.95603	7.6204e-05	0.00517376	0	0	0	1101	17	15	130
ENSMUST00000164759	7	-	110308013	110614922	40	7090	ENSMUSG00000038371	Sbf2	SET binding factor 2 [Source:MGI Symbol;Acc:MGI:1921831]	protein_coding	1179.79	-10.7175	2.82355	-3.79577	0.000147189	0.00856806	3	0	0	5391	89	0	4537
ENSMUST00000110340	12	-	81359026	81485110	4	668	ENSMUSG00000091803	Cox16	cytochrome c oxidase assembly protein 16 [Source:MGI Symbol;Acc:MGI:1913522]	protein_coding	168.182	-10.7369	2.71844	-3.94965	7.82661e-05	0.00529288	0	0	0	997	1	125	256
ENSMUST00000060783	7	-	127342795	127345423	2	2356	ENSMUSG00000047371	Zfp768	zinc finger protein 768 [Source:MGI Symbol;Acc:MGI:2384582]	protein_coding	169.527	-10.7482	2.55891	-4.20033	2.66528e-05	0.00212371	0	0	0	19	533	180	544
ENSMUST00000120426	8	-	91111784	91131151	9	1687	ENSMUSG00000031667	Aktip	thymoma viral proto-oncogene 1 interacting protein [Source:MGI Symbol;Acc:MGI:3693832]	protein_coding	177.609	-10.8154	2.67372	-4.0451	5.23017e-05	0.00378221	0	0	0	2	561	618	148
ENSMUST00000095342	17	+	34238903	34245907	6	2671	ENSMUSG00000041538	H2-Ob	histocompatibility 2, O region beta locus [Source:MGI Symbol;Acc:MGI:95925]	protein_coding	177.902	-10.818	2.46682	-4.3854	1.15773e-05	0.00101662	0	0	0	270	170	171	923
ENSMUST00000065433	11	+	11685925	11772112	9	4697	ENSMUSG00000018654	Ikzf1	IKAROS family zinc finger 1 [Source:MGI Symbol;Acc:MGI:1342540]	protein_coding	181.044	-10.8432	2.89338	-3.74758	0.000178549	0.00996114	0	0	0	0	347	417	743
ENSMUST00000120222	17	+	22424259	22456689	7	2926	ENSMUSG00000071266	Zfp946	zinc finger protein 946 [Source:MGI Symbol;Acc:MGI:1921399]	protein_coding	184.171	-10.868	2.4574	-4.42255	9.7544e-06	0.000867613	0	0	0	551	90	327	608
ENSMUST00000173238	13	+	41001024	41008617	3	1155	ENSMUSG00000038683	Pak1ip1	PAK1 interacting protein 1 [Source:MGI Symbol;Acc:MGI:1915333]	retained_intron	185.57	-10.8787	2.48236	-4.38239	1.17384e-05	0.00102553	0	0	0	131	624	202	387
ENSMUST00000146923	17	-	24892153	24936938	42	7278	ENSMUSG00000024163	Mapk8ip3	mitogen-activated protein kinase 8 interacting protein 3 [Source:MGI Symbol;Acc:MGI:1353598]	nonsense_mediated_decay	614.131	-10.8859	2.41206	-4.51313	6.3879e-06	0.000597512	0	0	2	871	56	510	4219
ENSMUST00000124518	2	-	157174986	157204526	13	2383	ENSMUSG00000027641	Rbl1	RB transcriptional corepressor like 1 [Source:MGI Symbol;Acc:MGI:103300]	retained_intron	187.778	-10.8959	2.45448	-4.4392	9.02938e-06	0.000813637	0	0	0	533	103	308	663
ENSMUST00000130081	7	-	44841033	44848890	15	2336	ENSMUSG00000038520	Tbc1d17	TBC1 domain family, member 17 [Source:MGI Symbol;Acc:MGI:2449973]	retained_intron	190.039	-10.9133	2.63423	-4.14287	3.42993e-05	0.0026472	0	0	0	149	4	1158	453
ENSMUST00000212604	8	-	125516932	125569703	2	3024	ENSMUSG00000001995	Sipa1l2	signal-induced proliferation-associated 1 like 2 [Source:MGI Symbol;Acc:MGI:2676970]	retained_intron	190.321	-10.9154	2.4662	-4.42598	9.60041e-06	0.000856128	0	0	0	236	130	987	315
ENSMUST00000148628	9	-	58218542	58233385	4	2573	ENSMUSG00000036986	Pml	promyelocytic leukemia [Source:MGI Symbol;Acc:MGI:104662]	retained_intron	191.604	-10.9248	2.9109	-3.75309	0.00017467	0.00979232	0	0	0	0	675	407	313
ENSMUST00000212694	3	+	88855664	88890893	14	1505	ENSMUSG00000054199	Gon4l	gon-4-like (C.elegans) [Source:MGI Symbol;Acc:MGI:1917579]	protein_coding	192.878	-10.9344	2.89923	-3.77149	0.000162273	0.00923565	0	0	0	0	561	433	487
ENSMUST00000196526	3	-	148816093	148990555	22	5615	ENSMUSG00000028184	Adgrl2	adhesion G protein-coupled receptor L2 [Source:MGI Symbol;Acc:MGI:2139714]	protein_coding	193.04	-10.9358	2.5871	-4.22705	2.36779e-05	0.00193137	0	0	0	707	32	45	885
ENSMUST00000115481	X	-	12679035	12716158	16	3729	ENSMUSG00000064127	Med14	mediator complex subunit 14 [Source:MGI Symbol;Acc:MGI:1349442]	protein_coding	193.507	-10.9392	2.91221	-3.75631	0.000172434	0.00969858	0	0	0	0	451	879	218
ENSMUST00000026328	X	-	155323918	155338467	7	990	ENSMUSG00000025289	Prdx4	peroxiredoxin 4 [Source:MGI Symbol;Acc:MGI:1859815]	protein_coding	194.234	-10.9446	2.91274	-3.75751	0.000171615	0.00966832	0	0	0	1015	0	218	391
ENSMUST00000178156	1	-	54649097	54657687	6	980	ENSMUSG00000052331	Ankrd44	ankyrin repeat domain 44 [Source:MGI Symbol;Acc:MGI:3045243]	protein_coding	194.946	-10.95	2.43654	-4.49407	6.98748e-06	0.000646567	0	0	0	449	171	334	697
ENSMUST00000136914	11	-	116850044	116853072	5	1336	ENSMUSG00000034120	Srsf2	serine/arginine-rich splicing factor 2 [Source:MGI Symbol;Acc:MGI:98284]	nonsense_mediated_decay	195.659	-10.9551	2.49533	-4.39025	1.13223e-05	0.000996766	0	0	0	223	465	78	760
ENSMUST00000130075	1	+	60098247	60151032	18	2763	ENSMUSG00000026017	Carf	calcium response factor [Source:MGI Symbol;Acc:MGI:2182269]	nonsense_mediated_decay	196.481	-10.9611	2.47125	-4.43547	9.18737e-06	0.000823561	0	0	0	500	443	427	104
ENSMUST00000115193	5	-	21757272	21785184	16	2416	ENSMUSG00000029014	Dnajc2	DnaJ heat shock protein family (Hsp40) member C2 [Source:MGI Symbol;Acc:MGI:99470]	protein_coding	202.462	-11.0044	2.90314	-3.79052	0.000150331	0.0087116	0	0	0	524	441	559	0
ENSMUST00000002418	8	+	70139499	70147256	6	810	ENSMUSG00000002345	Borcs8	BLOC-1 related complex subunit 8 [Source:MGI Symbol;Acc:MGI:1919618]	protein_coding	203.62	-11.0128	2.46611	-4.46566	7.98235e-06	0.000726901	0	0	0	486	104	889	277
ENSMUST00000211970	8	-	70130794	70135628	5	3282	ENSMUSG00000036120	Rfxank	regulatory factor X-associated ankyrin-containing protein [Source:MGI Symbol;Acc:MGI:1333865]	retained_intron	204.779	-11.0209	2.88483	-3.82032	0.000133281	0.00792366	0	0	0	518	0	781	531
ENSMUST00000133535	11	-	121223664	121228786	5	2358	ENSMUSG00000039294	BC017643	cytochrome b 245 chaperone 1 [Source:MGI Symbol;Acc:MGI:2384959]	retained_intron	209.823	-11.0559	2.46833	-4.47912	7.49517e-06	0.000689836	0	0	0	636	433	125	390
ENSMUST00000030568	5	+	17574281	17730268	18	5491	ENSMUSG00000028780	Sema3c	sema domain, immunoglobulin domain (Ig), short basic domain, secreted, (semaphorin) 3C [Source:MGI Symbol;Acc:MGI:107557]	protein_coding	214.156	-11.0855	2.49543	-4.44233	8.8989e-06	0.000808227	0	0	0	90	293	281	1179
ENSMUST00000136932	13	+	69621311	69629629	6	897	ENSMUSG00000021595	Nsun2	NOL1/NOP2/Sun domain family member 2 [Source:MGI Symbol;Acc:MGI:107252]	retained_intron	218.409	-11.1138	2.90834	-3.82135	0.000132721	0.00792366	0	0	0	0	639	680	351
ENSMUST00000219601	10	-	128700138	128704999	4	2673	ENSMUSG00000025358	Cdk2	cyclin-dependent kinase 2 [Source:MGI Symbol;Acc:MGI:104772]	retained_intron	221.999	-11.1374	2.89754	-3.84373	0.000121177	0.00739569	0	0	0	0	437	652	748
ENSMUST00000128067	4	-	148963232	149099816	7	3819	ENSMUSG00000028975	Pex14	peroxisomal biogenesis factor 14 [Source:MGI Symbol;Acc:MGI:1927868]	retained_intron	222.776	-11.1425	2.43971	-4.56714	4.94421e-06	0.000468842	0	0	0	232	254	558	867
ENSMUST00000203581	5	-	65261850	65335564	25	4689	ENSMUSG00000029191	Rfc1	replication factor C (activator 1) 1 [Source:MGI Symbol;Acc:MGI:97891]	protein_coding	223.709	-11.1485	2.51101	-4.43985	9.00202e-06	0.000813301	0	0	0	830	44	759	277
ENSMUST00000114233	5	-	35661559	35679472	7	1901	ENSMUSG00000029096	Htra3	HtrA serine peptidase 3 [Source:MGI Symbol;Acc:MGI:1925808]	protein_coding	224.609	-11.1542	2.45809	-4.53773	5.68631e-06	0.000534793	0	0	0	214	679	340	428
ENSMUST00000194932	9	+	107587726	107593038	11	2054	ENSMUSG00000010048	Ifrd2	interferon-related developmental regulator 2 [Source:MGI Symbol;Acc:MGI:1316708]	retained_intron	230.487	-11.1914	2.90803	-3.84846	0.000118863	0.00728027	0	0	0	0	705	567	474
ENSMUST00000018295	15	+	79229382	79249466	13	1977	ENSMUSG00000068206	Pick1	protein interacting with C kinase 1 [Source:MGI Symbol;Acc:MGI:894645]	protein_coding	231.758	-11.1994	2.9288	-3.82389	0.000131361	0.00790506	0	0	0	262	322	1343	0
ENSMUST00000166687	3	-	89083981	89090045	9	1922	ENSMUSG00000041263	Rusc1	RUN and SH3 domain containing 1 [Source:MGI Symbol;Acc:MGI:1919546]	protein_coding	237.257	-11.2332	2.60381	-4.31415	1.6022e-05	0.00136175	0	0	0	1132	364	263	13
ENSMUST00000133445	4	+	123920907	123929971	4	642	ENSMUSG00000028646	Rragc	Ras-related GTP binding C [Source:MGI Symbol;Acc:MGI:1858751]	retained_intron	240.299	-11.2516	2.43792	-4.61525	3.92618e-06	0.000376454	0	0	0	450	571	483	319
ENSMUST00000168177	9	+	57076399	57128366	21	5086	ENSMUSG00000042557	Sin3a	transcriptional regulator, SIN3A (yeast) [Source:MGI Symbol;Acc:MGI:107157]	protein_coding	240.927	-11.2554	2.98441	-3.77141	0.000162326	0.00923565	0	0	0	600	33	1487	0
ENSMUST00000090355	5	+	28317121	28352695	6	1032	ENSMUSG00000048271	Rbm33	RNA binding motif protein 33 [Source:MGI Symbol;Acc:MGI:1919670]	non_stop_decay	244.477	-11.2764	2.92736	-3.85207	0.000117122	0.00722505	0	0	0	515	829	339	0
ENSMUST00000172529	7	+	28808808	28822249	13	1898	ENSMUSG00000015165	Hnrnpl	heterogeneous nuclear ribonucleoprotein L [Source:MGI Symbol;Acc:MGI:104816]	protein_coding	250.015	-11.3087	3.00247	-3.76646	0.000165579	0.00938974	0	0	0	0	1303	113	139
ENSMUST00000114037	16	+	91647879	91679195	12	8399	ENSMUSG00000022961	Son	Son DNA binding protein [Source:MGI Symbol;Acc:MGI:98353]	protein_coding	1572.2	-11.3103	2.52889	-4.47242	7.7338e-06	0.000709901	0	0	4	9942	1089	6	1026
ENSMUST00000133296	5	+	146950007	146955603	7	1678	ENSMUSG00000016503	Gtf3a	general transcription factor III A [Source:MGI Symbol;Acc:MGI:1913846]	retained_intron	253.961	-11.3313	2.9405	-3.85354	0.000116424	0.00720784	0	0	0	0	1073	320	345
ENSMUST00000192591	12	-	115294062	115294504	2	358	ENSMUSG00000104452	Ighv8-8	immunoglobulin heavy variable 8-8 [Source:MGI Symbol;Acc:MGI:3815333]	IG_V_gene	255.821	-11.342	2.55452	-4.43997	8.99709e-06	0.000813301	0	0	0	1336	29	420	332
ENSMUST00000029196	2	+	165503787	165519917	5	3544	ENSMUSG00000027661	Slc2a10	solute carrier family 2 (facilitated glucose transporter), member 10 [Source:MGI Symbol;Acc:MGI:2156687]	protein_coding	255.957	-11.3427	2.43459	-4.65898	3.17787e-06	0.000308137	0	0	0	269	546	652	562
ENSMUST00000033920	8	+	53511727	53523338	9	1181	ENSMUSG00000031521	Aga	aspartylglucosaminidase [Source:MGI Symbol;Acc:MGI:104873]	protein_coding	260.443	-11.3678	2.92546	-3.88581	0.000101988	0.00648112	0	0	0	1415	0	323	426
ENSMUST00000109908	11	-	4781937	4833133	15	2012	ENSMUSG00000009073	Nf2	neurofibromin 2 [Source:MGI Symbol;Acc:MGI:97307]	processed_transcript	261.898	-11.3759	2.91302	-3.90518	9.41563e-05	0.00605804	0	0	0	0	260	1134	931
ENSMUST00000114933	1	+	37369217	37404442	16	3004	ENSMUSG00000026113	Inpp4a	inositol polyphosphate-4-phosphatase, type I [Source:MGI Symbol;Acc:MGI:1931123]	protein_coding	267.522	-11.4065	2.91301	-3.91572	9.01343e-05	0.00587614	0	0	0	240	0	957	1299
ENSMUST00000148869	4	-	44129506	44138952	6	848	ENSMUSG00000035696	Rnf38	ring finger protein 38 [Source:MGI Symbol;Acc:MGI:1920719]	processed_transcript	269.5	-11.4172	2.47915	-4.60528	4.11907e-06	0.000393852	0	0	0	803	71	873	590
ENSMUST00000191463	12	+	86952657	86962833	3	1499	ENSMUSG00000034157	Cipc	CLOCK interacting protein, circadian [Source:MGI Symbol;Acc:MGI:1919185]	protein_coding	269.951	-11.4195	2.48949	-4.5871	4.49447e-06	0.000428556	0	0	0	791	324	96	987
ENSMUST00000111117	1	+	179960585	180165603	37	9161	ENSMUSG00000026490	Cdc42bpa	CDC42 binding protein kinase alpha [Source:MGI Symbol;Acc:MGI:2441841]	protein_coding	531.643	-11.4351	2.64792	-4.31852	1.57082e-05	0.00133839	0	1	0	1038	2145	282	1
ENSMUST00000160250	10	-	7639659	7663608	6	1369	ENSMUSG00000019795	Pcmt1	protein-L-isoaspartate (D-aspartate) O-methyltransferase 1 [Source:MGI Symbol;Acc:MGI:97502]	retained_intron	273.867	-11.4402	2.94586	-3.88348	0.000102973	0.00649182	0	0	0	0	1173	298	394
ENSMUST00000161423	3	+	28409431	28596083	13	1340	ENSMUSG00000027692	Tnik	TRAF2 and NCK interacting kinase [Source:MGI Symbol;Acc:MGI:1916264]	processed_transcript	275.794	-11.4503	2.96114	-3.86685	0.000110251	0.00687511	0	0	0	159	1179	499	0
ENSMUST00000106151	3	+	146404642	146439782	14	3232	ENSMUSG00000036825	Ssx2ip	synovial sarcoma, X 2 interacting protein [Source:MGI Symbol;Acc:MGI:2139150]	protein_coding	281.204	-11.4784	2.93794	-3.90695	9.34681e-05	0.00603632	0	0	0	0	874	1028	211
ENSMUST00000029553	3	-	90000140	90052465	29	3509	ENSMUSG00000042520	Ubap2l	ubiquitin-associated protein 2-like [Source:MGI Symbol;Acc:MGI:1921633]	protein_coding	281.795	-11.4813	2.95556	-3.88466	0.000102475	0.00648112	0	0	0	294	1217	331	0
ENSMUST00000031029	5	+	31193227	31198900	15	2018	ENSMUSG00000029146	Snx17	sorting nexin 17 [Source:MGI Symbol;Acc:MGI:2387801]	protein_coding	283.027	-11.4877	2.92926	-3.92171	8.79227e-05	0.00577454	0	0	0	0	814	272	1102
ENSMUST00000041314	18	+	35598617	35617186	4	1475	ENSMUSG00000037058	Paip2	polyadenylate-binding protein-interacting protein 2 [Source:MGI Symbol;Acc:MGI:1915119]	protein_coding	288.744	-11.5165	2.95399	-3.89864	9.67331e-05	0.00620065	0	0	0	0	910	1116	134
ENSMUST00000154742	12	+	33315397	33372357	9	3548	ENSMUSG00000020564	Atxn7l1	ataxin 7-like 1 [Source:MGI Symbol;Acc:MGI:3584458]	protein_coding	302.295	-11.5827	2.43666	-4.75354	1.9989e-06	0.000195472	0	0	0	416	736	461	708
ENSMUST00000217931	10	+	7691247	7713586	7	4186	ENSMUSG00000040021	Lats1	large tumor suppressor [Source:MGI Symbol;Acc:MGI:1333883]	protein_coding	303.888	-11.5904	2.61206	-4.43726	9.11095e-06	0.000818844	0	0	0	1644	41	745	61
ENSMUST00000031383	5	+	129020069	129024323	7	2377	ENSMUSG00000029430	Ran	RAN, member RAS oncogene family [Source:MGI Symbol;Acc:MGI:1333112]	protein_coding	305.707	-11.599	2.89859	-4.0016	6.29162e-05	0.00444703	0	0	0	897	0	776	1039
ENSMUST00000185307	15	+	75216376	75221950	5	758	ENSMUSG00000047728	BC025446	cDNA sequence BC025446 [Source:MGI Symbol;Acc:MGI:2385015]	protein_coding	308.239	-11.6108	2.92137	-3.97444	7.05441e-05	0.00489205	0	0	0	1090	442	868	0
ENSMUST00000150068	16	-	17835277	17891671	16	3811	ENSMUSG00000092470	Gm20518	predicted gene 20518 [Source:MGI Symbol;Acc:MGI:5141983]	nonsense_mediated_decay	312.15	-11.6291	2.63757	-4.409	1.03851e-05	0.000920641	0	0	0	4	687	575	1277
ENSMUST00000176957	14	+	74732384	74749848	9	1117	ENSMUSG00000021996	Esd	esterase D/formylglutathione hydrolase [Source:MGI Symbol;Acc:MGI:95421]	protein_coding	320.36	-11.6665	3.04339	-3.83339	0.000126391	0.00765958	0	0	0	1837	12	773	0
ENSMUST00000110307	13	+	30749226	30766976	9	4761	ENSMUSG00000021356	Irf4	interferon regulatory factor 4 [Source:MGI Symbol;Acc:MGI:1096873]	protein_coding	323.307	-11.6798	2.94935	-3.96011	7.49148e-05	0.00509628	0	0	0	432	0	238	2335
ENSMUST00000164807	8	+	84970239	84974660	5	1175	ENSMUSG00000005161	Prdx2	peroxiredoxin 2 [Source:MGI Symbol;Acc:MGI:109486]	protein_coding	336.781	-11.7386	2.97508	-3.94563	7.9589e-05	0.00534038	0	0	0	2004	331	211	0
ENSMUST00000089982	3	+	152396684	152459477	14	4197	ENSMUSG00000039068	Zzz3	zinc finger, ZZ domain containing 3 [Source:MGI Symbol;Acc:MGI:1920453]	protein_coding	337.498	-11.7417	3.00302	-3.90998	9.23049e-05	0.0059724	0	0	0	278	0	83	2821
ENSMUST00000151802	X	-	41823408	41831072	7	1356	ENSMUSG00000037475	Thoc2	THO complex 2 [Source:MGI Symbol;Acc:MGI:2442413]	retained_intron	339.278	-11.7493	2.95646	-3.97411	7.06417e-05	0.00489205	0	0	0	688	0	154	2258
ENSMUST00000204283	6	+	116208516	116258982	27	3728	ENSMUSG00000024104	Washc2	WASH complex subunit 2` [Source:MGI Symbol;Acc:MGI:106463]	protein_coding	346.874	-11.7813	3.05987	-3.85025	0.000117999	0.00725313	0	0	0	0	6	2124	1155
ENSMUST00000034173	8	-	93201218	93229619	14	2073	ENSMUSG00000061959	Ces1e	carboxylesterase 1E [Source:MGI Symbol;Acc:MGI:95432]	protein_coding	350.756	-11.7972	2.4517	-4.81187	1.49527e-06	0.000147058	0	0	0	749	943	442	440
ENSMUST00000177633	2	-	165784152	165884751	23	5093	ENSMUSG00000039671	Zmynd8	zinc finger, MYND-type containing 8 [Source:MGI Symbol;Acc:MGI:1918025]	protein_coding	353.071	-11.8068	2.64077	-4.47098	7.78624e-06	0.000712814	0	0	0	8	191	890	2163
ENSMUST00000178876	7	+	38183653	38197568	3	3283	ENSMUSG00000054676	1600014C10Rik	RIKEN cDNA 1600014C10 gene [Source:MGI Symbol;Acc:MGI:1919494]	protein_coding	356.623	-11.8212	2.93083	-4.03338	5.49793e-05	0.0039427	0	0	0	471	879	0	1399
ENSMUST00000079244	11	+	70563017	70614483	32	4829	ENSMUSG00000020827	Mink1	misshapen-like kinase 1 (zebrafish) [Source:MGI Symbol;Acc:MGI:1355329]	protein_coding	369.467	-11.8722	3.05594	-3.88497	0.000102341	0.00648112	0	0	0	2141	0	876	11
ENSMUST00000198308	9	+	109876306	109892647	13	2880	ENSMUSG00000032477	Cdc25a	cell division cycle 25A [Source:MGI Symbol;Acc:MGI:103198]	protein_coding	380.864	-11.916	2.93681	-4.05748	4.96056e-05	0.00362531	0	0	0	0	1359	548	861
ENSMUST00000155576	18	+	38993476	39371162	23	2280	ENSMUSG00000036452	Arhgap26	Rho GTPase activating protein 26 [Source:MGI Symbol;Acc:MGI:1918552]	protein_coding	383.213	-11.925	2.9446	-4.04978	5.12663e-05	0.00372297	0	0	0	352	0	564	2677
ENSMUST00000218088	10	+	95940708	96026626	20	2776	ENSMUSG00000036499	Eea1	early endosome antigen 1 [Source:MGI Symbol;Acc:MGI:2442192]	processed_transcript	407.951	-12.0152	2.93273	-4.09692	4.1868e-05	0.00314669	0	0	0	0	1362	791	868
ENSMUST00000209764	8	+	84990603	85003343	23	2516	ENSMUSG00000052566	Hook2	hook microtubule tethering protein 2 [Source:MGI Symbol;Acc:MGI:2181664]	protein_coding	414.556	-12.0384	3.03652	-3.96452	7.35427e-05	0.00505287	0	0	0	2297	22	0	1113
ENSMUST00000003397	9	-	21295461	21312311	11	1706	ENSMUSG00000003309	Ap1m2	adaptor protein complex AP-1, mu 2 subunit [Source:MGI Symbol;Acc:MGI:1336974]	protein_coding	419.433	-12.0552	2.95016	-4.08628	4.38336e-05	0.00327297	0	0	0	545	1577	0	759
ENSMUST00000125007	5	+	115520305	115555982	11	3736	ENSMUSG00000029528	Pxn	paxillin [Source:MGI Symbol;Acc:MGI:108295]	processed_transcript	421.427	-12.0621	2.96893	-4.06277	4.84933e-05	0.00356674	0	0	0	2592	0	265	579
ENSMUST00000103055	2	-	180681058	180709999	6	4613	ENSMUSG00000038914	Dido1	death inducer-obliterator 1 [Source:MGI Symbol;Acc:MGI:1344352]	protein_coding	428.373	-12.0857	2.64072	-4.57665	4.72479e-06	0.000449273	0	0	0	1984	583	682	8
ENSMUST00000095027	1	-	38177326	38627185	22	5857	ENSMUSG00000037138	Aff3	AF4/FMR2 family, member 3 [Source:MGI Symbol;Acc:MGI:106927]	protein_coding	437.11	-12.1148	2.97348	-4.0743	4.61533e-05	0.00343872	0	0	0	0	112	1415	2575
ENSMUST00000227062	16	+	52031563	52205384	19	3728	ENSMUSG00000022637	Cblb	Casitas B-lineage lymphoma b [Source:MGI Symbol;Acc:MGI:2146430]	protein_coding	439.492	-12.1227	3.07203	-3.94615	7.94195e-05	0.00533941	0	0	0	0	6	2244	1924
ENSMUST00000024979	11	+	94044365	94126083	27	6756	ENSMUSG00000020859	Spag9	sperm associated antigen 9 [Source:MGI Symbol;Acc:MGI:1918084]	protein_coding	912.041	-12.214	2.40406	-5.08056	3.76331e-07	3.78774e-05	0	1	0	2829	220	497	4408
ENSMUST00000037992	19	-	4261668	4269172	14	2728	ENSMUSG00000034616	Ssh3	slingshot protein phosphatase 3 [Source:MGI Symbol;Acc:MGI:2683546]	protein_coding	469.535	-12.218	2.96545	-4.12012	3.78683e-05	0.00288386	0	0	0	2491	599	0	449
ENSMUST00000137905	13	-	41777513	41828453	4	659	ENSMUSG00000058022	Adtrp	androgen dependent TFPI regulating protein [Source:MGI Symbol;Acc:MGI:1924596]	protein_coding	489.61	-12.2784	3.02402	-4.06028	4.90132e-05	0.00359074	0	0	0	2637	835	70	0
ENSMUST00000123054	X	-	48181694	48208665	6	1388	ENSMUSG00000036985	Zdhhc9	zinc finger, DHHC domain containing 9 [Source:MGI Symbol;Acc:MGI:2444393]	retained_intron	498.647	-12.3049	2.48031	-4.96102	7.0125e-07	6.97642e-05	0	0	0	1477	136	878	1850
ENSMUST00000172792	17	+	37050631	37074304	18	4036	ENSMUSG00000024462	Gabbr1	gamma-aminobutyric acid (GABA) B receptor, 1 [Source:MGI Symbol;Acc:MGI:1860139]	protein_coding	505.174	-12.3236	2.99787	-4.11079	3.94306e-05	0.0029896	0	0	0	77	0	3199	1493
ENSMUST00000110583	9	+	13246979	13292353	9	4642	ENSMUSG00000079084	Ccdc82	coiled-coil domain containing 82 [Source:MGI Symbol;Acc:MGI:1913646]	protein_coding	522.632	-12.3726	2.92043	-4.23657	2.26961e-05	0.0018601	0	0	0	1043	0	2191	1498
ENSMUST00000117648	16	+	94370618	94469220	46	7415	ENSMUSG00000040785	Ttc3	tetratricopeptide repeat domain 3 [Source:MGI Symbol;Acc:MGI:1276539]	protein_coding	525.686	-12.381	2.95044	-4.19632	2.71289e-05	0.00214674	0	0	0	2754	0	1112	515
ENSMUST00000203688	6	-	93681478	93913554	22	4969	ENSMUSG00000045095	Magi1	membrane associated guanylate kinase, WW and PDZ domain containing 1 [Source:MGI Symbol;Acc:MGI:1203522]	protein_coding	533.654	-12.4027	2.9257	-4.23923	2.24289e-05	0.001847	0	0	0	2108	0	1080	1424
ENSMUST00000112307	17	+	84993673	85023991	6	1499	ENSMUSG00000061130	Ppm1b	protein phosphatase 1B, magnesium dependent, beta isoform [Source:MGI Symbol;Acc:MGI:101841]	protein_coding	541.15	-12.4228	2.9516	-4.20883	2.56698e-05	0.00205969	0	0	0	1797	1394	0	684
ENSMUST00000079012	6	+	116338024	116409540	8	4450	ENSMUSG00000025702	Marchf8	membrane-associated ring finger (C3HC4) 8 [Source:MGI Symbol;Acc:MGI:1919029]	protein_coding	542.156	-12.4255	2.95578	-4.20379	2.62484e-05	0.00210121	0	0	0	1387	1733	0	641
ENSMUST00000202381	5	-	73041496	73088420	27	4392	ENSMUSG00000070733	Fryl	FRY like transcription coactivator [Source:MGI Symbol;Acc:MGI:1919563]	protein_coding	560.666	-12.4739	2.96265	-4.2104	2.54921e-05	0.00205501	0	0	0	0	753	537	3605
ENSMUST00000021844	13	+	34002363	34033677	11	3266	ENSMUSG00000021408	Ripk1	receptor (TNFRSF)-interacting serine-threonine kinase 1 [Source:MGI Symbol;Acc:MGI:108212]	protein_coding	573.895	-12.5077	2.45702	-5.09059	3.56959e-07	3.6033e-05	0	0	0	729	288	1878	2225
ENSMUST00000118196	1	+	105990406	106034074	14	5796	ENSMUSG00000038866	Zcchc2	zinc finger, CCHC domain containing 2 [Source:MGI Symbol;Acc:MGI:2444114]	protein_coding	593.663	-12.5565	2.95846	-4.24426	2.1932e-05	0.00181042	0	0	0	0	412	1370	3633
ENSMUST00000081746	9	+	74976111	75032085	12	3795	ENSMUSG00000034858	Fam214a	family with sequence similarity 214, member A [Source:MGI Symbol;Acc:MGI:2387648]	protein_coding	636.991	-12.6581	2.93724	-4.30952	1.63609e-05	0.00138713	0	0	0	739	0	2170	2997
ENSMUST00000106939	11	+	105178807	105283959	22	5494	ENSMUSG00000020694	Tlk2	tousled-like kinase 2 (Arabidopsis) [Source:MGI Symbol;Acc:MGI:1346023]	protein_coding	660.53	-12.7105	2.51439	-5.05508	4.30218e-07	4.30493e-05	0	0	0	469	954	295	3902
ENSMUST00000225740	17	+	69156744	69289989	20	3952	ENSMUSG00000024044	Epb41l3	erythrocyte membrane protein band 4.1 like 3 [Source:MGI Symbol;Acc:MGI:103008]	nonsense_mediated_decay	675.701	-12.7431	2.95985	-4.30534	1.66732e-05	0.00140883	0	0	0	2408	1607	851	0
ENSMUST00000190993	11	-	116850054	116853072	5	1326	ENSMUSG00000034120	Srsf2	serine/arginine-rich splicing factor 2 [Source:MGI Symbol;Acc:MGI:98284]	protein_coding	685.397	-12.7637	2.94828	-4.3292	1.49649e-05	0.0012814	0	0	0	2147	914	0	2433
ENSMUST00000109912	8	+	76902288	77245007	9	5675	ENSMUSG00000031618	Nr3c2	nuclear receptor subfamily 3, group C, member 2 [Source:MGI Symbol;Acc:MGI:99459]	protein_coding	692.35	-12.7783	3.01615	-4.2366	2.26926e-05	0.0018601	0	0	0	132	2597	0	2213
ENSMUST00000085299	12	+	71831163	71992327	26	5879	ENSMUSG00000034574	Daam1	dishevelled associated activator of morphogenesis 1 [Source:MGI Symbol;Acc:MGI:1914596]	protein_coding	726.249	-12.8473	2.42782	-5.29171	1.21178e-07	1.23408e-05	0	0	0	2071	883	1143	1801
ENSMUST00000108360	11	+	77982754	78026214	11	3047	ENSMUSG00000037791	Phf12	PHD finger protein 12 [Source:MGI Symbol;Acc:MGI:1924057]	protein_coding	741.328	-12.8769	2.95824	-4.35289	1.34355e-05	0.001162	0	0	0	1159	2294	1869	0
ENSMUST00000020885	12	+	32954184	32976904	5	2019	ENSMUSG00000020570	Sypl	synaptophysin-like protein [Source:MGI Symbol;Acc:MGI:108081]	protein_coding	814.47	-13.0127	2.5033	-5.1982	2.01232e-07	2.04331e-05	0	0	0	377	2575	2442	621
ENSMUST00000132320	16	+	20678276	20692881	26	5004	ENSMUSG00000045983	Eif4g1	eukaryotic translation initiation factor 4, gamma 1 [Source:MGI Symbol;Acc:MGI:2384784]	retained_intron	839.807	-13.0569	2.4653	-5.29627	1.1819e-07	1.20722e-05	0	0	0	3666	866	1170	921
ENSMUST00000143939	16	+	20672755	20692883	29	5114	ENSMUSG00000045983	Eif4g1	eukaryotic translation initiation factor 4, gamma 1 [Source:MGI Symbol;Acc:MGI:2384784]	protein_coding	899.572	-13.156	2.98837	-4.4024	1.07058e-05	0.000944909	0	0	0	0	1174	5906	674
ENSMUST00000194061	1	-	162874322	162886515	5	3594	ENSMUSG00000040170	Fmo2	flavin containing monooxygenase 2 [Source:MGI Symbol;Acc:MGI:1916776]	retained_intron	908.493	-13.1702	3.0336	-4.34145	1.41544e-05	0.00121502	0	0	0	142	3523	2687	0
ENSMUST00000208002	8	+	3515425	3544267	35	4444	ENSMUSG00000004565	Pnpla6	patatin-like phospholipase domain containing 6 [Source:MGI Symbol;Acc:MGI:1354723]	protein_coding	920.473	-13.1891	2.99169	-4.4086	1.04041e-05	0.000920641	0	0	0	0	2013	457	5070
ENSMUST00000112514	17	+	75178911	75391326	30	4870	ENSMUSG00000001870	Ltbp1	latent transforming growth factor beta binding protein 1 [Source:MGI Symbol;Acc:MGI:109151]	protein_coding	956.159	-13.244	2.94773	-4.49296	7.02391e-06	0.000648196	0	0	0	1513	0	4633	2590
ENSMUST00000031625	5	+	145083830	145108761	10	1632	ENSMUSG00000029621	Arpc1a	actin related protein 2/3 complex, subunit 1A [Source:MGI Symbol;Acc:MGI:1928896]	protein_coding	972.924	-13.2692	2.43233	-5.45532	4.88847e-08	5.00806e-06	0	0	0	3000	952	1585	2460
ENSMUST00000164431	12	-	81499142	81532899	3	3305	ENSMUSG00000090935	Synj2bp	synaptojanin 2 binding protein [Source:MGI Symbol;Acc:MGI:1344347]	protein_coding	1011.7	-13.3255	2.96392	-4.4959	6.92777e-06	0.00064277	0	0	0	3113	2364	0	1984
ENSMUST00000074246	9	-	7818236	7835255	7	3130	ENSMUSG00000057367	Birc2	baculoviral IAP repeat-containing 2 [Source:MGI Symbol;Acc:MGI:1197009]	protein_coding	1146.36	-13.5058	2.96365	-4.55713	5.18566e-06	0.000489043	0	0	0	2874	2072	0	4059
ENSMUST00000114294	6	+	58640564	58692511	16	2178	ENSMUSG00000029802	Abcg2	ATP binding cassette subfamily G member 2 (Junior blood group) [Source:MGI Symbol;Acc:MGI:1347061]	protein_coding	1205.55	-13.5784	3.01647	-4.5014	6.75061e-06	0.000628026	0	0	0	2372	4887	585	0
ENSMUST00000037064	14	-	69241848	69285112	4	4174	ENSMUSG00000034248	Slc25a37	solute carrier family 25, member 37 [Source:MGI Symbol;Acc:MGI:1914962]	protein_coding	1244.05	-13.6237	3.02134	-4.50918	6.50792e-06	0.000607089	0	0	0	5830	265	0	4327
ENSMUST00000108485	11	+	72961169	72993043	21	4520	ENSMUSG00000020788	Atp2a3	ATPase, Ca++ transporting, ubiquitous [Source:MGI Symbol;Acc:MGI:1194503]	protein_coding	1345.63	-13.737	2.96511	-4.63288	3.60607e-06	0.000348674	0	0	0	3185	0	6832	2019
ENSMUST00000080411	X	-	136732953	136741352	4	1859	ENSMUSG00000031422	Morf4l2	mortality factor 4 like 2 [Source:MGI Symbol;Acc:MGI:1927167]	protein_coding	1421.7	-13.8163	2.98562	-4.62761	3.69904e-06	0.000356662	0	0	0	5663	2895	0	1899
ENSMUST00000137784	17	+	13760599	13904132	34	5684	ENSMUSG00000068036	Afdn	afadin, adherens junction formation factor [Source:MGI Symbol;Acc:MGI:1314653]	protein_coding	1606.91	-13.993	2.9805	-4.69484	2.66811e-06	0.000260175	0	0	0	6586	0	1548	5738
ENSMUST00000211247	8	+	41239778	41332092	39	6484	ENSMUSG00000031592	Pcm1	pericentriolar material 1 [Source:MGI Symbol;Acc:MGI:1277958]	protein_coding	1637.16	-14.0199	3.03108	-4.62537	3.73923e-06	0.000359531	0	0	0	5276	5254	542	0
ENSMUST00000112390	6	+	125096162	125130591	39	6537	ENSMUSG00000063870	Chd4	chromodomain helicase DNA binding protein 4 [Source:MGI Symbol;Acc:MGI:1344380]	protein_coding	1753.14	-14.1186	3.01015	-4.69034	2.72756e-06	0.00026522	0	0	0	0	7296	3209	1541
ENSMUST00000162041	10	+	58255530	58305242	23	6230	ENSMUSG00000038039	Gcc2	GRIP and coiled-coil domain containing 2 [Source:MGI Symbol;Acc:MGI:1917547]	protein_coding	1870.2	-14.2119	2.49907	-5.68688	1.29379e-08	1.33338e-06	0	0	0	8311	3068	1281	1343
ENSMUST00000017435	11	-	77529162	77585506	19	11813	ENSMUSG00000017291	Taok1	TAO kinase 1 [Source:MGI Symbol;Acc:MGI:1914490]	protein_coding	2190.07	-14.4397	2.9814	-4.84324	1.27737e-06	0.00012635	0	0	0	9212	0	5998	3546
ENSMUST00000077440	8	+	107338807	107379516	12	12773	ENSMUSG00000003847	Nfat5	nuclear factor of activated T cells 5 [Source:MGI Symbol;Acc:MGI:1859333]	protein_coding	2276.08	-14.4952	2.98427	-4.85721	1.19051e-06	0.000118097	0	0	0	0	3643	5831	9927
ENSMUST00000020441	4	-	144972626	145190666	68	15665	ENSMUSG00000020220	Vps13d	vacuolar protein sorting 13D [Source:MGI Symbol;Acc:MGI:2448530]	protein_coding	2455.57	-14.6047	3.01796	-4.83928	1.30308e-06	0.000128524	0	0	0	0	996	13386	8291
ENSMUST00000121743	7	-	3665791	3676793	14	2204	ENSMUSG00000019734	Tmc4	transmembrane channel-like gene family 4 [Source:MGI Symbol;Acc:MGI:2669035]	protein_coding	2609.54	-14.6925	2.52962	-5.80819	6.31509e-09	6.52787e-07	0	0	0	12090	4344	2129	809
ENSMUST00000159806	14	+	101880841	101934195	22	3845	ENSMUSG00000033060	Lmo7	LIM domain only 7 [Source:MGI Symbol;Acc:MGI:1353586]	protein_coding	4150.26	-15.3619	2.47659	-6.20286	5.54467e-10	5.74875e-08	0	0	0	5157	14226	3315	6684
ENSMUST00000031423	5	-	122456340	122502225	20	4486	ENSMUSG00000029467	Atp2a2	ATPase, Ca++ transporting, cardiac muscle, slow twitch 2 [Source:MGI Symbol;Acc:MGI:88110]	protein_coding	4339.65	-15.4262	3.01728	-5.11263	3.17699e-07	3.21642e-05	0	0	0	12758	10829	7917	0
ENSMUST00000056888	19	-	4270180	4283135	15	2139	ENSMUSG00000005986	Ankrd13d	ankyrin repeat domain 13 family, member D [Source:MGI Symbol;Acc:MGI:1915673]	protein_coding	57.9379	-21.6618	3.31035	-6.54365	6.0036e-11	6.24338e-09	0	0	0	0	305	0	54
ENSMUST00000212687	8	-	105698157	105699821	4	1041	ENSMUSG00000038000	Acd	adrenocortical dysplasia [Source:MGI Symbol;Acc:MGI:87873]	retained_intron	93.8442	-22.1175	3.28965	-6.72336	1.77582e-11	1.85798e-09	0	0	0	0	0	277	620
ENSMUST00000230126	15	+	41850224	41854994	4	684	ENSMUSG00000022307	Oxr1	oxidation resistance 1 [Source:MGI Symbol;Acc:MGI:2179326]	retained_intron	95.2519	-22.1755	3.289	-6.74233	1.5587e-11	1.63577e-09	0	0	0	0	0	589	314
ENSMUST00000012161	16	+	17797282	17808293	11	3308	ENSMUSG00000012017	Scarf2	scavenger receptor class F, member 2 [Source:MGI Symbol;Acc:MGI:1858430]	protein_coding	77.1949	-22.3582	3.32911	-6.71597	1.86819e-11	1.9487e-09	0	0	0	0	413	0	61
ENSMUST00000127521	X	+	13042015	13045210	2	1749	ENSMUSG00000087424	5730405O15Rik	RIKEN cDNA 5730405O15 gene [Source:MGI Symbol;Acc:MGI:1917739]	processed_transcript	84.5021	-22.4875	3.29261	-6.82967	8.51108e-12	8.95928e-10	0	0	0	468	0	229	0
ENSMUST00000193398	3	+	88043128	88055976	8	2210	ENSMUSG00000028069	Gpatch4	G patch domain containing 4 [Source:MGI Symbol;Acc:MGI:1913864]	protein_coding	88.515	-22.5309	3.28802	-6.85242	7.26119e-12	7.69061e-10	0	0	0	372	0	0	392
ENSMUST00000030791	5	-	24592622	24602012	13	1735	ENSMUSG00000028949	Smarcd3	SWI/SNF related, matrix associated, actin dependent regulator of chromatin, subfamily d, member 3 [Source:MGI Symbol;Acc:MGI:1914243]	protein_coding	87.0195	-22.5633	3.28194	-6.87499	6.19946e-12	6.60674e-10	0	0	0	0	0	495	331
ENSMUST00000154647	2	+	30266203	30282148	12	1678	ENSMUSG00000079484	Phyhd1	phytanoyl-CoA dioxygenase domain containing 1 [Source:MGI Symbol;Acc:MGI:3612860]	protein_coding	110.476	-22.582	3.30063	-6.84173	7.82443e-12	8.26173e-10	0	0	0	421	0	530	0
ENSMUST00000197143	5	+	98854415	98873760	2	2739	ENSMUSG00000029335	Bmp3	bone morphogenetic protein 3 [Source:MGI Symbol;Acc:MGI:88179]	protein_coding	61.1139	-22.7275	3.31267	-6.86076	6.84945e-12	7.27691e-10	0	0	0	59	312	0	0
ENSMUST00000069573	1	-	191899970	191907527	3	1461	ENSMUSG00000055833	1700034H15Rik	RIKEN cDNA 1700034H15 gene [Source:MGI Symbol;Acc:MGI:1921515]	antisense	108.053	-22.8271	3.31593	-6.88407	5.81644e-12	6.21781e-10	0	0	0	499	256	0	0
ENSMUST00000030317	4	-	143267431	143299564	6	1817	ENSMUSG00000028583	Pdpn	podoplanin [Source:MGI Symbol;Acc:MGI:103098]	protein_coding	113.852	-22.8317	3.3016	-6.91532	4.66808e-12	5.0214e-10	0	0	0	0	0	759	319
ENSMUST00000045517	17	-	23755414	23763775	6	2798	ENSMUSG00000040097	Flywch1	FLYWCH-type zinc finger 1 [Source:MGI Symbol;Acc:MGI:2442638]	protein_coding	76.5511	-22.8875	3.31602	-6.9021	5.12376e-12	5.49439e-10	0	0	0	0	57	0	643
ENSMUST00000135467	7	-	18890884	18910398	14	1961	ENSMUSG00000074358	Ccdc61	coiled-coil domain containing 61 [Source:MGI Symbol;Acc:MGI:2685005]	nonsense_mediated_decay	87.9139	-22.9504	3.30407	-6.9461	3.75532e-12	4.05222e-10	0	0	0	373	233	0	0
ENSMUST00000112303	X	+	162901605	163032325	19	3289	ENSMUSG00000031360	Ctps2	cytidine 5'-triphosphate synthase 2 [Source:MGI Symbol;Acc:MGI:1933185]	protein_coding	141.818	-22.9862	3.30772	-6.94925	3.67237e-12	3.97517e-10	0	0	0	0	0	648	702
ENSMUST00000138308	9	+	5345496	5354448	7	1504	ENSMUSG00000025887	Casp12	caspase 12 [Source:MGI Symbol;Acc:MGI:1312922]	retained_intron	54.8563	-23.1213	3.29089	-7.02585	2.12771e-12	2.37792e-10	0	0	0	0	0	52	475
ENSMUST00000065666	16	+	48872621	48874496	4	593	ENSMUSG00000022651	Retnlg	resistin like gamma [Source:MGI Symbol;Acc:MGI:2667763]	protein_coding	54.0257	-23.1408	3.29538	-7.0222	2.18408e-12	2.43302e-10	0	0	0	0	0	465	44
ENSMUST00000131405	18	+	30272927	30348120	25	3144	ENSMUSG00000033628	Pik3c3	phosphatidylinositol 3-kinase catalytic subunit type 3 [Source:MGI Symbol;Acc:MGI:2445019]	nonsense_mediated_decay	60.4935	-23.1661	3.29927	-7.02159	2.19361e-12	2.43576e-10	0	0	0	0	0	518	52
ENSMUST00000212326	8	+	71542943	71545720	6	779	ENSMUSG00000031813	Mvb12a	multivesicular body subunit 12A [Source:MGI Symbol;Acc:MGI:1920961]	nonsense_mediated_decay	64.3294	-23.1759	3.31196	-6.99765	2.60298e-12	2.84444e-10	0	0	0	460	0	49	0
ENSMUST00000069005	12	+	12262177	12373395	12	1771	ENSMUSG00000020589	Fam49a	family with sequence similarity 49, member A [Source:MGI Symbol;Acc:MGI:1261783]	protein_coding	57.3839	-23.2149	3.28986	-7.0565	1.7075e-12	1.97234e-10	0	0	0	0	0	479	62
ENSMUST00000152007	2	-	30975892	30980506	4	854	ENSMUSG00000026851	BC005624	cDNA sequence BC005624 [Source:MGI Symbol;Acc:MGI:2385132]	retained_intron	57.0272	-23.2152	3.31207	-7.00926	2.39581e-12	2.63478e-10	0	0	0	0	302	49	0
ENSMUST00000150585	7	+	80269679	80291573	23	2554	ENSMUSG00000030534	Vps33b	vacuolar protein sorting 33B [Source:MGI Symbol;Acc:MGI:2446237]	nonsense_mediated_decay	57.2321	-23.2175	3.29733	-7.0413	1.90459e-12	2.15063e-10	0	0	0	0	0	47	503
ENSMUST00000206583	7	-	25463693	25477534	8	1399	ENSMUSG00000074272	Ceacam1	carcinoembryonic antigen-related cell adhesion molecule 1 [Source:MGI Symbol;Acc:MGI:1347245]	nonsense_mediated_decay	63.1939	-23.2221	3.29586	-7.04584	1.84342e-12	2.10777e-10	0	0	0	0	0	64	543
ENSMUST00000177800	5	-	120609058	120612589	4	1668	ENSMUSG00000029600	Rita1	RBPJ interacting and tubulin associated 1 [Source:MGI Symbol;Acc:MGI:1922021]	protein_coding	62.5705	-23.2332	3.30479	-7.03016	2.06298e-12	2.31309e-10	0	0	0	440	0	0	58
ENSMUST00000018755	11	-	54054928	54069014	7	1182	ENSMUSG00000020388	Pdlim4	PDZ and LIM domain 4 [Source:MGI Symbol;Acc:MGI:1353470]	protein_coding	57.9984	-23.2375	3.31789	-7.00369	2.49306e-12	2.73299e-10	0	0	0	0	312	42	0
ENSMUST00000134858	1	+	86154798	86179850	10	2681	ENSMUSG00000062590	Armc9	armadillo repeat containing 9 [Source:MGI Symbol;Acc:MGI:1926045]	processed_transcript	58.0314	-23.2385	3.31205	-7.01635	2.27742e-12	2.51261e-10	0	0	0	0	32	494	0
ENSMUST00000190564	9	+	106176677	106186502	6	577	ENSMUSG00000020257	Wdr82	WD repeat domain containing 82 [Source:MGI Symbol;Acc:MGI:1924555]	nonsense_mediated_decay	60.1283	-23.2813	3.30446	-7.0454	1.84925e-12	2.10777e-10	0	0	0	424	0	53	0
ENSMUST00000053263	4	-	141614233	141618238	6	1671	ENSMUSG00000043085	Tmem82	transmembrane protein 82 [Source:MGI Symbol;Acc:MGI:2384869]	protein_coding	67.3653	-23.2833	3.29782	-7.06022	1.66244e-12	1.93168e-10	0	0	0	0	0	71	576
ENSMUST00000018841	11	-	84422855	84513522	13	1822	ENSMUSG00000018697	Aatf	apoptosis antagonizing transcription factor [Source:MGI Symbol;Acc:MGI:1929608]	protein_coding	86.9953	-23.288	3.29771	-7.06186	1.64286e-12	1.92349e-10	0	0	0	0	202	0	504
ENSMUST00000204604	6	+	73223050	73225064	1	2015	ENSMUSG00000107440	Gm40377	predicted gene, 40377 [Source:MGI Symbol;Acc:MGI:5623262]	TEC	60.3518	-23.292	3.29467	-7.06959	1.55387e-12	1.85825e-10	0	0	0	409	0	0	75
ENSMUST00000129962	16	-	11193505	11194995	2	769	ENSMUSG00000005846	Rsl1d1	ribosomal L1 domain containing 1 [Source:MGI Symbol;Acc:MGI:1913659]	retained_intron	132.869	-23.2944	3.34921	-6.9552	3.52063e-12	3.82294e-10	0	0	0	0	687	141	0
ENSMUST00000151160	11	+	120677339	120689297	6	820	ENSMUSG00000025142	Aspscr1	alveolar soft part sarcoma chromosome region, candidate 1 (human) [Source:MGI Symbol;Acc:MGI:1916188]	protein_coding	65.9428	-23.2983	3.29697	-7.0666	1.58777e-12	1.88462e-10	0	0	0	442	0	0	88
ENSMUST00000125572	13	+	100126125	100126935	2	600	ENSMUSG00000021645	Smn1	survival motor neuron 1 [Source:MGI Symbol;Acc:MGI:109257]	retained_intron	60.9152	-23.3015	3.29613	-7.06934	1.55674e-12	1.85825e-10	0	0	0	415	0	0	73
ENSMUST00000123100	X	+	71556946	71559273	4	634	ENSMUSG00000015217	Hmgb3	high mobility group box 3 [Source:MGI Symbol;Acc:MGI:1098219]	protein_coding	102.295	-23.3095	3.30355	-7.05588	1.71508e-12	1.97447e-10	0	0	0	575	0	267	0
ENSMUST00000127773	14	-	55628662	55630660	8	956	ENSMUSG00000002319	Ipo4	importin 4 [Source:MGI Symbol;Acc:MGI:1923001]	retained_intron	67.5686	-23.3134	3.29545	-7.07442	1.50074e-12	1.81257e-10	0	0	0	83	0	535	0
ENSMUST00000141047	2	+	112266314	112406319	28	4532	ENSMUSG00000096764	Gm21985	predicted gene 21985 [Source:MGI Symbol;Acc:MGI:5439454]	nonsense_mediated_decay	61.9098	-23.326	3.29598	-7.07711	1.4719e-12	1.79031e-10	0	0	0	418	0	77	0
ENSMUST00000123744	3	+	10012605	10016335	2	3238	ENSMUSG00000027533	Fabp5	fatty acid binding protein 5, epidermal [Source:MGI Symbol;Acc:MGI:101790]	retained_intron	62.1279	-23.3279	3.31355	-7.04017	1.92011e-12	2.15993e-10	0	0	0	0	327	0	58
ENSMUST00000218509	10	+	52801493	52801700	1	208	ENSMUSG00000112257	Gm47623	predicted gene, 47623 [Source:MGI Symbol;Acc:MGI:6096688]	TEC	62.3672	-23.337	3.31435	-7.04122	1.90559e-12	2.15063e-10	0	0	0	0	329	0	57
ENSMUST00000199557	5	+	110135851	110171520	19	2873	ENSMUSG00000014668	Chfr	checkpoint with forkhead and ring finger domains [Source:MGI Symbol;Acc:MGI:2444898]	nonsense_mediated_decay	176.303	-23.3376	3.33529	-6.99716	2.61207e-12	2.84534e-10	0	0	0	0	0	321	1369
ENSMUST00000228803	17	+	15056751	15064230	6	1271	ENSMUSG00000036552	Ermard	ER membrane associated RNA degradation [Source:MGI Symbol;Acc:MGI:1917317]	protein_coding	139.949	-23.3535	3.30793	-7.05986	1.66669e-12	1.93168e-10	0	0	0	0	0	772	557
ENSMUST00000032704	7	-	35392152	35396836	4	1857	ENSMUSG00000030493	Faap24	Fanconi anemia core complex associated protein 24 [Source:MGI Symbol;Acc:MGI:2142208]	protein_coding	67.5352	-23.3626	3.30492	-7.06903	1.56015e-12	1.85825e-10	0	0	0	0	0	56	593
ENSMUST00000080210	2	+	102658659	102790784	11	11595	ENSMUSG00000005089	Slc1a2	solute carrier family 1 (glial high affinity glutamate transporter), member 2 [Source:MGI Symbol;Acc:MGI:101931]	protein_coding	72.156	-23.37	3.31332	-7.05336	1.74642e-12	2.00384e-10	0	0	0	0	366	88	0
ENSMUST00000195995	3	-	90006220	90052472	26	3516	ENSMUSG00000042520	Ubap2l	ubiquitin-associated protein 2-like [Source:MGI Symbol;Acc:MGI:1921633]	protein_coding	70.4173	-23.3725	3.29479	-7.09376	1.30515e-12	1.62475e-10	0	0	0	455	0	0	115
ENSMUST00000221488	12	+	111814241	111825325	5	742	ENSMUSG00000021286	Zfyve21	zinc finger, FYVE domain containing 21 [Source:MGI Symbol;Acc:MGI:1915770]	retained_intron	70.0304	-23.3918	3.29525	-7.09863	1.25997e-12	1.59899e-10	0	0	0	90	0	0	563
ENSMUST00000224918	13	+	55211819	55240847	6	1001	ENSMUSG00000021488	Nsd1	nuclear receptor-binding SET-domain protein 1 [Source:MGI Symbol;Acc:MGI:1276545]	protein_coding	71.3447	-23.3968	3.31263	-7.06291	1.63048e-12	1.91551e-10	0	0	0	503	0	63	0
ENSMUST00000176162	4	+	95557511	95840654	13	3037	ENSMUSG00000028573	Fggy	FGGY carbohydrate kinase domain containing [Source:MGI Symbol;Acc:MGI:1922828]	processed_transcript	65.6634	-23.4074	3.30316	-7.08635	1.37693e-12	1.68671e-10	0	0	0	453	0	70	0
ENSMUST00000109874	13	+	56703668	56740304	7	4534	ENSMUSG00000021540	Smad5	SMAD family member 5 [Source:MGI Symbol;Acc:MGI:1328787]	protein_coding	76.8621	-23.4177	3.29134	-7.11495	1.11951e-12	1.45969e-10	0	0	0	0	0	131	606
ENSMUST00000161336	3	-	116748082	116808042	33	5365	ENSMUSG00000033400	Agl	amylo-1,6-glucosidase, 4-alpha-glucanotransferase [Source:MGI Symbol;Acc:MGI:1924809]	nonsense_mediated_decay	73.5466	-23.4199	3.3157	-7.06334	1.62548e-12	1.91551e-10	0	0	0	0	53	606	0
ENSMUST00000153404	9	+	75193773	75203752	4	651	ENSMUSG00000034593	Myo5a	myosin VA [Source:MGI Symbol;Acc:MGI:105976]	retained_intron	91.4709	-23.4252	3.31761	-7.06087	1.65464e-12	1.93072e-10	0	0	0	0	93	710	0
ENSMUST00000201057	5	-	31260479	31261244	3	473	ENSMUSG00000038564	Ift172	intraflagellar transport 172 [Source:MGI Symbol;Acc:MGI:2682064]	retained_intron	67.5956	-23.4439	3.2947	-7.11566	1.11379e-12	1.45969e-10	0	0	0	0	0	80	569
ENSMUST00000095779	10	-	25279329	25299107	5	919	ENSMUSG00000039166	Akap7	A kinase (PRKA) anchor protein 7 [Source:MGI Symbol;Acc:MGI:1859150]	protein_coding	68.0336	-23.4558	3.29222	-7.1246	1.0438e-12	1.38725e-10	0	0	0	0	0	89	564
ENSMUST00000204803	6	+	83058097	83059988	4	1032	ENSMUSG00000009145	Dqx1	DEAQ RNA-dependent ATPase [Source:MGI Symbol;Acc:MGI:2136388]	non_stop_decay	68.4512	-23.4583	3.32988	-7.04478	1.85755e-12	2.11025e-10	0	0	0	44	366	0	0
ENSMUST00000108531	11	-	70943072	70969973	17	2453	ENSMUSG00000040667	Nup88	nucleoporin 88 [Source:MGI Symbol;Acc:MGI:104900]	protein_coding	153.038	-23.4627	3.3429	-7.01866	2.24009e-12	2.47937e-10	0	0	0	303	665	0	0
ENSMUST00000188784	9	+	105643201	105648996	3	1295	ENSMUSG00000032571	Pik3r4	phosphoinositide-3-kinase regulatory subunit 4 [Source:MGI Symbol;Acc:MGI:1922919]	protein_coding	74.6572	-23.4758	3.30773	-7.09726	1.27252e-12	1.60449e-10	0	0	0	127	340	0	0
ENSMUST00000232354	17	+	21008951	21025990	5	1041	ENSMUSG00000067942	Zfp160	zinc finger protein 160 [Source:MGI Symbol;Acc:MGI:108187]	protein_coding	86.6417	-23.4807	3.30661	-7.10113	1.23743e-12	1.59166e-10	0	0	0	0	381	200	0
ENSMUST00000227309	15	+	35371546	35420151	5	1539	ENSMUSG00000037646	Vps13b	vacuolar protein sorting 13B [Source:MGI Symbol;Acc:MGI:1916380]	retained_intron	69.5071	-23.4827	3.31451	-7.08483	1.39219e-12	1.69936e-10	0	0	0	0	358	76	0
ENSMUST00000052650	11	+	96281905	96285315	2	2635	ENSMUSG00000056648	Hoxb8	homeobox B8 [Source:MGI Symbol;Acc:MGI:96189]	protein_coding	70.0835	-23.4925	3.31035	-7.09667	1.27795e-12	1.60546e-10	0	0	0	0	354	0	90
ENSMUST00000198184	6	-	70457501	70458036	2	359	ENSMUSG00000076594	Igkv6-13	immunoglobulin kappa variable 6-13 [Source:MGI Symbol;Acc:MGI:1330829]	IG_V_gene	70.4836	-23.5	3.31468	-7.0897	1.34408e-12	1.65254e-10	0	0	0	467	61	0	0
ENSMUST00000039390	9	+	102505750	102546239	11	5837	ENSMUSG00000035606	Ky	kyphoscoliosis peptidase [Source:MGI Symbol;Acc:MGI:96709]	protein_coding	70.7462	-23.5074	3.31332	-7.09482	1.29518e-12	1.62119e-10	0	0	0	502	0	0	60
ENSMUST00000194374	1	-	136223563	136227662	4	2387	ENSMUSG00000041605	5730559C18Rik	innate immunity activator [Source:MGI Symbol;Acc:MGI:1921579]	retained_intron	70.8625	-23.509	3.29246	-7.14027	9.31506e-13	1.25742e-10	0	0	0	0	0	99	581
ENSMUST00000048188	15	+	66577580	66645255	21	6665	ENSMUSG00000072501	Phf20l1	PHD finger protein 20-like 1 [Source:MGI Symbol;Acc:MGI:2444412]	protein_coding	148.362	-23.5272	3.32564	-7.07449	1.5e-12	1.81257e-10	0	0	0	854	0	363	0
ENSMUST00000214736	9	+	47771141	47773375	1	2235	ENSMUSG00000110959	Gm47198	predicted gene, 47198 [Source:MGI Symbol;Acc:MGI:6095994]	TEC	72.1287	-23.5348	3.30644	-7.11785	1.09626e-12	1.4458e-10	0	0	0	0	352	0	113
ENSMUST00000148005	9	+	7347406	7357663	7	4474	ENSMUSG00000049723	Mmp12	matrix metallopeptidase 12 [Source:MGI Symbol;Acc:MGI:97005]	retained_intron	75.3242	-23.5428	3.32017	-7.09082	1.33321e-12	1.65078e-10	0	0	0	506	60	0	0
ENSMUST00000107913	4	-	43514712	43523388	9	2098	ENSMUSG00000028464	Tpm2	tropomyosin 2, beta [Source:MGI Symbol;Acc:MGI:98810]	protein_coding	73.4637	-23.5554	3.29471	-7.14945	8.71255e-13	1.19009e-10	0	0	0	0	0	101	604
ENSMUST00000073120	1	-	171276992	171281186	13	1821	ENSMUSG00000062729	Ppox	protoporphyrinogen oxidase [Source:MGI Symbol;Acc:MGI:104968]	protein_coding	74.6397	-23.5591	3.30367	-7.13121	9.94911e-13	1.33256e-10	0	0	0	79	0	0	621
ENSMUST00000123876	3	+	104865080	104889440	8	862	ENSMUSG00000045576	St7l	suppression of tumorigenicity 7-like [Source:MGI Symbol;Acc:MGI:2386964]	protein_coding	73.7111	-23.5646	3.29417	-7.15343	8.46335e-13	1.16775e-10	0	0	0	461	0	136	0
ENSMUST00000106468	7	-	122111572	122132917	12	3304	ENSMUSG00000044702	Palb2	partner and localizer of BRCA2 [Source:MGI Symbol;Acc:MGI:3040695]	protein_coding	74.6253	-23.57	3.30701	-7.12729	1.02364e-12	1.36572e-10	0	0	0	70	0	0	632
ENSMUST00000015358	X	+	71364760	71419196	15	4634	ENSMUSG00000015214	Mtmr1	myotubularin related protein 1 [Source:MGI Symbol;Acc:MGI:1858271]	protein_coding	74.9031	-23.5809	3.31416	-7.1152	1.11753e-12	1.45969e-10	0	0	0	0	0	54	666
ENSMUST00000146752	X	+	160502434	160529812	4	1644	ENSMUSG00000031295	Phka2	phosphorylase kinase alpha 2 [Source:MGI Symbol;Acc:MGI:97577]	retained_intron	75.0333	-23.5842	3.28663	-7.17581	7.18828e-13	1.06143e-10	0	0	0	0	0	560	149
ENSMUST00000179926	8	+	113635587	113643806	6	3470	ENSMUSG00000078908	Mon1b	MON1 homolog B, secretory traffciking associated [Source:MGI Symbol;Acc:MGI:1923231]	protein_coding	75.4299	-23.5919	3.32237	-7.10093	1.23922e-12	1.59166e-10	0	0	0	0	395	72	0
ENSMUST00000232429	16	-	17572956	17576671	4	2577	ENSMUSG00000022756	Slc7a4	solute carrier family 7 (cationic amino acid transporter, y+ system), member 4 [Source:MGI Symbol;Acc:MGI:2146512]	retained_intron	75.4078	-23.5951	3.31426	-7.11926	1.08511e-12	1.4366e-10	0	0	0	531	0	0	69
ENSMUST00000226493	15	+	103503277	103522148	5	775	ENSMUSG00000022489	Pde1b	phosphodiesterase 1B, Ca2+-calmodulin dependent [Source:MGI Symbol;Acc:MGI:97523]	protein_coding	75.7248	-23.6	3.28981	-7.17367	7.30129e-13	1.06143e-10	0	0	0	0	0	133	593
ENSMUST00000212745	8	-	94870873	94876096	2	401	ENSMUSG00000040631	Dok4	docking protein 4 [Source:MGI Symbol;Acc:MGI:2148865]	protein_coding	76.4544	-23.6081	3.32142	-7.10784	1.17876e-12	1.52539e-10	0	0	0	0	399	0	77
ENSMUST00000146819	8	+	18595582	18632901	8	2067	ENSMUSG00000039842	Mcph1	microcephaly, primary autosomal recessive 1 [Source:MGI Symbol;Acc:MGI:2443308]	protein_coding	93.526	-23.6205	3.29273	-7.17354	7.30811e-13	1.06143e-10	0	0	0	0	0	646	239
ENSMUST00000150429	1	+	176814660	176845497	8	1398	ENSMUSG00000026504	Sdccag8	serologically defined colon cancer antigen 8 [Source:MGI Symbol;Acc:MGI:1924066]	retained_intron	77.3272	-23.6223	3.29364	-7.17211	7.3853e-13	1.06529e-10	0	0	0	0	0	605	125
ENSMUST00000142338	2	+	164914090	164919559	2	482	ENSMUSG00000085436	Zfp335os	zinc finger protein 335, opposite strand [Source:MGI Symbol;Acc:MGI:3649775]	antisense	78.0975	-23.6428	3.30546	-7.15266	8.51125e-13	1.16775e-10	0	0	0	0	365	0	149
ENSMUST00000193643	9	-	108616785	108649342	7	741	ENSMUSG00000064145	Arih2	ariadne RBR E3 ubiquitin protein ligase 2 [Source:MGI Symbol;Acc:MGI:1344361]	nonsense_mediated_decay	88.2632	-23.6431	3.33487	-7.08968	1.34423e-12	1.65254e-10	0	0	0	74	459	0	0
ENSMUST00000159306	9	-	108052225	108059730	11	1137	ENSMUSG00000041528	Rnf123	ring finger protein 123 [Source:MGI Symbol;Acc:MGI:2148796]	nonsense_mediated_decay	78.8164	-23.6488	3.30121	-7.16366	7.85528e-13	1.11273e-10	0	0	0	509	0	126	0
ENSMUST00000146625	8	-	47667178	47673689	2	2320	ENSMUSG00000063049	Ing2	inhibitor of growth family, member 2 [Source:MGI Symbol;Acc:MGI:1916510]	processed_transcript	78.7222	-23.6535	3.30162	-7.16421	7.82392e-13	1.11273e-10	0	0	0	0	346	182	0
ENSMUST00000102635	11	-	65176561	65269941	13	4935	ENSMUSG00000020542	Myocd	myocardin [Source:MGI Symbol;Acc:MGI:2137495]	protein_coding	98.8647	-23.6665	3.31053	-7.14886	8.75003e-13	1.19049e-10	0	0	0	0	158	0	691
ENSMUST00000173973	17	+	34605861	34612443	7	1105	ENSMUSG00000034254	Agpat1	1-acylglycerol-3-phosphate O-acyltransferase 1 (lysophosphatidic acid acyltransferase, alpha) [Source:MGI Symbol;Acc:MGI:1932075]	nonsense_mediated_decay	79.7306	-23.6668	3.29993	-7.1719	7.39652e-13	1.06529e-10	0	0	0	0	337	206	0
ENSMUST00000156196	11	-	5060470	5064851	5	2730	ENSMUSG00000034201	Gas2l1	growth arrest-specific 2 like 1 [Source:MGI Symbol;Acc:MGI:1926176]	processed_transcript	207.415	-23.6723	3.33718	-7.09352	1.30747e-12	1.62475e-10	0	0	0	978	0	0	787
ENSMUST00000144221	17	+	26715655	26742959	4	1332	ENSMUSG00000048249	Crebrf	CREB3 regulatory factor [Source:MGI Symbol;Acc:MGI:1924378]	protein_coding	85.2821	-23.6812	3.29436	-7.1884	6.55553e-13	9.95798e-11	0	0	0	484	0	217	0
ENSMUST00000203035	6	-	85328947	85333422	1	4476	ENSMUSG00000033720	Sfxn5	sideroflexin 5 [Source:MGI Symbol;Acc:MGI:2137681]	retained_intron	81.5265	-23.6818	3.31062	-7.15328	8.47285e-13	1.16775e-10	0	0	0	0	389	139	0
ENSMUST00000139311	2	-	119766859	119787519	23	4714	ENSMUSG00000034032	Rpap1	RNA polymerase II associated protein 1 [Source:MGI Symbol;Acc:MGI:1916175]	retained_intron	91.1003	-23.6824	3.30056	-7.17528	7.2157e-13	1.06143e-10	0	0	0	0	327	0	337
ENSMUST00000155732	13	+	65278903	65284970	4	453	ENSMUSG00000021514	Zfp369	zinc finger protein 369 [Source:MGI Symbol;Acc:MGI:2176229]	protein_coding	81.0005	-23.6846	3.31798	-7.13827	9.45103e-13	1.27079e-10	0	0	0	0	0	703	60
ENSMUST00000131929	X	-	8125701	8128517	4	774	ENSMUSG00000031166	Wdr13	WD repeat domain 13 [Source:MGI Symbol;Acc:MGI:1914661]	retained_intron	84.2904	-23.6867	3.31162	-7.1526	8.51508e-13	1.16775e-10	0	0	0	497	119	0	0
ENSMUST00000209742	8	+	88697061	88716377	5	1477	ENSMUSG00000036712	Cyld	CYLD lysine 63 deubiquitinase [Source:MGI Symbol;Acc:MGI:1921506]	processed_transcript	81.0986	-23.6897	3.28992	-7.20069	5.99094e-13	9.45964e-11	0	0	0	444	0	226	0
ENSMUST00000040308	5	-	121817216	121836850	8	2530	ENSMUSG00000042594	Sh2b3	SH2B adaptor protein 3 [Source:MGI Symbol;Acc:MGI:893598]	protein_coding	142.537	-23.6901	3.308	-7.16145	7.98266e-13	1.12614e-10	0	0	0	0	0	686	670
ENSMUST00000165233	10	-	79527450	79533772	4	659	ENSMUSG00000052151	Plpp2	phospholipid phosphatase 2 [Source:MGI Symbol;Acc:MGI:1354945]	nonsense_mediated_decay	87.7638	-23.6914	3.31451	-7.14779	8.81884e-13	1.19513e-10	0	0	0	596	0	105	0
ENSMUST00000134362	2	+	71873326	71886312	6	1060	ENSMUSG00000006494	Pdk1	pyruvate dehydrogenase kinase, isoenzyme 1 [Source:MGI Symbol;Acc:MGI:1926119]	processed_transcript	81.1811	-23.692	3.29961	-7.18026	6.95809e-13	1.03685e-10	0	0	0	0	340	0	220
ENSMUST00000134943	4	+	131884295	131897834	6	980	ENSMUSG00000028911	Srsf4	serine/arginine-rich splicing factor 4 [Source:MGI Symbol;Acc:MGI:1890577]	nonsense_mediated_decay	81.205	-23.6939	3.29623	-7.18816	6.56691e-13	9.95798e-11	0	0	0	492	0	169	0
ENSMUST00000066473	2	-	91137361	91183818	36	5974	ENSMUSG00000040687	Madd	MAP-kinase activating death domain [Source:MGI Symbol;Acc:MGI:2444672]	protein_coding	209.775	-23.6965	3.33837	-7.09825	1.26351e-12	1.59899e-10	0	0	0	976	0	793	0
ENSMUST00000023682	16	-	91679265	91688770	10	2365	ENSMUSG00000022960	Donson	downstream neighbor of SON [Source:MGI Symbol;Acc:MGI:1890621]	protein_coding	81.7073	-23.6977	3.30492	-7.17043	7.47648e-13	1.07231e-10	0	0	0	538	0	0	121
ENSMUST00000152732	11	+	70006980	70008069	3	720	ENSMUSG00000020888	Dvl2	dishevelled segment polarity protein 2 [Source:MGI Symbol;Acc:MGI:106613]	retained_intron	83.131	-23.6982	3.29445	-7.19338	6.3205e-13	9.74704e-11	0	0	0	158	0	0	605
ENSMUST00000037360	2	-	119269201	119271272	3	1703	ENSMUSG00000034226	Rhov	ras homolog family member V [Source:MGI Symbol;Acc:MGI:2444227]	protein_coding	87.1046	-23.699	3.33272	-7.11101	1.15195e-12	1.49632e-10	0	0	0	77	450	0	0
ENSMUST00000212489	9	+	37991825	37996408	2	4237	ENSMUSG00000060583	Olfr881	olfactory receptor 881 [Source:MGI Symbol;Acc:MGI:3030715]	protein_coding	87.4669	-23.6999	3.3098	-7.16051	8.03764e-13	1.12927e-10	0	0	0	483	148	0	0
ENSMUST00000053594	10	-	95174746	95324108	3	1661	ENSMUSG00000045867	Cradd	CASP2 and RIPK1 domain containing adaptor with death domain [Source:MGI Symbol;Acc:MGI:1336168]	protein_coding	82.0261	-23.7088	3.29517	-7.19503	6.24486e-13	9.68291e-11	0	0	0	492	0	0	181
ENSMUST00000140867	2	-	132554069	132578217	6	459	ENSMUSG00000027346	Gpcpd1	glycerophosphocholine phosphodiesterase 1 [Source:MGI Symbol;Acc:MGI:104898]	processed_transcript	90.4182	-23.713	3.28988	-7.20788	5.68279e-13	9.0275e-11	0	0	0	375	0	397	0
ENSMUST00000105687	4	-	149715375	149738044	11	3697	ENSMUSG00000044700	Tmem201	transmembrane protein 201 [Source:MGI Symbol;Acc:MGI:1196277]	protein_coding	82.481	-23.7167	3.29493	-7.19794	6.11294e-13	9.52124e-11	0	0	0	156	0	587	0
ENSMUST00000153686	7	-	126800790	126809108	4	799	ENSMUSG00000114515	Aldoa		nonsense_mediated_decay	99.2208	-23.7175	3.30193	-7.18291	6.82427e-13	1.02133e-10	0	0	0	566	0	0	255
ENSMUST00000130591	2	-	91143042	91154951	6	843	ENSMUSG00000040687	Madd	MAP-kinase activating death domain [Source:MGI Symbol;Acc:MGI:2444672]	retained_intron	88.4335	-23.7214	3.28334	-7.22479	5.01891e-13	8.39544e-11	0	0	0	0	0	314	530
ENSMUST00000172167	8	+	81342556	81745902	5	2705	ENSMUSG00000037940	Inpp4b	inositol polyphosphate-4-phosphatase, type II [Source:MGI Symbol;Acc:MGI:2158925]	retained_intron	82.8498	-23.7235	3.30015	-7.1886	6.54581e-13	9.95798e-11	0	0	0	0	0	117	678
ENSMUST00000182156	13	-	46681075	46681952	2	597	ENSMUSG00000021374	Nup153	nucleoporin 153 [Source:MGI Symbol;Acc:MGI:2385621]	retained_intron	83.1909	-23.7258	3.3027	-7.18377	6.78168e-13	1.01938e-10	0	0	0	535	0	0	139
ENSMUST00000175937	19	+	46599124	46644555	3	421	ENSMUSG00000047731	Wbp1l	WW domain binding protein 1 like [Source:MGI Symbol;Acc:MGI:107577]	processed_transcript	83.237	-23.7266	3.28486	-7.22303	5.0841e-13	8.45434e-11	0	0	0	0	0	560	228
ENSMUST00000103118	11	-	100704746	100712465	18	3046	ENSMUSG00000020918	Kat2a	K(lysine) acetyltransferase 2A [Source:MGI Symbol;Acc:MGI:1343101]	protein_coding	83.6939	-23.7315	3.31661	-7.15535	8.34599e-13	1.1631e-10	0	0	0	0	72	0	687
ENSMUST00000079160	8	-	25578490	25597513	11	2126	ENSMUSG00000037363	Letm2	leucine zipper-EF-hand containing transmembrane protein 2 [Source:MGI Symbol;Acc:MGI:2444979]	protein_coding	83.8046	-23.7372	3.3089	-7.17372	7.29869e-13	1.06143e-10	0	0	0	0	391	0	161
ENSMUST00000071044	6	+	72544391	72562983	10	1247	ENSMUSG00000056737	Capg	capping protein (actin filament), gelsolin-like [Source:MGI Symbol;Acc:MGI:1098259]	protein_coding	84.4544	-23.7489	3.31472	-7.16469	7.7965e-13	1.11273e-10	0	0	0	582	0	0	93
ENSMUST00000226059	13	+	60601947	60762802	27	5009	ENSMUSG00000021559	Dapk1	death associated protein kinase 1 [Source:MGI Symbol;Acc:MGI:1916885]	protein_coding	85.5007	-23.7584	3.28818	-7.22539	4.99672e-13	8.39544e-11	0	0	0	0	0	593	216
ENSMUST00000171564	10	-	127296222	127311786	22	2962	ENSMUSG00000040354	Mars	methionine-tRNA synthetase [Source:MGI Symbol;Acc:MGI:1345633]	protein_coding	216.367	-23.7702	3.34824	-7.09929	1.25397e-12	1.59899e-10	0	0	0	0	692	918	0
ENSMUST00000221722	12	-	69322609	69341603	12	2385	ENSMUSG00000020982	Nemf	nuclear export mediator factor [Source:MGI Symbol;Acc:MGI:1918305]	processed_transcript	87.506	-23.7884	3.3072	-7.1929	6.34286e-13	9.74704e-11	0	0	0	571	0	0	136
ENSMUST00000170517	9	+	64960905	64986978	13	2820	ENSMUSG00000034263	Ints14	integrator complex subunit 14 [Source:MGI Symbol;Acc:MGI:1917132]	protein_coding	93.9186	-23.7971	3.30124	-7.20853	5.6561e-13	9.0275e-11	0	0	0	0	261	462	0
ENSMUST00000208363	8	+	3353415	3389408	9	2255	ENSMUSG00000074497	A430078G23Rik	RIKEN cDNA A430078G23 gene [Source:MGI Symbol;Acc:MGI:2442135]	nonsense_mediated_decay	98.4394	-23.8023	3.29384	-7.2263	4.96347e-13	8.39544e-11	0	0	0	0	0	659	273
ENSMUST00000020685	11	-	43421031	43426227	5	634	ENSMUSG00000020415	Pttg1	pituitary tumor-transforming gene 1 [Source:MGI Symbol;Acc:MGI:1353578]	protein_coding	88.1405	-23.8028	3.30109	-7.21058	5.57156e-13	8.99884e-11	0	0	0	0	0	693	139
ENSMUST00000109606	13	-	75912742	75943925	5	1676	ENSMUSG00000021589	Rhobtb3	Rho-related BTB domain containing 3 [Source:MGI Symbol;Acc:MGI:1920546]	protein_coding	87.8091	-23.8057	3.30175	-7.21002	5.59454e-13	8.99884e-11	0	0	0	0	352	0	264
ENSMUST00000204635	6	-	143011739	143013712	2	909	ENSMUSG00000030279	C2cd5	C2 calcium-dependent domain containing 5 [Source:MGI Symbol;Acc:MGI:1921991]	retained_intron	102.059	-23.8114	3.31901	-7.17425	7.27027e-13	1.06143e-10	0	0	0	0	475	0	198
ENSMUST00000071563	6	+	127577975	127629938	7	1094	ENSMUSG00000061414	Cracr2a	calcium release activated channel regulator 2A [Source:MGI Symbol;Acc:MGI:2685919]	protein_coding	254.546	-23.8138	3.37122	-7.06384	1.61962e-12	1.91551e-10	0	0	0	0	0	258	2187
ENSMUST00000040307	10	-	127055011	127060184	4	3037	ENSMUSG00000040502	Marchf9	membrane-associated ring finger (C3HC4) 9 [Source:MGI Symbol;Acc:MGI:2446144]	protein_coding	89.8414	-23.8228	3.28861	-7.24403	4.35559e-13	7.86144e-11	0	0	0	350	0	0	432
ENSMUST00000176625	16	+	3884659	3902048	5	876	ENSMUSG00000005982	Naa60	N(alpha)-acetyltransferase 60, NatF catalytic subunit [Source:MGI Symbol;Acc:MGI:1922013]	protein_coding	89.3337	-23.8261	3.30233	-7.21493	5.39622e-13	8.80326e-11	0	0	0	0	166	0	586
ENSMUST00000060455	2	+	121008403	121016904	11	1569	ENSMUSG00000023572	Ccndbp1	cyclin D-type binding-protein 1 [Source:MGI Symbol;Acc:MGI:109595]	protein_coding	229.705	-23.8337	3.35755	-7.09852	1.26102e-12	1.59899e-10	0	0	0	0	969	0	611
ENSMUST00000084564	7	-	127607031	127615272	3	5829	ENSMUSG00000045639	Zfp629	zinc finger protein 629 [Source:MGI Symbol;Acc:MGI:2444524]	protein_coding	90.5448	-23.837	3.29443	-7.23557	4.63572e-13	8.05908e-11	0	0	0	0	0	658	198
ENSMUST00000132809	1	-	150374804	150382474	5	580	ENSMUSG00000006010	BC003331	odr4 GPCR localization factor homolog [Source:MGI Symbol;Acc:MGI:2385108]	retained_intron	91.1755	-23.8534	3.33351	-7.15564	8.32835e-13	1.1631e-10	0	0	0	624	64	0	0
ENSMUST00000156669	2	+	35710327	35730994	11	4014	ENSMUSG00000026883	Dab2ip	disabled 2 interacting protein [Source:MGI Symbol;Acc:MGI:1916851]	protein_coding	93.7726	-23.8566	3.31395	-7.19885	6.07247e-13	9.50983e-11	0	0	0	0	430	188	0
ENSMUST00000033141	7	+	130692556	130764784	18	3940	ENSMUSG00000030852	Tacc2	transforming, acidic coiled-coil containing protein 2 [Source:MGI Symbol;Acc:MGI:1928899]	protein_coding	91.792	-23.8623	3.30873	-7.21192	5.51701e-13	8.95785e-11	0	0	0	0	398	221	0
ENSMUST00000166974	15	-	76638859	76639840	3	471	ENSMUSG00000059323	Tonsl	tonsoku-like, DNA repair protein [Source:MGI Symbol;Acc:MGI:1919999]	protein_coding	92.1413	-23.8628	3.30557	-7.21897	5.23822e-13	8.62728e-11	0	0	0	0	374	263	0
ENSMUST00000211219	16	+	56886578	56921506	3	664	ENSMUSG00000084999	Gm15839	predicted gene 15839 [Source:MGI Symbol;Acc:MGI:3801729]	antisense	91.8953	-23.8638	3.31089	-7.20769	5.69103e-13	9.0275e-11	0	0	0	0	411	201	0
ENSMUST00000216244	9	-	22063397	22071376	3	2892	ENSMUSG00000038895	Zfp653	zinc finger protein 653 [Source:MGI Symbol;Acc:MGI:2442362]	retained_intron	105.529	-23.8741	3.30829	-7.21644	5.33678e-13	8.74774e-11	0	0	0	0	258	576	0
ENSMUST00000120512	6	+	15721087	15800808	4	1871	ENSMUSG00000041390	Mdfic	MyoD family inhibitor domain containing [Source:MGI Symbol;Acc:MGI:104611]	protein_coding	93.7641	-23.8836	3.29666	-7.24478	4.3314e-13	7.86144e-11	0	0	0	502	0	275	0
ENSMUST00000069188	11	-	104334921	104341299	6	926	ENSMUSG00000018412	Kansl1	KAT8 regulatory NSL complex subunit 1 [Source:MGI Symbol;Acc:MGI:1923969]	processed_transcript	93.8814	-23.8839	3.30589	-7.22464	5.02429e-13	8.39544e-11	0	0	0	0	0	746	140
ENSMUST00000146976	4	-	106587097	106589108	2	519	ENSMUSG00000085023	Gm12744	predicted gene 12744 [Source:MGI Symbol;Acc:MGI:3702539]	antisense	93.5815	-23.8888	3.32483	-7.18497	6.7221e-13	1.01486e-10	0	0	0	600	96	0	0
ENSMUST00000103088	2	-	165291112	165326479	20	3052	ENSMUSG00000017670	Elmo2	engulfment and cell motility 2 [Source:MGI Symbol;Acc:MGI:2153045]	protein_coding	94.8142	-23.8977	3.307	-7.2264	4.95967e-13	8.39544e-11	0	0	0	0	384	272	0
ENSMUST00000034989	9	-	86581371	86695953	14	3288	ENSMUSG00000032418	Me1	malic enzyme 1, NADP(+)-dependent, cytosolic [Source:MGI Symbol;Acc:MGI:97043]	protein_coding	99.9106	-23.9011	3.29599	-7.25157	4.11961e-13	7.78415e-11	0	0	0	0	0	253	703
ENSMUST00000169353	8	-	95099828	95110424	16	2898	ENSMUSG00000031788	Kifc3	kinesin family member C3 [Source:MGI Symbol;Acc:MGI:109202]	protein_coding	95.4171	-23.9077	3.29825	-7.2486	4.21105e-13	7.78415e-11	0	0	0	519	0	270	0
ENSMUST00000065896	4	-	117159639	117182639	20	2842	ENSMUSG00000028678	Kif2c	kinesin family member 2C [Source:MGI Symbol;Acc:MGI:1921054]	protein_coding	94.9368	-23.9085	3.30631	-7.23117	4.78851e-13	8.20051e-11	0	0	0	0	169	0	635
ENSMUST00000145717	8	+	94055059	94057780	4	594	ENSMUSG00000033009	Ogfod1	2-oxoglutarate and iron-dependent oxygenase domain containing 1 [Source:MGI Symbol;Acc:MGI:2442978]	retained_intron	95.7057	-23.9086	3.30351	-7.23734	4.57573e-13	8.05908e-11	0	0	0	0	349	0	345
ENSMUST00000204930	6	-	48569696	48572787	6	681	ENSMUSG00000009281	Rarres2	retinoic acid receptor responder (tazarotene induced) 2 [Source:MGI Symbol;Acc:MGI:1918910]	protein_coding	95.7269	-23.909	3.29337	-7.25975	3.87801e-13	7.62794e-11	0	0	0	0	0	654	252
ENSMUST00000048077	2	+	181381235	181383628	5	1959	ENSMUSG00000090077	Lime1	Lck interacting transmembrane adaptor 1 [Source:MGI Symbol;Acc:MGI:1919949]	protein_coding	95.1186	-23.9111	3.2868	-7.27488	3.46725e-13	7.18974e-11	0	0	0	0	0	536	367
ENSMUST00000069064	16	+	17146979	17148846	5	1297	ENSMUSG00000041774	Ydjc	YdjC homolog (bacterial) [Source:MGI Symbol;Acc:MGI:1916351]	protein_coding	95.6848	-23.9133	3.32188	-7.19872	6.07798e-13	9.50983e-11	0	0	0	591	115	0	0
ENSMUST00000208547	7	+	90029160	90049069	6	814	ENSMUSG00000097585	E230029C05Rik	RIKEN cDNA E230029C05 gene [Source:MGI Symbol;Acc:MGI:2442580]	antisense	96.7603	-23.9205	3.29323	-7.26355	3.77056e-13	7.54522e-11	0	0	0	0	0	652	264
ENSMUST00000129826	8	+	85071806	85072862	2	659	ENSMUSG00000060038	Dhps	deoxyhypusine synthase [Source:MGI Symbol;Acc:MGI:2683592]	retained_intron	96.3003	-23.9275	3.3132	-7.22188	5.12752e-13	8.48555e-11	0	0	0	238	383	0	0
ENSMUST00000072725	7	-	97550334	97579479	4	776	ENSMUSG00000035642	Aamdc	adipogenesis associated Mth938 domain containing [Source:MGI Symbol;Acc:MGI:1913523]	protein_coding	96.8572	-23.9279	3.29419	-7.26367	3.76715e-13	7.54522e-11	0	0	0	320	0	524	0
ENSMUST00000192020	1	-	193175453	193201334	15	1854	ENSMUSG00000037318	Traf3ip3	TRAF3 interacting protein 3 [Source:MGI Symbol;Acc:MGI:2441706]	protein_coding	97.3746	-23.9387	3.30585	-7.24133	4.44319e-13	7.92453e-11	0	0	0	0	0	153	781
ENSMUST00000170591	9	-	123656269	123678782	5	722	ENSMUSG00000036814	Slc6a20a	solute carrier family 6 (neurotransmitter transporter), member 20A [Source:MGI Symbol;Acc:MGI:2143217]	protein_coding	97.1264	-23.9399	3.29924	-7.2562	3.98127e-13	7.69907e-11	0	0	0	0	0	715	203
ENSMUST00000181462	9	-	57531287	57537629	2	2505	ENSMUSG00000097445	Gm26631	predicted gene, 26631 [Source:MGI Symbol;Acc:MGI:5477125]	bidirectional_promoter_lncRNA	98.4355	-23.9498	3.29455	-7.26953	3.60732e-13	7.4354e-11	0	0	0	450	0	0	391
ENSMUST00000035101	9	-	119971163	119984443	5	2906	ENSMUSG00000032515	Csrnp1	cysteine-serine-rich nuclear protein 1 [Source:MGI Symbol;Acc:MGI:2387989]	protein_coding	98.8073	-23.959	3.30507	-7.24918	4.19292e-13	7.78415e-11	0	0	0	0	0	764	169
ENSMUST00000005053	17	-	5410870	5440243	4	948	ENSMUSG00000004945	Tmem242	transmembrane protein 242 [Source:MGI Symbol;Acc:MGI:1917794]	protein_coding	99.6336	-23.9673	3.30558	-7.25056	4.15054e-13	7.78415e-11	0	0	0	0	347	377	0
ENSMUST00000147574	5	+	34573765	34605893	5	872	ENSMUSG00000029106	Add1	adducin 1 (alpha) [Source:MGI Symbol;Acc:MGI:87918]	protein_coding	99.3643	-23.9679	3.28794	-7.28963	3.10812e-13	6.91131e-11	0	0	0	0	0	490	455
ENSMUST00000141470	2	-	25271086	25272438	2	1006	ENSMUSG00000026966	Ssna1	SS nuclear autoantigen 1 [Source:MGI Symbol;Acc:MGI:1915725]	processed_transcript	100.07	-23.9786	3.30763	-7.24949	4.18348e-13	7.78415e-11	0	0	0	609	0	205	0
ENSMUST00000210599	8	-	11526024	11550692	9	1107	ENSMUSG00000056228	Cars2	cysteinyl-tRNA synthetase 2 (mitochondrial)(putative) [Source:MGI Symbol;Acc:MGI:1919191]	nonsense_mediated_decay	100.727	-23.9831	3.28867	-7.29263	3.03971e-13	6.91131e-11	0	0	0	0	0	495	463
ENSMUST00000207953	10	-	14530916	14544995	2	5121	ENSMUSG00000039116	Adgrg6	adhesion G protein-coupled receptor G6 [Source:MGI Symbol;Acc:MGI:1916151]	retained_intron	100.798	-23.9893	3.3024	-7.26421	3.75232e-13	7.54522e-11	0	0	0	571	0	0	264
ENSMUST00000229920	15	+	78325798	78338382	4	2470	ENSMUSG00000071713	Csf2rb	colony stimulating factor 2 receptor, beta, low-affinity (granulocyte-macrophage) [Source:MGI Symbol;Acc:MGI:1339759]	retained_intron	100.748	-23.9894	3.29572	-7.27896	3.36407e-13	7.03973e-11	0	0	0	366	0	505	0
ENSMUST00000004134	3	+	107895821	107898686	8	945	ENSMUSG00000004032	Gstm5	glutathione S-transferase, mu 5 [Source:MGI Symbol;Acc:MGI:1309466]	protein_coding	101.451	-23.9976	3.31283	-7.24382	4.36214e-13	7.86144e-11	0	0	0	477	234	0	0
ENSMUST00000125230	5	+	114363415	114365357	2	672	ENSMUSG00000066952	Myo1h	myosin 1H [Source:MGI Symbol;Acc:MGI:1914674]	processed_transcript	102.184	-24.0082	3.29849	-7.27854	3.37446e-13	7.03973e-11	0	0	0	498	0	359	0
ENSMUST00000020634	11	+	49846753	49886421	12	4675	ENSMUSG00000020366	Mapk9	mitogen-activated protein kinase 9 [Source:MGI Symbol;Acc:MGI:1346862]	protein_coding	104.671	-24.0175	3.29293	-7.29366	3.01635e-13	6.91131e-11	0	0	0	0	0	618	375
ENSMUST00000111266	2	+	93187548	93201759	8	2703	ENSMUSG00000068735	Trp53i11	transformation related protein 53 inducible protein 11 [Source:MGI Symbol;Acc:MGI:2670995]	protein_coding	103.213	-24.0224	3.31146	-7.25431	4.03701e-13	7.7201e-11	0	0	0	0	0	823	151
ENSMUST00000025944	19	+	37434810	37440731	4	1802	ENSMUSG00000024986	Hhex	hematopoietically expressed homeobox [Source:MGI Symbol;Acc:MGI:96086]	protein_coding	103.395	-24.0276	3.29665	-7.28848	3.13464e-13	6.9167e-11	0	0	0	449	0	0	440
ENSMUST00000232262	16	+	33891941	33949153	11	2130	ENSMUSG00000022817	Itgb5	integrin beta 5 [Source:MGI Symbol;Acc:MGI:96614]	protein_coding	103.743	-24.0293	3.29057	-7.30248	2.82521e-13	6.75344e-11	0	0	0	0	0	538	448
ENSMUST00000135917	14	-	122932485	122983240	14	2237	ENSMUSG00000041594	Tmtc4	transmembrane and tetratricopeptide repeat containing 4 [Source:MGI Symbol;Acc:MGI:1921050]	retained_intron	105.217	-24.0442	3.31684	-7.24913	4.19446e-13	7.78415e-11	0	0	0	0	146	0	772
ENSMUST00000010038	11	-	59407134	59449999	5	1896	ENSMUSG00000009894	Snap47	synaptosomal-associated protein, 47 [Source:MGI Symbol;Acc:MGI:1915076]	protein_coding	105.344	-24.0497	3.31231	-7.26069	3.85128e-13	7.6189e-11	0	0	0	655	0	199	0
ENSMUST00000173490	3	-	87749106	87754205	9	2575	ENSMUSG00000028073	Pear1	platelet endothelial aggregation receptor 1 [Source:MGI Symbol;Acc:MGI:1920432]	retained_intron	106.232	-24.0522	3.31845	-7.24803	4.2288e-13	7.78415e-11	0	0	0	0	0	124	896
ENSMUST00000044003	11	-	110176820	110251776	39	5240	ENSMUSG00000044749	Abca6	ATP-binding cassette, sub-family A (ABC1), member 6 [Source:MGI Symbol;Acc:MGI:1923434]	protein_coding	107.211	-24.0588	3.3144	-7.25887	3.90328e-13	7.63402e-11	0	0	0	403	323	0	0
ENSMUST00000133519	7	-	105637188	105640308	6	839	ENSMUSG00000030881	Arfip2	ADP-ribosylation factor interacting protein 2 [Source:MGI Symbol;Acc:MGI:1924182]	protein_coding	106.322	-24.0591	3.30176	-7.28676	3.17499e-13	6.92781e-11	0	0	0	555	0	0	337
ENSMUST00000167197	7	-	44549652	44553923	10	1944	ENSMUSG00000060601	Nr1h2	nuclear receptor subfamily 1, group H, member 2 [Source:MGI Symbol;Acc:MGI:1352463]	protein_coding	107.265	-24.0652	3.32489	-7.23788	4.55761e-13	8.05908e-11	0	0	0	105	0	0	903
ENSMUST00000009396	7	+	143005046	143019486	9	1582	ENSMUSG00000000244	Tspan32	tetraspanin 32 [Source:MGI Symbol;Acc:MGI:1350360]	protein_coding	107.256	-24.0749	3.31302	-7.26674	3.68257e-13	7.50067e-11	0	0	0	0	428	318	0
ENSMUST00000103333	6	-	68768555	68769103	2	358	ENSMUSG00000076532	Igkv4-91	immunoglobulin kappa chain variable 4-91 [Source:MGI Symbol;Acc:MGI:3642277]	IG_V_gene	107.47	-24.0757	3.29923	-7.29737	2.93452e-13	6.87157e-11	0	0	0	349	0	0	603
ENSMUST00000213928	11	-	87884979	87892268	2	5598	ENSMUSG00000093839	Olfr462	olfactory receptor 462 [Source:MGI Symbol;Acc:MGI:3030296]	protein_coding	107.72	-24.0792	3.32795	-7.23547	4.63924e-13	8.05908e-11	0	0	0	176	496	0	0
ENSMUST00000154405	10	-	43880914	43901745	8	2290	ENSMUSG00000019863	Qrsl1	glutaminyl-tRNA synthase (glutamine-hydrolyzing)-like 1 [Source:MGI Symbol;Acc:MGI:1923813]	retained_intron	108.185	-24.0868	3.29964	-7.29981	2.88176e-13	6.79425e-11	0	0	0	452	0	471	0
ENSMUST00000041362	2	+	131234067	131248025	7	2867	ENSMUSG00000037523	Mavs	mitochondrial antiviral signaling protein [Source:MGI Symbol;Acc:MGI:2444773]	protein_coding	329.131	-24.0871	3.40515	-7.07372	1.50834e-12	1.81538e-10	0	0	0	0	1741	286	0
ENSMUST00000108617	11	+	69901816	69913515	28	4892	ENSMUSG00000047284	Neurl4	neuralized E3 ubiquitin protein ligase 4 [Source:MGI Symbol;Acc:MGI:1921092]	protein_coding	108.641	-24.0902	3.30417	-7.29087	3.07957e-13	6.91131e-11	0	0	0	271	0	694	0
ENSMUST00000160145	1	+	39538245	39546483	5	2097	ENSMUSG00000003135	Cnot11	CCR4-NOT transcription complex, subunit 11 [Source:MGI Symbol;Acc:MGI:106580]	retained_intron	108.858	-24.0936	3.31477	-7.26854	3.63407e-13	7.44595e-11	0	0	0	0	190	717	0
ENSMUST00000021226	11	-	94291139	94321988	11	3373	ENSMUSG00000020863	Luc7l3	LUC7-like 3 (S. cerevisiae) [Source:MGI Symbol;Acc:MGI:1914934]	protein_coding	108.965	-24.0963	3.29501	-7.31296	2.61325e-13	6.69783e-11	0	0	0	0	0	385	655
ENSMUST00000169397	17	-	34028267	34031690	8	2107	ENSMUSG00000024327	Slc39a7	solute carrier family 39 (zinc transporter), member 7 [Source:MGI Symbol;Acc:MGI:95909]	protein_coding	109.665	-24.1003	3.30891	-7.28344	3.25403e-13	7.01233e-11	0	0	0	634	0	265	0
ENSMUST00000166397	5	-	117092437	117116113	13	1694	ENSMUSG00000066900	Suds3	suppressor of defective silencing 3 homolog (S. cerevisiae) [Source:MGI Symbol;Acc:MGI:1919204]	protein_coding	145.571	-24.102	3.33167	-7.23421	4.68252e-13	8.05908e-11	0	0	0	0	613	0	389
ENSMUST00000080202	11	-	120618372	120625014	10	1727	ENSMUSG00000025138	Sirt7	sirtuin 7 [Source:MGI Symbol;Acc:MGI:2385849]	protein_coding	110.568	-24.1073	3.29444	-7.31756	2.52518e-13	6.67696e-11	0	0	0	0	0	444	610
ENSMUST00000176353	17	-	24508850	24527846	20	2503	ENSMUSG00000052752	Traf7	TNF receptor-associated factor 7 [Source:MGI Symbol;Acc:MGI:3042141]	protein_coding	111.115	-24.1216	3.30235	-7.30436	2.78586e-13	6.75039e-11	0	0	0	543	0	0	398
ENSMUST00000200207	3	+	152227841	152232508	3	665	ENSMUSG00000028034	Fubp1	far upstream element (FUSE) binding protein 1 [Source:MGI Symbol;Acc:MGI:1196294]	retained_intron	111.092	-24.1222	3.30181	-7.30577	2.75681e-13	6.75039e-11	0	0	0	0	0	281	782
ENSMUST00000068025	9	-	110425926	110476694	10	4530	ENSMUSG00000054792	Klhl18	kelch-like 18 [Source:MGI Symbol;Acc:MGI:2143315]	protein_coding	112.039	-24.1319	3.30065	-7.31127	2.64626e-13	6.69783e-11	0	0	0	450	0	0	522
ENSMUST00000128197	X	+	41400854	41613099	12	5108	ENSMUSG00000001986	Gria3	glutamate receptor, ionotropic, AMPA3 (alpha 3) [Source:MGI Symbol;Acc:MGI:95810]	retained_intron	114.619	-24.1641	3.31469	-7.29	3.09954e-13	6.91131e-11	0	0	0	0	430	384	0
ENSMUST00000023813	15	+	102518459	102523676	9	1523	ENSMUSG00000023051	Tarbp2	TARBP2, RISC loading complex RNA binding subunit [Source:MGI Symbol;Acc:MGI:103027]	protein_coding	115.036	-24.1673	3.34006	-7.23559	4.63493e-13	8.05908e-11	0	0	0	0	593	0	128
ENSMUST00000067137	6	+	85915747	85930282	6	2103	ENSMUSG00000054226	Tprkb	Tp53rk binding protein [Source:MGI Symbol;Acc:MGI:1917036]	protein_coding	151.494	-24.1686	3.32774	-7.26278	3.79212e-13	7.54522e-11	0	0	0	0	423	742	0
ENSMUST00000213089	8	-	123911787	123915635	3	716	ENSMUSG00000039509	Nup133	nucleoporin 133 [Source:MGI Symbol;Acc:MGI:2442620]	processed_transcript	115.387	-24.1696	3.31891	-7.28238	3.27984e-13	7.01233e-11	0	0	0	508	292	0	0
ENSMUST00000213285	8	+	81342558	82069002	25	3005	ENSMUSG00000037940	Inpp4b	inositol polyphosphate-4-phosphatase, type II [Source:MGI Symbol;Acc:MGI:2158925]	protein_coding	115.274	-24.1698	3.34087	-7.23458	4.66968e-13	8.05908e-11	0	0	0	0	78	958	0
ENSMUST00000029315	3	+	54692823	54728762	10	2112	ENSMUSG00000027751	Supt20	suppressor of Ty 20 [Source:MGI Symbol;Acc:MGI:1929651]	protein_coding	236.751	-24.1832	3.33784	-7.24518	4.31873e-13	7.86144e-11	0	0	0	0	0	1234	1016
ENSMUST00000203221	6	-	95925741	95926929	1	1189	ENSMUSG00000107856	Gm7838	predicted gene 7838 [Source:MGI Symbol;Acc:MGI:3644048]	processed_pseudogene	120.266	-24.1843	3.32241	-7.27915	3.3593e-13	7.03973e-11	0	0	0	570	274	0	0
ENSMUST00000139955	2	+	181601373	181641425	12	2446	ENSMUSG00000002455	Prpf6	pre-mRNA splicing factor 6 [Source:MGI Symbol;Acc:MGI:1922946]	retained_intron	116.643	-24.1875	3.30914	-7.30931	2.6852e-13	6.69783e-11	0	0	0	645	0	0	325
ENSMUST00000097522	18	+	76944115	76972171	7	2318	ENSMUSG00000025421	Hdhd2	haloacid dehalogenase-like hydrolase domain containing 2 [Source:MGI Symbol;Acc:MGI:1924237]	protein_coding	116.743	-24.1889	3.32291	-7.27942	3.35262e-13	7.03973e-11	0	0	0	604	228	0	0
ENSMUST00000033769	X	-	74014971	74023913	15	2890	ENSMUSG00000031392	Irak1	interleukin-1 receptor-associated kinase 1 [Source:MGI Symbol;Acc:MGI:107420]	protein_coding	117.522	-24.1921	3.31632	-7.29485	2.98982e-13	6.91131e-11	0	0	0	715	0	241	0
ENSMUST00000224864	14	-	8170855	8173025	4	1914	ENSMUSG00000021748	Pdhb	pyruvate dehydrogenase (lipoamide) beta [Source:MGI Symbol;Acc:MGI:1915513]	retained_intron	116.82	-24.196	3.305	-7.32102	2.4609e-13	6.67e-11	0	0	0	568	0	0	422
ENSMUST00000119797	5	+	130171798	130214342	9	2690	ENSMUSG00000025340	Rabgef1	RAB guanine nucleotide exchange factor (GEF) 1 [Source:MGI Symbol;Acc:MGI:1929459]	protein_coding	117.285	-24.1965	3.3207	-7.28655	3.17993e-13	6.92781e-11	0	0	0	751	0	0	200
ENSMUST00000168191	15	-	72852169	73061204	17	3127	ENSMUSG00000047921	Trappc9	trafficking protein particle complex 9 [Source:MGI Symbol;Acc:MGI:1923760]	protein_coding	118.14	-24.1975	3.31736	-7.29418	3.00478e-13	6.91131e-11	0	0	0	188	0	0	905
ENSMUST00000134514	13	+	100124858	100127142	3	453	ENSMUSG00000021645	Smn1	survival motor neuron 1 [Source:MGI Symbol;Acc:MGI:109257]	retained_intron	118.982	-24.215	3.30401	-7.32896	2.31947e-13	6.5853e-11	0	0	0	441	0	0	600
ENSMUST00000112673	19	-	24294794	24555842	14	2387	ENSMUSG00000024867	Pip5k1b	phosphatidylinositol-4-phosphate 5-kinase, type 1 beta [Source:MGI Symbol;Acc:MGI:107930]	protein_coding	119.278	-24.217	3.31535	-7.30451	2.7828e-13	6.75039e-11	0	0	0	0	415	452	0
ENSMUST00000204578	6	+	146830524	146833522	1	2999	ENSMUSG00000040187	Arntl2	aryl hydrocarbon receptor nuclear translocator-like 2 [Source:MGI Symbol;Acc:MGI:2684845]	retained_intron	120.163	-24.2279	3.31403	-7.31071	2.65734e-13	6.69783e-11	0	0	0	0	382	0	526
ENSMUST00000135483	3	-	94995043	94997350	2	1601	ENSMUSG00000084846	A730011C13Rik	RIKEN cDNA A730011C13 gene [Source:MGI Symbol;Acc:MGI:2442973]	antisense	121.825	-24.2403	3.31347	-7.3157	2.56045e-13	6.67696e-11	0	0	0	249	0	0	865
ENSMUST00000113889	2	-	28566311	28583189	12	2667	ENSMUSG00000026816	Gtf3c5	general transcription factor IIIC, polypeptide 5 [Source:MGI Symbol;Acc:MGI:1917489]	protein_coding	122.417	-24.2462	3.30231	-7.34219	2.10128e-13	6.24384e-11	0	0	0	0	0	407	762
ENSMUST00000150095	X	-	8061426	8074621	5	2807	ENSMUSG00000039231	Suv39h1	suppressor of variegation 3-9 1 [Source:MGI Symbol;Acc:MGI:1099440]	retained_intron	122.475	-24.2551	3.31659	-7.31325	2.60748e-13	6.69783e-11	0	0	0	0	420	474	0
ENSMUST00000149259	4	+	103114465	103143193	9	821	ENSMUSG00000028522	Mier1	MEIR1 treanscription regulator [Source:MGI Symbol;Acc:MGI:1918398]	processed_transcript	123.315	-24.2576	3.32776	-7.28945	3.11212e-13	6.91131e-11	0	0	0	288	503	0	0
ENSMUST00000094130	7	+	102065758	102083081	11	2298	ENSMUSG00000099481	Xndc1	Xrcc1 N-terminal domain containing 1 [Source:MGI Symbol;Acc:MGI:5546359]	protein_coding	123.011	-24.2606	3.3191	-7.30939	2.68348e-13	6.69783e-11	0	0	0	0	0	189	991
ENSMUST00000161127	17	+	65782780	65813465	7	775	ENSMUSG00000061950	Ppp4r1	protein phosphatase 4, regulatory subunit 1 [Source:MGI Symbol;Acc:MGI:1917601]	protein_coding	124.68	-24.2786	3.34659	-7.25473	4.02477e-13	7.7201e-11	0	0	0	895	0	0	93
ENSMUST00000115211	6	+	30048002	30153180	12	3295	ENSMUSG00000058440	Nrf1	nuclear respiratory factor 1 [Source:MGI Symbol;Acc:MGI:1332235]	protein_coding	125.055	-24.2838	3.3151	-7.32523	2.38491e-13	6.5853e-11	0	0	0	263	0	858	0
ENSMUST00000156065	4	+	74262809	74331560	8	1844	ENSMUSG00000028397	Kdm4c	lysine (K)-specific demethylase 4C [Source:MGI Symbol;Acc:MGI:1924054]	processed_transcript	126.733	-24.2843	3.35314	-7.24227	4.41243e-13	7.91067e-11	0	0	0	109	657	0	0
ENSMUST00000066532	18	-	74939322	74961263	10	3787	ENSMUSG00000053846	Lipg	lipase, endothelial [Source:MGI Symbol;Acc:MGI:1341803]	protein_coding	126	-24.2898	3.3091	-7.34031	2.13093e-13	6.24384e-11	0	0	0	584	0	479	0
ENSMUST00000127888	2	-	102111569	102138119	2	2337	ENSMUSG00000048058	Ldlrad3	low density lipoprotein receptor class A domain containing 3 [Source:MGI Symbol;Acc:MGI:2138856]	processed_transcript	126.133	-24.2899	3.30411	-7.35143	1.96095e-13	6.13634e-11	0	0	0	0	0	770	426
ENSMUST00000049206	14	+	27238039	27403904	11	3585	ENSMUSG00000021895	Arhgef3	Rho guanine nucleotide exchange factor (GEF) 3 [Source:MGI Symbol;Acc:MGI:1918954]	protein_coding	127.059	-24.2917	3.33539	-7.28301	3.26461e-13	7.01233e-11	0	0	0	867	0	147	0
ENSMUST00000036987	15	+	89355719	89372826	20	3223	ENSMUSG00000008690	Ncaph2	non-SMC condensin II complex, subunit H2 [Source:MGI Symbol;Acc:MGI:1289164]	protein_coding	172.993	-24.2922	3.31955	-7.31793	2.5182e-13	6.67696e-11	0	0	0	0	0	739	909
ENSMUST00000146510	5	-	112337392	112343020	7	1064	ENSMUSG00000029346	Srrd	SRR1 domain containing [Source:MGI Symbol;Acc:MGI:1917368]	protein_coding	126.97	-24.2945	3.313	-7.3331	2.24883e-13	6.45078e-11	0	0	0	689	0	0	370
ENSMUST00000191014	9	+	99243526	99278050	8	1138	ENSMUSG00000056267	Cep70	centrosomal protein 70 [Source:MGI Symbol;Acc:MGI:1915371]	nonsense_mediated_decay	127.192	-24.3023	3.31854	-7.3232	2.42126e-13	6.61465e-11	0	0	0	0	288	0	749
ENSMUST00000132260	5	+	23806838	23810170	3	671	ENSMUSG00000028999	Rint1	RAD50 interactor 1 [Source:MGI Symbol;Acc:MGI:1916233]	retained_intron	127.382	-24.3025	3.30972	-7.34279	2.09188e-13	6.24384e-11	0	0	0	0	0	317	902
ENSMUST00000105700	4	-	148617554	148625362	6	923	ENSMUSG00000041459	Tardbp	TAR DNA binding protein [Source:MGI Symbol;Acc:MGI:2387629]	protein_coding	134.848	-24.3187	3.32974	-7.30347	2.80433e-13	6.75039e-11	0	0	0	0	202	942	0
ENSMUST00000190731	7	+	90348699	90410439	19	3838	ENSMUSG00000030616	Sytl2	synaptotagmin-like 2 [Source:MGI Symbol;Acc:MGI:1933366]	protein_coding	130.436	-24.3307	3.31037	-7.34984	1.98446e-13	6.15398e-11	0	0	0	573	0	534	0
ENSMUST00000215372	9	+	19622304	19648375	11	2809	ENSMUSG00000057551	Zfp317	zinc finger protein 317 [Source:MGI Symbol;Acc:MGI:107775]	protein_coding	131.446	-24.3449	3.31943	-7.33405	2.23307e-13	6.45078e-11	0	0	0	0	337	0	709
ENSMUST00000170810	10	-	91116792	91124003	8	1341	ENSMUSG00000061904	Slc25a3	solute carrier family 25 (mitochondrial carrier, phosphate carrier), member 3 [Source:MGI Symbol;Acc:MGI:1353498]	protein_coding	132.779	-24.3655	3.30572	-7.37071	1.6972e-13	5.84211e-11	0	0	0	0	0	481	786
ENSMUST00000209851	8	+	31150315	31161054	7	3133	ENSMUSG00000031577	Tti2	TELO2 interacting protein 2 [Source:MGI Symbol;Acc:MGI:2384576]	protein_coding	133.025	-24.3679	3.32541	-7.32778	2.34004e-13	6.5853e-11	0	0	0	0	230	0	901
ENSMUST00000034552	9	-	51943306	51963546	4	875	ENSMUSG00000032051	Fdx1	ferredoxin 1 [Source:MGI Symbol;Acc:MGI:103224]	protein_coding	134.044	-24.3687	3.32684	-7.32487	2.39139e-13	6.5853e-11	0	0	0	517	394	0	0
ENSMUST00000114340	5	+	34573873	34632308	15	3761	ENSMUSG00000029106	Add1	adducin 1 (alpha) [Source:MGI Symbol;Acc:MGI:87918]	protein_coding	134.331	-24.3789	3.3178	-7.3479	2.01346e-13	6.17441e-11	0	0	0	744	0	364	0
ENSMUST00000105342	10	-	80409547	80433643	19	2928	ENSMUSG00000020167	Tcf3	transcription factor 3 [Source:MGI Symbol;Acc:MGI:98510]	protein_coding	134.644	-24.3838	3.33773	-7.30551	2.76219e-13	6.75039e-11	0	0	0	0	0	1140	129
ENSMUST00000162945	14	+	60732906	60764549	10	5469	ENSMUSG00000021990	Spata13	spermatogenesis associated 13 [Source:MGI Symbol;Acc:MGI:104838]	protein_coding	142.397	-24.3901	3.34044	-7.30148	2.84625e-13	6.7568e-11	0	0	0	0	0	135	1233
ENSMUST00000067638	5	+	34525846	34563641	13	2885	ENSMUSG00000054520	Sh3bp2	SH3-domain binding protein 2 [Source:MGI Symbol;Acc:MGI:1346349]	protein_coding	135.572	-24.3938	3.31125	-7.36694	1.74585e-13	5.84549e-11	0	0	0	541	0	0	636
ENSMUST00000204178	6	-	51874472	51933440	8	751	ENSMUSG00000059182	Skap2	src family associated phosphoprotein 2 [Source:MGI Symbol;Acc:MGI:1889206]	processed_transcript	136.566	-24.3944	3.36112	-7.25783	3.93354e-13	7.64973e-11	0	0	0	0	62	1184	0
ENSMUST00000117291	10	+	3973118	4156111	28	3669	ENSMUSG00000040675	Mthfd1l	methylenetetrahydrofolate dehydrogenase (NADP+ dependent) 1-like [Source:MGI Symbol;Acc:MGI:1924836]	protein_coding	138.386	-24.4159	3.32324	-7.34701	2.02693e-13	6.17441e-11	0	0	0	0	487	0	528
ENSMUST00000139434	2	+	181840833	181846611	4	1084	ENSMUSG00000027589	Pcmtd2	protein-L-isoaspartate (D-aspartate) O-methyltransferase domain containing 2 [Source:MGI Symbol;Acc:MGI:1923927]	protein_coding	139.3	-24.4297	3.30673	-7.38789	1.49183e-13	5.3495e-11	0	0	0	0	0	679	646
ENSMUST00000010278	3	+	105959369	105969760	10	3682	ENSMUSG00000000561	Wdr77	WD repeat domain 77 [Source:MGI Symbol;Acc:MGI:1917715]	protein_coding	140.371	-24.4402	3.32418	-7.35224	1.94918e-13	6.13634e-11	0	0	0	263	0	1002	0
ENSMUST00000132009	6	+	120364458	120419446	21	3329	ENSMUSG00000030180	Kdm5a	lysine (K)-specific demethylase 5A [Source:MGI Symbol;Acc:MGI:2136980]	nonsense_mediated_decay	141.131	-24.448	3.33009	-7.34155	2.11137e-13	6.24384e-11	0	0	0	0	587	380	0
ENSMUST00000147252	11	+	102146366	102149477	6	1709	ENSMUSG00000048217	Nags	N-acetylglutamate synthase [Source:MGI Symbol;Acc:MGI:2387600]	processed_transcript	149.511	-24.5233	3.31104	-7.40652	1.29656e-13	4.9044e-11	0	0	0	0	0	775	646
ENSMUST00000074849	5	+	33658128	33672201	15	2669	ENSMUSG00000037313	Tacc3	transforming, acidic coiled-coil containing protein 3 [Source:MGI Symbol;Acc:MGI:1341163]	protein_coding	150.077	-24.531	3.31701	-7.39553	1.40843e-13	5.19784e-11	0	0	0	607	0	0	694
ENSMUST00000105287	10	+	97479609	97518143	8	1758	ENSMUSG00000019929	Dcn	decorin [Source:MGI Symbol;Acc:MGI:94872]	protein_coding	151.674	-24.542	3.32699	-7.37663	1.62345e-13	5.70227e-11	0	0	0	0	444	0	727
ENSMUST00000114977	18	+	69593426	69684528	13	3070	ENSMUSG00000053477	Tcf4	transcription factor 4 [Source:MGI Symbol;Acc:MGI:98506]	protein_coding	152.372	-24.5516	3.33073	-7.37123	1.69063e-13	5.84211e-11	0	0	0	0	301	0	970
ENSMUST00000193874	9	+	108855662	108862143	18	1931	ENSMUSG00000023259	Slc26a6	solute carrier family 26, member 6 [Source:MGI Symbol;Acc:MGI:2159728]	nonsense_mediated_decay	152.798	-24.5565	3.33438	-7.36466	1.776e-13	5.87821e-11	0	0	0	963	0	273	0
ENSMUST00000098924	3	+	89715022	89753446	15	5909	ENSMUSG00000027951	Adar	adenosine deaminase, RNA-specific [Source:MGI Symbol;Acc:MGI:1889575]	protein_coding	153.494	-24.5595	3.35703	-7.31585	2.55765e-13	6.67696e-11	0	0	0	1099	0	0	118
ENSMUST00000201277	5	-	73065424	73071299	5	723	ENSMUSG00000070733	Fryl	FRY like transcription coactivator [Source:MGI Symbol;Acc:MGI:1919563]	protein_coding	154.739	-24.5731	3.34796	-7.33972	2.14041e-13	6.24384e-11	0	0	0	1065	0	168	0
ENSMUST00000086294	5	+	122158356	122175273	8	1442	ENSMUSG00000004455	Ppp1cc	protein phosphatase 1 catalytic subunit gamma [Source:MGI Symbol;Acc:MGI:104872]	protein_coding	159.268	-24.6037	3.35831	-7.32622	2.36736e-13	6.5853e-11	0	0	0	1135	0	126	0
ENSMUST00000185331	1	-	73914117	73995372	27	5529	ENSMUSG00000055322	Tns1	tensin 1 [Source:MGI Symbol;Acc:MGI:104552]	protein_coding	165.567	-24.6112	3.3317	-7.38698	1.50197e-13	5.3495e-11	0	0	0	0	0	1255	309
ENSMUST00000168438	3	-	97689824	97888707	46	8264	ENSMUSG00000038170	Pde4dip	phosphodiesterase 4D interacting protein (myomegalin) [Source:MGI Symbol;Acc:MGI:1891434]	protein_coding	167.44	-24.6324	3.36705	-7.31573	2.55986e-13	6.67696e-11	0	0	0	1152	113	0	0
ENSMUST00000027322	1	+	82316452	82445366	7	3636	ENSMUSG00000026142	Rhbdd1	rhomboid domain containing 1 [Source:MGI Symbol;Acc:MGI:1924117]	protein_coding	163.145	-24.645	3.32287	-7.41679	1.19995e-13	4.6304e-11	0	0	0	590	0	821	0
ENSMUST00000037646	10	-	85891970	85916926	12	3877	ENSMUSG00000035529	Prdm4	PR domain containing 4 [Source:MGI Symbol;Acc:MGI:1920093]	protein_coding	165.854	-24.6682	3.33963	-7.3865	1.50747e-13	5.3495e-11	0	0	0	0	697	435	0
ENSMUST00000200775	5	-	66018602	66151078	7	3180	ENSMUSG00000070780	Rbm47	RNA binding motif protein 47 [Source:MGI Symbol;Acc:MGI:2384294]	protein_coding	168.571	-24.6901	3.32523	-7.42508	1.12709e-13	4.62838e-11	0	0	0	519	0	0	981
ENSMUST00000119245	9	-	65831759	65908676	16	4211	ENSMUSG00000032386	Trip4	thyroid hormone receptor interactor 4 [Source:MGI Symbol;Acc:MGI:1928469]	protein_coding	169.659	-24.6989	3.31869	-7.44236	9.89035e-14	4.60062e-11	0	0	0	0	0	900	712
ENSMUST00000106644	4	+	109000770	109061161	33	3784	ENSMUSG00000053510	Nrd1	nardilysin, N-arginine dibasic convertase, NRD convertase 1 [Source:MGI Symbol;Acc:MGI:1201386]	protein_coding	297.955	-24.703	3.36025	-7.35155	1.95924e-13	6.13634e-11	0	0	0	0	0	2117	701
ENSMUST00000161663	9	+	57130768	57140710	22	2620	ENSMUSG00000032295	Man2c1	mannosidase, alpha, class 2C, member 1 [Source:MGI Symbol;Acc:MGI:1920994]	protein_coding	171.408	-24.7095	3.32178	-7.43863	1.01736e-13	4.60304e-11	0	0	0	0	0	563	1074
ENSMUST00000142714	4	+	44756647	44909816	7	2548	ENSMUSG00000035649	Zcchc7	zinc finger, CCHC domain containing 7 [Source:MGI Symbol;Acc:MGI:2442912]	nonsense_mediated_decay	172.763	-24.7185	3.33116	-7.42038	1.16786e-13	4.62838e-11	0	0	0	0	0	1267	366
ENSMUST00000134063	19	+	40612397	40739794	10	2409	ENSMUSG00000048120	Entpd1	ectonucleoside triphosphate diphosphohydrolase 1 [Source:MGI Symbol;Acc:MGI:102805]	protein_coding	175.13	-24.7417	3.34311	-7.40081	1.35354e-13	5.06429e-11	0	0	0	818	408	0	0
ENSMUST00000097342	17	+	34898954	34914044	26	3934	ENSMUSG00000013787	Ehmt2	euchromatic histone lysine N-methyltransferase 2 [Source:MGI Symbol;Acc:MGI:2148922]	protein_coding	175.892	-24.7485	3.32846	-7.43542	1.04237e-13	4.60304e-11	0	0	0	862	0	0	627
ENSMUST00000028972	2	-	153008890	153015427	5	1273	ENSMUSG00000027472	Pdrg1	p53 and DNA damage regulated 1 [Source:MGI Symbol;Acc:MGI:1915809]	protein_coding	177.982	-24.7646	3.33783	-7.41935	1.17696e-13	4.62838e-11	0	0	0	0	397	0	1058
ENSMUST00000113553	1	+	75521552	75536932	24	4153	ENSMUSG00000026213	Stk11ip	serine/threonine kinase 11 interacting protein [Source:MGI Symbol;Acc:MGI:1918978]	protein_coding	179.763	-24.7777	3.33894	-7.42082	1.16398e-13	4.62838e-11	0	0	0	0	664	0	634
ENSMUST00000177137	14	+	74735967	74749725	8	853	ENSMUSG00000021996	Esd	esterase D/formylglutathione hydrolase [Source:MGI Symbol;Acc:MGI:95421]	protein_coding	179.79	-24.778	3.33495	-7.4298	1.08764e-13	4.62838e-11	0	0	0	1020	0	0	469
ENSMUST00000120432	8	-	111311800	111338177	11	1976	ENSMUSG00000012519	Mlkl	mixed lineage kinase domain-like [Source:MGI Symbol;Acc:MGI:1921818]	protein_coding	180.55	-24.7811	3.36324	-7.36822	1.72925e-13	5.84549e-11	0	0	0	0	924	0	212
ENSMUST00000227645	15	-	44386982	44427888	8	2895	ENSMUSG00000038736	Nudcd1	NudC domain containing 1 [Source:MGI Symbol;Acc:MGI:1914679]	retained_intron	182.506	-24.7892	3.33978	-7.4224	1.15013e-13	4.62838e-11	0	0	0	0	649	669	0
ENSMUST00000094816	7	-	16197224	16221993	17	4073	ENSMUSG00000006019	Dhx34	DEAH (Asp-Glu-Ala-His) box polypeptide 34 [Source:MGI Symbol;Acc:MGI:1918973]	protein_coding	181.406	-24.7905	3.33967	-7.42304	1.14458e-13	4.62838e-11	0	0	0	0	676	0	630
ENSMUST00000132329	9	+	31386197	31421333	26	5398	ENSMUSG00000042185	Nfrkb	nuclear factor related to kappa B binding protein [Source:MGI Symbol;Acc:MGI:2442410]	nonsense_mediated_decay	309.264	-24.7985	3.37168	-7.35494	1.91015e-13	6.13634e-11	0	0	0	0	589	0	2005
ENSMUST00000165690	15	+	89076124	89086133	10	1941	ENSMUSG00000015363	Trabd	TraB domain containing [Source:MGI Symbol;Acc:MGI:1915226]	protein_coding	250.29	-24.7987	3.37276	-7.35263	1.94343e-13	6.13634e-11	0	0	0	0	1207	0	416
ENSMUST00000033485	X	+	7657260	7667958	9	2301	ENSMUSG00000031145	Prickle3	prickle planar cell polarity protein 3 [Source:MGI Symbol;Acc:MGI:1859635]	protein_coding	182.86	-24.8013	3.33922	-7.42728	1.10853e-13	4.62838e-11	0	0	0	0	653	0	682
ENSMUST00000198814	3	-	122947197	122949627	2	745	ENSMUSG00000039701	Usp53	ubiquitin specific peptidase 53 [Source:MGI Symbol;Acc:MGI:2139607]	retained_intron	187.478	-24.835	3.34	-7.43563	1.04073e-13	4.60304e-11	0	0	0	0	643	0	743
ENSMUST00000133184	4	+	155847566	155859303	12	2797	ENSMUSG00000029071	Dvl1	dishevelled segment polarity protein 1 [Source:MGI Symbol;Acc:MGI:94941]	retained_intron	192.109	-24.86	3.37466	-7.36669	1.74913e-13	5.84549e-11	0	0	0	0	1018	0	168
ENSMUST00000195014	3	+	88579608	88588419	6	1059	ENSMUSG00000041355	Ssr2	signal sequence receptor, beta [Source:MGI Symbol;Acc:MGI:1913506]	protein_coding	285.06	-24.9259	3.35991	-7.41864	1.18325e-13	4.62838e-11	0	0	0	1566	0	0	807
ENSMUST00000227255	14	+	78849254	79065268	26	3406	ENSMUSG00000058997	Vwa8	von Willebrand factor A domain containing 8 [Source:MGI Symbol;Acc:MGI:1919008]	protein_coding	397.195	-24.9476	3.37381	-7.3945	1.41943e-13	5.19784e-11	0	0	0	0	0	1071	2728
ENSMUST00000165790	16	+	17759677	17793364	7	2544	ENSMUSG00000022750	Klhl22	kelch-like 22 [Source:MGI Symbol;Acc:MGI:1337995]	protein_coding	204.277	-24.9498	3.33044	-7.49143	6.81271e-14	3.64724e-11	0	0	0	0	0	750	1199
ENSMUST00000167023	11	-	120789202	120796395	14	1909	ENSMUSG00000025155	Dus1l	dihydrouridine synthase 1-like (S. cerevisiae) [Source:MGI Symbol;Acc:MGI:1915980]	protein_coding	204.622	-24.9519	3.3377	-7.47578	7.67488e-14	3.88507e-11	0	0	0	566	0	0	1270
ENSMUST00000124132	2	+	91730182	91810969	8	3332	ENSMUSG00000040506	Ambra1	autophagy/beclin 1 regulator 1 [Source:MGI Symbol;Acc:MGI:2443564]	processed_transcript	288.125	-24.9591	3.34901	-7.45268	9.14595e-14	4.31263e-11	0	0	0	0	0	1429	1311
ENSMUST00000162973	9	+	61373417	61418490	20	4114	ENSMUSG00000032280	Tle3	transducin-like enhancer of split 3 [Source:MGI Symbol;Acc:MGI:104634]	protein_coding	206.216	-24.9645	3.36187	-7.42579	1.12107e-13	4.62838e-11	0	0	0	367	927	0	0
ENSMUST00000103330	6	-	68704508	68704978	2	347	ENSMUSG00000096490	Igkv10-94	immunoglobulin kappa variable 10-94 [Source:MGI Symbol;Acc:MGI:3646140]	IG_V_gene	291.617	-24.9646	3.39169	-7.36052	1.83193e-13	6.00558e-11	0	0	0	1934	251	0	0
ENSMUST00000111658	19	+	55741884	55932715	12	3012	ENSMUSG00000024985	Tcf7l2	transcription factor 7 like 2, T cell specific, HMG box [Source:MGI Symbol;Acc:MGI:1202879]	protein_coding	208.422	-24.978	3.35053	-7.45496	8.98932e-14	4.29764e-11	0	0	0	1305	0	0	392
ENSMUST00000028016	1	-	162673402	162740550	35	8815	ENSMUSG00000040225	Prrc2c	proline-rich coiled-coil 2C [Source:MGI Symbol;Acc:MGI:1913754]	protein_coding	209.353	-24.9848	3.35047	-7.45712	8.84359e-14	4.28752e-11	0	0	0	333	0	1566	0
ENSMUST00000113870	2	+	28658567	28691167	21	7595	ENSMUSG00000026812	Tsc1	tuberous sclerosis 1 [Source:MGI Symbol;Acc:MGI:1929183]	protein_coding	212.607	-25.0068	3.33128	-7.50667	6.06516e-14	3.51595e-11	0	0	0	0	0	1048	974
ENSMUST00000195855	3	-	5560500	5576145	4	1587	ENSMUSG00000040374	Pex2	peroxisomal biogenesis factor 2 [Source:MGI Symbol;Acc:MGI:107486]	protein_coding	222.755	-25.069	3.34478	-7.49497	6.63117e-14	3.64724e-11	0	0	0	1173	0	677	0
ENSMUST00000079924	17	-	30215524	30576287	12	6657	ENSMUSG00000062202	Btbd9	BTB (POZ) domain containing 9 [Source:MGI Symbol;Acc:MGI:1916625]	protein_coding	229.954	-25.1119	3.35272	-7.49	6.88718e-14	3.64724e-11	0	0	0	0	502	0	1385
ENSMUST00000144512	4	-	58844151	58912704	17	1925	ENSMUSG00000050812	AI314180	Ecm29 proteasome adaptor and scaffold [Source:MGI Symbol;Acc:MGI:2140220]	protein_coding	230.571	-25.113	3.33592	-7.52804	5.15058e-14	3.31187e-11	0	0	0	0	0	1089	1105
ENSMUST00000148330	1	-	58412000	58424066	12	1705	ENSMUSG00000026034	Clk1	CDC-like kinase 1 [Source:MGI Symbol;Acc:MGI:107403]	nonsense_mediated_decay	353.14	-25.1348	3.38045	-7.43533	1.04304e-13	4.60304e-11	0	0	0	0	1403	1057	0
ENSMUST00000179074	17	+	74395608	74424229	14	2171	ENSMUSG00000024069	Slc30a6	solute carrier family 30 (zinc transporter), member 6 [Source:MGI Symbol;Acc:MGI:2386741]	protein_coding	235.954	-25.1462	3.35365	-7.49815	6.47256e-14	3.64724e-11	0	0	0	0	583	1278	0
ENSMUST00000101670	X	+	23693096	23806025	21	4002	ENSMUSG00000036769	Wdr44	WD repeat domain 44 [Source:MGI Symbol;Acc:MGI:1919654]	protein_coding	358.098	-25.1612	3.367	-7.4729	7.84459e-14	3.91343e-11	0	0	0	0	0	1009	2415
ENSMUST00000204202	6	+	83914373	83956762	12	2806	ENSMUSG00000030016	Zfp638	zinc finger protein 638 [Source:MGI Symbol;Acc:MGI:1203484]	protein_coding	240.869	-25.1763	3.36733	-7.47663	7.62512e-14	3.88507e-11	0	0	0	259	0	0	1999
ENSMUST00000100241	2	+	28533542	28552636	18	3102	ENSMUSG00000026821	Ralgds	ral guanine nucleotide dissociation stimulator [Source:MGI Symbol;Acc:MGI:107485]	protein_coding	243.207	-25.1901	3.34933	-7.52092	5.43908e-14	3.40407e-11	0	0	0	632	0	1523	0
ENSMUST00000230703	16	+	5050057	5086289	18	6356	ENSMUSG00000039473	Ubn1	ubinuclein 1 [Source:MGI Symbol;Acc:MGI:1891307]	protein_coding	245.342	-25.1954	3.35334	-7.51351	5.75637e-14	3.43336e-11	0	0	0	522	0	1676	0
ENSMUST00000097707	1	+	65186750	65274012	42	6641	ENSMUSG00000025949	Pikfyve	phosphoinositide kinase, FYVE type zinc finger containing [Source:MGI Symbol;Acc:MGI:1335106]	protein_coding	252.565	-25.2408	3.35206	-7.52993	5.07663e-14	3.31187e-11	0	0	0	0	0	544	1875
ENSMUST00000068563	5	+	35583102	35611876	19	3386	ENSMUSG00000029098	Acox3	acyl-Coenzyme A oxidase 3, pristanoyl [Source:MGI Symbol;Acc:MGI:1933156]	protein_coding	252.596	-25.2417	3.34832	-7.53862	4.74981e-14	3.31187e-11	0	0	0	1172	0	0	982
ENSMUST00000205765	16	-	4083701	4213413	30	7749	ENSMUSG00000022521	Crebbp	CREB binding protein [Source:MGI Symbol;Acc:MGI:1098280]	protein_coding	394.373	-25.2449	3.4043	-7.41561	1.21067e-13	4.6304e-11	0	0	0	0	317	0	3274
ENSMUST00000147759	16	+	14361558	14473902	31	4972	ENSMUSG00000023088	Abcc1	ATP-binding cassette, sub-family C (CFTR/MRP), member 1 [Source:MGI Symbol;Acc:MGI:102676]	nonsense_mediated_decay	258.804	-25.2751	3.34436	-7.55754	4.10764e-14	3.07377e-11	0	0	0	0	0	1497	959
ENSMUST00000182009	7	-	29321334	29354219	10	2660	ENSMUSG00000030583	Sipa1l3	signal-induced proliferation-associated 1 like 3 [Source:MGI Symbol;Acc:MGI:1921456]	retained_intron	259.802	-25.2777	3.3646	-7.51286	5.7851e-14	3.43336e-11	0	0	0	0	1096	0	691
ENSMUST00000054945	4	-	41033074	41045448	6	2154	ENSMUSG00000028427	Aqp7	aquaporin 7 [Source:MGI Symbol;Acc:MGI:1314647]	protein_coding	265.935	-25.3093	3.36695	-7.51698	5.60567e-14	3.43336e-11	0	0	0	821	935	0	0
ENSMUST00000090127	3	+	142496900	142522344	11	3055	ENSMUSG00000105504	Gbp5	guanylate binding protein 5 [Source:MGI Symbol;Acc:MGI:2429943]	protein_coding	268.346	-25.3173	3.37326	-7.50531	6.12855e-14	3.51595e-11	0	0	0	291	0	0	2224
ENSMUST00000115226	16	+	31429299	31457222	7	1496	ENSMUSG00000046598	Bdh1	3-hydroxybutyrate dehydrogenase, type 1 [Source:MGI Symbol;Acc:MGI:1919161]	protein_coding	300.516	-25.3365	3.36612	-7.52691	5.19554e-14	3.31187e-11	0	0	0	0	860	0	1473
ENSMUST00000085835	7	+	28982828	29003278	32	2724	ENSMUSG00000037337	Map4k1	mitogen-activated protein kinase kinase kinase kinase 1 [Source:MGI Symbol;Acc:MGI:1346882]	protein_coding	272.531	-25.3438	3.34609	-7.57415	3.61491e-14	2.8637e-11	0	0	0	0	0	1133	1464
ENSMUST00000150333	16	+	20672771	20683842	18	2898	ENSMUSG00000045983	Eif4g1	eukaryotic translation initiation factor 4, gamma 1 [Source:MGI Symbol;Acc:MGI:2384784]	protein_coding	275.683	-25.3597	3.36779	-7.53008	5.07093e-14	3.31187e-11	0	0	0	0	1140	753	0
ENSMUST00000165113	4	-	148612382	148626996	7	6495	ENSMUSG00000041459	Tardbp	TAR DNA binding protein [Source:MGI Symbol;Acc:MGI:2387629]	protein_coding	276.395	-25.364	3.36935	-7.52786	5.15775e-14	3.31187e-11	0	0	0	0	1177	700	0
ENSMUST00000131073	18	+	10725744	10755699	7	1665	ENSMUSG00000024294	Mib1	mindbomb E3 ubiquitin protein ligase 1 [Source:MGI Symbol;Acc:MGI:2443157]	retained_intron	282.732	-25.3723	3.39296	-7.47791	7.55112e-14	3.88507e-11	0	0	0	0	1479	0	279
ENSMUST00000020174	10	+	24149317	24188961	10	2502	ENSMUSG00000019998	Stx7	syntaxin 7 [Source:MGI Symbol;Acc:MGI:1858210]	protein_coding	281.956	-25.3918	3.35225	-7.57457	3.6032e-14	2.8637e-11	0	0	0	0	0	834	1861
ENSMUST00000120784	5	-	121371730	121385571	12	2425	ENSMUSG00000042726	Trafd1	TRAF type zinc finger domain containing 1 [Source:MGI Symbol;Acc:MGI:1923551]	protein_coding	289.202	-25.4214	3.35911	-7.5679	3.79298e-14	2.90138e-11	0	0	0	728	0	0	1884
ENSMUST00000076335	2	+	124610296	124667769	17	6276	ENSMUSG00000027200	Sema6d	sema domain, transmembrane domain (TM), and cytoplasmic domain, (semaphorin) 6D [Source:MGI Symbol;Acc:MGI:2387661]	protein_coding	291.051	-25.4266	3.35289	-7.58349	3.36391e-14	2.8637e-11	0	0	0	0	0	1808	951
ENSMUST00000125127	18	+	80206798	80212732	4	1683	ENSMUSG00000024571	Gm16286	predicted gene 16286 [Source:MGI Symbol;Acc:MGI:3833940]	protein_coding	292.658	-25.4355	3.39541	-7.49116	6.82683e-14	3.64724e-11	0	0	0	171	0	2545	0
ENSMUST00000108473	7	+	19083885	19093821	13	2588	ENSMUSG00000030409	Dmpk	dystrophia myotonica-protein kinase [Source:MGI Symbol;Acc:MGI:94906]	protein_coding	313.854	-25.524	3.38525	-7.53979	4.70733e-14	3.31187e-11	0	0	0	0	321	0	2492
ENSMUST00000073116	19	+	46304737	46312090	23	3054	ENSMUSG00000025225	Nfkb2	nuclear factor of kappa light polypeptide gene enhancer in B cells 2, p49/p100 [Source:MGI Symbol;Acc:MGI:1099800]	protein_coding	329.321	-25.5588	3.37281	-7.57788	3.51243e-14	2.8637e-11	0	0	0	0	1103	1317	0
ENSMUST00000162048	11	+	72441357	72451229	24	4014	ENSMUSG00000040463	Mybbp1a	MYB binding protein (P160) 1a [Source:MGI Symbol;Acc:MGI:106181]	retained_intron	322.52	-25.5742	3.37544	-7.57654	3.54881e-14	2.8637e-11	0	0	0	0	591	2079	0
ENSMUST00000191301	1	-	130697697	130714575	13	1639	ENSMUSG00000026409	Pfkfb2	6-phosphofructo-2-kinase/fructose-2,6-biphosphatase 2 [Source:MGI Symbol;Acc:MGI:107815]	nonsense_mediated_decay	323.783	-25.5763	3.37752	-7.57252	3.66053e-14	2.8637e-11	0	0	0	1438	810	0	0
ENSMUST00000112211	14	-	30595356	30626208	18	2851	ENSMUSG00000021948	Prkcd	protein kinase C, delta [Source:MGI Symbol;Acc:MGI:97598]	protein_coding	624.134	-25.5819	3.43049	-7.45721	8.83732e-14	4.28752e-11	0	0	0	862	2992	0	0
ENSMUST00000151020	X	+	100777285	100818408	12	3316	ENSMUSG00000000881	Dlg3	discs large MAGUK scaffold protein 3 [Source:MGI Symbol;Acc:MGI:1888986]	processed_transcript	327.451	-25.5964	3.37698	-7.57968	3.46413e-14	2.8637e-11	0	0	0	0	1332	930	0
ENSMUST00000142817	16	-	34013137	34392109	49	7636	ENSMUSG00000061751	Kalrn	kalirin, RhoGEF kinase [Source:MGI Symbol;Acc:MGI:2685385]	protein_coding	339.076	-25.6343	3.37522	-7.59484	3.0817e-14	2.8637e-11	0	0	0	0	778	1933	0
ENSMUST00000093073	8	+	122376643	122417360	18	3705	ENSMUSG00000017478	Zc3h18	zinc finger CCCH-type containing 18 [Source:MGI Symbol;Acc:MGI:1923264]	protein_coding	357.502	-25.7164	3.36907	-7.63308	2.29215e-14	2.46564e-11	0	0	0	0	0	896	2525
ENSMUST00000111432	1	+	165763746	165775308	4	2163	ENSMUSG00000040713	Creg1	cellular repressor of E1A-stimulated genes 1 [Source:MGI Symbol;Acc:MGI:1344382]	protein_coding	440.079	-25.786	3.41733	-7.54565	4.50052e-14	3.2961e-11	0	0	0	0	2295	0	446
ENSMUST00000132270	2	-	165276554	165287824	10	1892	ENSMUSG00000017664	Slc35c2	solute carrier family 35, member C2 [Source:MGI Symbol;Acc:MGI:2385166]	nonsense_mediated_decay	403.22	-25.8546	3.39042	-7.62577	2.42587e-14	2.51031e-11	0	0	0	2559	0	699	0
ENSMUST00000218303	12	+	4917407	4954994	10	1824	ENSMUSG00000052812	Atad2b	ATPase family, AAA domain containing 2B [Source:MGI Symbol;Acc:MGI:2444798]	retained_intron	397.551	-25.8611	3.09004	-8.3692	5.80114e-17	3.99374e-13	0	0	0	2400	0	5	853
ENSMUST00000026823	17	-	25926421	25942048	11	3173	ENSMUSG00000025728	Pigq	phosphatidylinositol glycan anchor biosynthesis, class Q [Source:MGI Symbol;Acc:MGI:1333114]	protein_coding	403.658	-25.8763	3.41163	-7.58475	3.33141e-14	2.8637e-11	0	0	0	2703	328	0	0
ENSMUST00000108319	4	-	11204383	11254258	27	3220	ENSMUSG00000040738	Ints8	integrator complex subunit 8 [Source:MGI Symbol;Acc:MGI:1919906]	protein_coding	410.13	-25.8964	3.36958	-7.68535	1.52579e-14	2.00915e-11	0	0	0	0	0	1879	2025
ENSMUST00000035014	9	-	116088929	116175360	7	3476	ENSMUSG00000032440	Tgfbr2	transforming growth factor, beta receptor II [Source:MGI Symbol;Acc:MGI:98729]	protein_coding	434.607	-25.9581	3.38837	-7.66094	1.8458e-14	2.1909e-11	0	0	0	0	0	752	3415
ENSMUST00000064770	4	-	82290176	82505308	9	8429	ENSMUSG00000008575	Nfib	nuclear factor I/B [Source:MGI Symbol;Acc:MGI:103188]	protein_coding	428.909	-25.9651	3.38034	-7.68121	1.57594e-14	2.00915e-11	0	0	0	1280	0	2486	0
ENSMUST00000086523	5	+	115506808	115554978	12	2667	ENSMUSG00000029528	Pxn	paxillin [Source:MGI Symbol;Acc:MGI:108295]	protein_coding	436.412	-25.98	3.37365	-7.70084	1.35175e-14	1.96025e-11	0	0	0	0	0	1800	2359
ENSMUST00000090019	6	-	50295687	50370215	22	4039	ENSMUSG00000029822	Osbpl3	oxysterol binding protein-like 3 [Source:MGI Symbol;Acc:MGI:1918970]	protein_coding	446.969	-26.0143	3.39825	-7.65521	1.93e-14	2.21448e-11	0	0	0	2887	0	714	0
ENSMUST00000045277	7	+	5080293	5098176	11	2334	ENSMUSG00000035203	Epn1	epsin 1 [Source:MGI Symbol;Acc:MGI:1333763]	protein_coding	471.917	-26.0382	3.40466	-7.64781	2.04434e-14	2.27001e-11	0	0	0	2616	791	0	0
ENSMUST00000092663	11	+	101011821	101063719	20	3813	ENSMUSG00000019302	Atp6v0a1	ATPase, H+ transporting, lysosomal V0 subunit A1 [Source:MGI Symbol;Acc:MGI:103286]	protein_coding	867.052	-26.0641	3.41955	-7.62208	2.49613e-14	2.51031e-11	0	0	0	2835	0	0	4841
ENSMUST00000098098	4	-	44126210	44167608	11	5061	ENSMUSG00000035696	Rnf38	ring finger protein 38 [Source:MGI Symbol;Acc:MGI:1920719]	protein_coding	470.021	-26.0817	3.14432	-8.29485	1.08718e-16	6.23717e-13	0	0	0	2	577	3486	0
ENSMUST00000191761	1	+	39901170	39990278	12	1272	ENSMUSG00000026074	Map4k4	mitogen-activated protein kinase kinase kinase kinase 4 [Source:MGI Symbol;Acc:MGI:1349394]	protein_coding	494.72	-26.0925	3.38699	-7.70374	1.32145e-14	1.96025e-11	0	0	0	2231	0	0	2003
ENSMUST00000103093	2	+	164832873	164840019	15	2534	ENSMUSG00000017760	Ctsa	cathepsin A [Source:MGI Symbol;Acc:MGI:97748]	protein_coding	498.495	-26.0985	3.40015	-7.67567	1.64552e-14	2.02294e-11	0	0	0	0	2003	0	1491
ENSMUST00000103302	6	+	67555497	67556216	2	501	ENSMUSG00000076501	Igkv2-137	immunoglobulin kappa chain variable 2-137 [Source:MGI Symbol;Acc:MGI:4439879]	IG_V_gene	478.964	-26.1148	3.4275	-7.6192	2.55246e-14	2.51031e-11	0	0	0	3321	304	0	0
ENSMUST00000113126	2	+	34432025	34624950	11	3018	ENSMUSG00000038696	Mapkap1	mitogen-activated protein kinase associated protein 1 [Source:MGI Symbol;Acc:MGI:2444554]	protein_coding	532.88	-26.1957	3.40229	-7.69943	1.36674e-14	1.96025e-11	0	0	0	3217	0	1123	0
ENSMUST00000205961	7	-	30957779	30973322	10	2021	ENSMUSG00000001247	Lsr	lipolysis stimulated lipoprotein receptor [Source:MGI Symbol;Acc:MGI:1927471]	protein_coding	700.265	-26.4025	3.43453	-7.68735	1.50211e-14	2.00915e-11	0	0	0	0	3446	1025	0
ENSMUST00000218072	12	+	4593062	4657896	20	2640	ENSMUSG00000020640	Itsn2	intersectin 2 [Source:MGI Symbol;Acc:MGI:1338049]	processed_transcript	632.837	-26.4966	3.39722	-7.7995	6.21532e-15	1.12602e-11	0	0	0	0	0	2153	3889
ENSMUST00000020734	11	+	3202392	3244581	18	3565	ENSMUSG00000020454	Eif4enif1	eukaryotic translation initiation factor 4E nuclear import factor 1 [Source:MGI Symbol;Acc:MGI:1921453]	protein_coding	650.593	-26.5278	3.42722	-7.74033	9.91611e-15	1.62539e-11	0	0	0	1164	2920	0	0
ENSMUST00000173194	2	-	20847940	20967720	24	6920	ENSMUSG00000036591	Arhgap21	Rho GTPase activating protein 21 [Source:MGI Symbol;Acc:MGI:1918685]	protein_coding	680.57	-26.587	3.39962	-7.82059	5.25762e-15	1.00543e-11	0	0	0	0	0	3543	2925
ENSMUST00000167950	5	-	66016557	66151924	8	4895	ENSMUSG00000070780	Rbm47	RNA binding motif protein 47 [Source:MGI Symbol;Acc:MGI:2384294]	protein_coding	682.865	-26.5977	3.3997	-7.82354	5.136e-15	1.00543e-11	0	0	0	0	0	2928	3577
ENSMUST00000204333	6	+	60944478	60989378	8	4472	ENSMUSG00000054641	Mmrn1	multimerin 1 [Source:MGI Symbol;Acc:MGI:1918195]	protein_coding	702.888	-26.6408	3.40135	-7.83242	4.78564e-15	1.00543e-11	0	0	0	0	0	3581	3101
ENSMUST00000075856	19	-	4316170	4397077	21	7242	ENSMUSG00000054611	Kdm2a	lysine (K)-specific demethylase 2A [Source:MGI Symbol;Acc:MGI:1354736]	protein_coding	703.918	-26.6413	3.16077	-8.42872	3.49469e-17	3.9327e-13	0	0	0	0	1276	4558	2
ENSMUST00000040555	5	-	115241770	115272892	17	3106	ENSMUSG00000041740	Rnf10	ring finger protein 10 [Source:MGI Symbol;Acc:MGI:1859162]	protein_coding	713.166	-26.6605	3.409	-7.82062	5.25656e-15	1.00543e-11	0	0	0	3203	0	2835	0
ENSMUST00000189017	8	+	44950208	45052245	27	14651	ENSMUSG00000070047	Fat1	FAT atypical cadherin 1 [Source:MGI Symbol;Acc:MGI:109168]	protein_coding	764.089	-26.7546	3.11359	-8.59282	8.4859e-18	1.46051e-13	0	0	0	12	0	794	6530
ENSMUST00000217851	10	+	128091610	128129302	29	8385	ENSMUSG00000040054	Baz2a	bromodomain adjacent to zinc finger domain, 2A [Source:MGI Symbol;Acc:MGI:2151152]	protein_coding	829.959	-26.8681	3.44848	-7.79128	6.6333e-15	1.14166e-11	0	0	0	602	0	7076	0
ENSMUST00000124576	15	-	89288286	89315271	40	6113	ENSMUSG00000036529	Sbf1	SET binding factor 1 [Source:MGI Symbol;Acc:MGI:1925230]	nonsense_mediated_decay	893.54	-26.9684	3.43542	-7.8501	4.15708e-15	1.00543e-11	0	0	0	3794	2366	0	0
ENSMUST00000198174	3	+	103043193	103057786	14	2584	ENSMUSG00000068823	Csde1	cold shock domain containing E1, RNA binding [Source:MGI Symbol;Acc:MGI:92356]	nonsense_mediated_decay	927.131	-27.0187	3.41999	-7.90023	2.78379e-15	8.0482e-12	0	0	0	0	0	3021	5834
ENSMUST00000109379	13	-	100023305	100103838	38	7567	ENSMUSG00000049658	Bdp1	B double prime 1, subunit of RNA polymerase III transcription initiation factor IIIB [Source:MGI Symbol;Acc:MGI:1347077]	protein_coding	1030.7	-27.1646	3.43888	-7.89926	2.80572e-15	8.0482e-12	0	0	0	0	2273	0	6170
ENSMUST00000062804	12	+	77239065	77476338	12	3358	ENSMUSG00000021065	Fut8	fucosyltransferase 8 [Source:MGI Symbol;Acc:MGI:1858901]	protein_coding	1051.23	-27.1907	3.45364	-7.87305	3.46089e-15	9.16392e-12	0	0	0	7127	0	1272	0
ENSMUST00000076085	19	-	56790963	56813683	15	2754	ENSMUSG00000035173	Ccdc186	coiled-coil domain containing 186 [Source:MGI Symbol;Acc:MGI:2445022]	protein_coding	1120.39	-27.2739	3.44829	-7.90939	2.58657e-15	8.0482e-12	0	0	0	3893	3614	0	0
ENSMUST00000149584	6	+	113109865	113151835	19	5023	ENSMUSG00000034269	Setd5	SET domain containing 5 [Source:MGI Symbol;Acc:MGI:1920145]	retained_intron	1184.16	-27.352	3.45926	-7.90688	2.63915e-15	8.0482e-12	0	0	0	0	0	1169	10206
ENSMUST00000003550	1	-	172066013	172082795	17	2901	ENSMUSG00000003458	Ncstn	nicastrin [Source:MGI Symbol;Acc:MGI:1891700]	protein_coding	1352.46	-27.3718	3.44604	-7.94297	1.97399e-15	8.0482e-12	0	0	0	6574	0	0	4888
ENSMUST00000076226	7	+	56050253	56231800	93	15250	ENSMUSG00000030451	Herc2	HECT and RLD domain containing E3 ubiquitin protein ligase 2 [Source:MGI Symbol;Acc:MGI:103234]	protein_coding	3602.61	-28.872	3.12483	-9.23955	2.47532e-20	8.52054e-16	0	0	0	70	0	17925	16247
