# Supplementary material for: Robust Acquisition of Spatial Transcriptional Programs in Tissues With Immunofluorescence-Guided Laser Capture Microdissection
Source: Front Cell Dev Biol. 2022 Mar 25;10:853188. doi: 10.3389/fcell.2022.853188 (PMC8990165; doi:10.3389/fcell.2022.853188)
Supplement: Supplementary file 1 [file DataSheet3.ZIP › Table S2_Rapid IF paper data/reference data.txt]

Reference paper: 
Baccin, Chiara, et al. "Combined single-cell and spatial transcriptomics reveal the molecular, cellular and spatial bone marrow niche organization." Nature cell biology 22.1 (2020): 38-48.


GEO accession code:
GSE122467
