# Supplementary material for: Robust Acquisition of Spatial Transcriptional Programs in Tissues With Immunofluorescence-Guided Laser Capture Microdissection
Source: Front Cell Dev Biol. 2022 Mar 25;10:853188. doi: 10.3389/fcell.2022.853188 (PMC8990165; doi:10.3389/fcell.2022.853188)
Supplement: Supplementary file 2 [file Table6.xlsx]

## Sheet: GO_Gropus
Number of genes	High level GO category of tube-specific highly expressed genes	Genes
27	Establishment of localization	Pex12 Slc7a4 Slc39a7 Rita1 Rhov Abca6 Kcnn4 Sytl5 Myo1h Gm21985 Slc1a2 Lyar Ankrd13d Syngr1 Slc15a2 Slc2a10 Pdpn Kif2c Tomm6 S100a1 Mmp12 Sv2c Lipg G6pc3 Hhex Cd14 Bbs12
20	Regulation of response to stimulus	Tmem25 Ccl11 Pdpn Rita1 Sema6c Cd14 Map2k5 Hhex Nenf Hipk4 Klrb1b Slc2a10 Rad51ap1 Setd6 Rtn4r Kcnn4 Lyar Fam20c Mmp12 Arpp19
19	Regulation of biological quality	Tmem25 Tnfrsf13b Slc39a7 Pdpn Sema6c Bbs12 Gm21985 Cdc20 Ccl11 Nenf Rtn4r Ube2c Slc2a10 Lipg Kcnn4 Lyar Slc1a2 Ampd3 Syngr1
16	Immune system process	Tnfrsf13b Ccl11 Hoxb8 Klrb1b H2-Ob Cd14 Kcnn4 Lyar Tigit Gpatch4 Ampd3 Hhex Fam20c Pdpn Mmp12 Retnlg
16	Regulation of signaling	Tmem25 Ccl11 Rita1 Cd14 Map2k5 Cdc20 Hhex Nenf Hipk4 Slc2a10 Rtn4r Kcnn4 Syngr1 Fam20c Mmp12 Arpp19
16	Regulation of multicellular organismal process	Tmem25 Pdpn Sema6c Cd14 Cdc20 Ccl11 Hhex Fam20c Rtn4r Hoxb8 Slc2a10 S100a1 Lipg Map2k5 Tigit Mmp12
14	Response to external stimulus	Ccl11 Pdpn Sema6c Rtn4r Cd14 Nenf Klrb1b Setd6 Cntnap2 Lipg Lyar Slc1a2 Mmp12 Retnlg
14	Anatomical structure morphogenesis	Fam20c Pdpn Sema6c Adgrg6 Rtn4r Nebl Hhex Ccl11 Tcof1 S100a1 Mmp12 Map2k5 Hoxb8 Cntnap2
14	Cellular component biogenesis	Znhit3 Rhov Wdr55 Bbs12 Nebl Lyar Ube2c Slc1a2 Ccl11 Mrm2 Kctd15 Cntnap2 Coa4 Cdc20
13	Macromolecule localization	Pex12 Znhit3 Mtbp Abca6 Kcnn4 Syngr1 Tomm6 Cntnap2 Mmp12 Lipg Sytl5 Bbs12 Hhex
12	Response to stress	Ccl11 Pdpn Cd14 Klrb1b Spata18 Rad51ap1 Setd6 Mmp12 Lyar Gm21985 Slc1a2 Rtn4r
12	Regulation of localization	Pdpn Sema6c Kcnn4 Lyar Ankrd13d Ccl11 S100a1 Lipg Map2k5 Slc1a2 Cd14 Mmp12
12	Regulation of developmental process	Pdpn Sema6c Cdc20 Ccl11 Hhex Fam20c Rtn4r Hoxb8 S100a1 Bbs12 Map2k5 Mmp12
12	Cellular localization	Pex12 Mtbp Rita1 Myo1h Syngr1 Kif2c Cntnap2 Mmp12 Sytl5 Slc1a2 Hhex Bbs12
11	Regulation of molecular function	Ccl11 Map2k5 Rtn4r Cdc20 Arpp19 Vipr2 Setd6 S100a1 Fam122a Hhex Rimbp2
10	System process	Tmem25 Olfr881 Ccl11 Cntnap2 S100a1 Olfr462 Kcnn4 Shc3 Hoxb8 Srrm4
10	Cell population proliferation	Tnfrsf13b Mtbp Cdc20 Vipr2 Ccl11 Mmp12 Lipg Map2k5 Hhex Pdpn
10	Catabolic process	Ube2c Cdc20 Spata18 Sdsl Dcps Mmp12 Lipg Enpp6 Fam122a Ampd3
9	Anatomical structure formation involved in morphogenesis	Fam20c Adgrg6 Nebl Hhex Tcof1 S100a1 Map2k5 Ccl11 Pdpn
8	Regulation of immune system process	Tnfrsf13b Hoxb8 Klrb1b H2-Ob Kcnn4 Lyar Tigit Mmp12
8	Immune response	Ccl11 Klrb1b Tnfrsf13b H2-Ob Cd14 Kcnn4 Lyar Mmp12
8	Cell cycle process	Ube2c Mtbp Arpp19 Kif2c Rad51ap1 Fam122a Cdc20 Pdpn
8	Growth	Sema6c Rtn4r Map2k5 Fam122a Tmem8b Slc1a2 Ccl11 Hhex
8	Locomotion	Ccl11 Pdpn Rhov Sema6c Rtn4r Mmp12 Map2k5 Retnlg
7	Immune system development	Tnfrsf13b Hoxb8 Lyar Gpatch4 Hhex Fam20c Pdpn
7	Cell adhesion	Pdpn Cntnap2 Mmp12 Map2k5 Tigit Tmem8b Gm20518
7	Biological adhesion	Pdpn Cntnap2 Mmp12 Map2k5 Tigit Tmem8b Gm20518
7	Cell motility	Ccl11 Pdpn Rhov Sema6c Mmp12 Map2k5 Retnlg
7	Localization of cell	Ccl11 Pdpn Rhov Sema6c Mmp12 Map2k5 Retnlg
6	Behavior	Ccl11 Cntnap2 Slc1a2 Shc3 Bbs12 Hoxb8
6	Response to abiotic stimulus	Pdpn Rad51ap1 Cntnap2 Cd14 Gm21985 Slc1a2
5	Response to biotic stimulus	Ccl11 Cd14 Klrb1b Lyar Mmp12
5	Regulation of growth	Sema6c Rtn4r Map2k5 Fam122a Tmem8b
5	Regulation of locomotion	Pdpn Sema6c Ccl11 Map2k5 Mmp12
5	Interspecies interaction between organisms	Ccl11 Cd14 Klrb1b Lyar Mmp12
5	Developmental growth	Sema6c Rtn4r Slc1a2 Ccl11 Hhex
5	Response to other organism	Ccl11 Cd14 Klrb1b Lyar Mmp12
4	Reproduction	Spata18 Rad51ap1 Cdc20 Mmp12
4	Cell growth	Sema6c Rtn4r Map2k5 Fam122a
4	Reproductive process	Spata18 Rad51ap1 Cdc20 Mmp12
4	Regulation of cell adhesion	Pdpn Mmp12 Map2k5 Tigit
4	Methylation	Mrm2 Setd6 Tpmt Trmt10b
4	Taxis	Ccl11 Sema6c Rtn4r Retnlg
3	Response to endogenous stimulus	Slc1a2 Slc2a10 Fam20c
3	Leukocyte activation	Tnfrsf13b Tigit Hhex
3	Regulation of reproductive process	Rad51ap1 Cdc20 Mmp12
2	Cell killing	Klrb1b Ccl11
2	Immune effector process	Klrb1b Mmp12
2	Myeloid cell homeostasis	Lyar Ampd3
2	Regulation of cellular component biogenesis	Ccl11 Cntnap2
2	Multi-organism reproductive process	Spata18 Mmp12
2	Leukocyte migration	Ccl11 Retnlg
2	Detection of stimulus	Olfr881 Olfr462
2	Multi-organism process	Spata18 Mmp12
2	Meiotic cell cycle process	Rad51ap1 Cdc20
1	Leukocyte homeostasis	Tnfrsf13b
1	Leukocyte mediated cytotoxicity	Klrb1b
1	Activation of immune response	Kcnn4
1	Developmental process involved in reproduction	Spata18
1	Protein folding	Nudcd2
1	Autophagy	Spata18
1	Locomotory behavior	Hoxb8
1	Feeding behavior	Bbs12
1	Antigen processing and presentation	H2-Ob
1	Sexual reproduction	Spata18
1	Regulation of cell killing	Klrb1b
1	Killing of cells of other organism	Ccl11
1	Multicellular organism reproduction	Spata18
1	Regulation of multi-organism process	Mmp12
1	Multi-multicellular organism process	Mmp12
1	Multicellular organismal reproductive process	Spata18
1	Intraspecies interaction between organisms	Cntnap2
1	Regulation of plasma lipoprotein particle levels	Lipg
1	Maintenance of cell number	Setd6
1	Regulation of hemostasis	Pdpn
