# Supplementary material for: Robust Acquisition of Spatial Transcriptional Programs in Tissues With Immunofluorescence-Guided Laser Capture Microdissection
Source: Front Cell Dev Biol. 2022 Mar 25;10:853188. doi: 10.3389/fcell.2022.853188 (PMC8990165; doi:10.3389/fcell.2022.853188)
Supplement: Supplementary file 4 [file DataSheet2.ZIP]

Archive with 6 entries (3 files):
- Fig6-b_genebodycoverageplot/Fig6-b.genebody_coverage.r
- Fig6-d, FigS12_scatterplot/
- Fig6-d, FigS12_scatterplot/Raw_reads_count_in_1K_bin_EP(Frozen+RNAlater)_samples.txt.gz
- Fig7-c_scatterplot/
- Fig7-c_scatterplot/Mouse_Transcript_Level_FPKM.csv
- Fig6-b_genebodycoverageplot/
