# Supplementary material for: Robust Acquisition of Spatial Transcriptional Programs in Tissues With Immunofluorescence-Guided Laser Capture Microdissection
Source: Front Cell Dev Biol. 2022 Mar 25;10:853188. doi: 10.3389/fcell.2022.853188 (PMC8990165; doi:10.3389/fcell.2022.853188)
Supplement: Supplementary file 4 [file DataSheet2.ZIP › Fig6-b_genebodycoverageplot/Fig6-b.genebody_coverage.r]

## genebody coverage data by RseQC
Ep230 <- c(0.0,0.12732563863768054,0.23058585030368278,0.30161033376858776,0.38237719933953235,0.44236322170052667,0.4889026262143679,0.5357503135284499,0.5758399899283525,0.6129372249060222,0.6316650015091331,0.6668108547826607,0.6899804861829586,0.7187669979227227,0.749805103936497,0.7799635548396364,0.7980909063030113,0.8147995112668486,0.8237768355335472,0.8444479236104274,0.8492997461105525,0.8689410727918639,0.9008782024691677,0.9255779495481478,0.9398574151697734,0.9432130169587821,0.9493044268441687,0.949896781753532,0.9616421950380996,0.9713748928676919,0.980983309149543,0.9853509178273003,0.9863548544856762,0.9880512169100379,0.9827345491404398,0.9938682389627495,0.9961650265268472,1.0,0.9908225340200562,0.9851104249621909,0.9803586733186885,0.9744076854417886,0.9798470207130533,0.9812157317842796,0.9868261559394474,0.9997433666741451,0.9920927882807342,0.9945638928208844,0.9902495476635876,0.9883724120788752,0.9855946387845588,0.9774065830483197,0.9698528474193824,0.9712086461220122,0.9678869393005692,0.9582591544658233,0.9444380779293726,0.938020630736925,0.9233796187945981,0.9117488027813242,0.9078557236494873,0.9087515192208677,0.9026488110129591,0.901920876233333,0.8887195933895129,0.8850653930767107,0.8695221293787052,0.8669041466457702,0.8610112644275544,0.8523502931914695,0.8416394834406943,0.8331625134571091,0.8257653402974041,0.8171899135032709,0.8040079992123456,0.7825411864207076,0.7689751291640371,0.7560320936921465,0.7482039702305342,0.7254426924870997,0.706187122817608,0.6995517794050949,0.6819441507777281,0.6557191301582895,0.641731806876159,0.6366685443402668,0.6205248555025252,0.584872191761586,0.5529399042225059,0.5277930663808729,0.4974780530085012,0.4569590403527659,0.429446010965829,0.39354962626763146,0.35214450231696315,0.3150617937539645,0.27173272688242156,0.22939952643888173,0.1787636729878091,0.11139823197392992)
Ep2300 <- c(0.0,0.13160258144742978,0.23210286641988245,0.306273423872056,0.3894896978140598,0.44602362680698443,0.4832701020719512,0.5260361195387476,0.561066142394114,0.6015408662011157,0.619138634780456,0.6592477878653549,0.6766958739443066,0.7001326992936138,0.7302332744198364,0.7588442208162302,0.7779057115387936,0.7981473912067288,0.8121153591516457,0.8341920887041525,0.8478146354943265,0.8575929326831739,0.8743818400584913,0.8914182992613744,0.9087382916621091,0.9146104512927387,0.9329753426865706,0.935060822908331,0.9464151041156931,0.9509948129256596,0.9640646858682449,0.9636876011076505,0.9642129291138221,0.9717531850708977,0.9728024018284294,0.9752923126522012,0.9744100494527953,0.9722986626444292,0.9711861186751948,0.9751080880363383,0.9726210557221893,0.9741797686829667,0.9766639224874929,0.9764955296745557,0.9796187126153563,0.9968624245110851,0.9957153384263764,0.9914177235594499,0.9962090028266964,1.0,0.9948863276549933,0.9955685344356107,0.9880772131421235,0.98418546813202,0.9778469899424874,0.9680298328737313,0.9543828187517631,0.9480342657785505,0.9424283682880352,0.9326730991761706,0.9324428184063419,0.9287871111853127,0.9243484493468662,0.9178631671665678,0.9076084766351374,0.9022299814048278,0.8853547187408247,0.8783959217275663,0.8758282911439773,0.8693833080983989,0.8631829983707635,0.8523813910109902,0.8466358858037663,0.8398195750168392,0.8314747756201749,0.8093304010915309,0.7938526548494251,0.7848774618453549,0.7753683053062447,0.7567299554982412,0.74229422973961,0.7270928204212986,0.7144000322393078,0.6912467400878521,0.675747405023575,0.6592621804134691,0.6385081260326654,0.6065653047478138,0.577457815441477,0.5515684998934951,0.5232036660698557,0.4866782574654147,0.46003765090586696,0.42562506836460356,0.38409968854525883,0.34630053943270334,0.29651383699575706,0.24657889131323366,0.18848912786915448,0.11876730703910743)
Ep630 <- c(0.0,0.12195528358749431,0.2115153749568672,0.2833815064925523,0.3564494522954521,0.42011543189872225,0.4698687057273797,0.5120870239483797,0.5465420943319238,0.5731368270791322,0.5897955997328719,0.6256676563703373,0.6447602341176177,0.6725108602812193,0.6990439278858959,0.7253775677955762,0.7446590770433794,0.7676562391347986,0.7855994835872319,0.8080364112986286,0.8252646025025552,0.8416780266104771,0.8594769483888998,0.8698130758966702,0.8962306853621383,0.9090570350087447,0.9296505685657344,0.9290207968973249,0.9402595971298157,0.9484085801141724,0.9580375265192913,0.9551930578169753,0.9563069664554745,0.9553728051473338,0.9552796514213815,0.9564184885217554,0.9682358914745972,0.9602049906780673,0.9591055143069691,0.9626611001848642,0.9689430725772488,0.9716038578762788,0.9774305578333755,0.9794497632452134,0.9809808956140339,0.9955036926924182,0.9930147825778916,1.0,0.9993662922586629,0.9989307001880131,0.9884909227598169,0.9819229290680298,0.9713335808685863,0.9680692643873305,0.9635086678885987,0.9534336332183563,0.9437377735734688,0.9377746230882166,0.9326485441122253,0.9270343920932167,0.922904139567898,0.9246438838018791,0.9185232903995245,0.9103178903698728,0.899064657869981,0.8921266733230033,0.8756830726559701,0.8639653835506265,0.8611760198692961,0.8506680171770222,0.845098473984526,0.8339803799884804,0.8353002764435219,0.8303132720443044,0.8227678202421734,0.8053244570515402,0.7866123663539238,0.7753971825589985,0.7687176668009305,0.754467770778857,0.7345446816438616,0.7163141038677164,0.7011195503430288,0.6826357518752108,0.6637937707709849,0.6497223100549607,0.6305037779739983,0.6094379156657015,0.5848282756982921,0.5623493632090015,0.5347522438895748,0.5044562905661516,0.48683449206946905,0.4547830502203545,0.420543151823517,0.3825324955620778,0.332403982780993,0.2870249979991629,0.23799071349193957,0.18023277935293586)
Ep63 <- c(0.0,0.10628346782901493,0.18266438075426294,0.24831267050688197,0.31755377990894545,0.38140213400794193,0.427233502426211,0.4690039974085158,0.5077167172770023,0.5357355980907637,0.5536609122200823,0.5910928747405211,0.6162161685698797,0.6423751746387127,0.6637073209429829,0.6903308549694355,0.7073526754430425,0.7284829680427684,0.7422530928130385,0.7654442324050119,0.7829993344997951,0.8025059828909152,0.8203422698405003,0.827838182082619,0.8577460257297363,0.864907865683548,0.8816440940162277,0.886800618782972,0.8998047572246438,0.9040375148194996,0.9175317434783183,0.9222025853140412,0.9337223497886706,0.9302159129472845,0.9360159014883406,0.9450905036205856,0.948819067682693,0.9419049172091302,0.944417951757846,0.9448807168010155,0.9459375840138917,0.9539015500425303,0.9570007536459274,0.9627522620396038,0.963442443046845,0.9689991493937778,0.9705566843105021,0.9828036509958263,0.991353786079146,1.0,0.9860923679026166,0.9829490914379653,0.9709982943802694,0.9743998378118706,0.9668060838177676,0.9569425774690719,0.9486568795532775,0.9504682741508261,0.9464118080009872,0.9409661652644151,0.937251704517909,0.9364248976407797,0.9353407052539258,0.9260748269038375,0.9225789675491523,0.9152998937844044,0.8977289254595697,0.8943071085117917,0.8872439917671895,0.8824321167754532,0.8740573916799252,0.8610162320347999,0.8676809301136639,0.8599293952762708,0.8472901801257839,0.8279369052918284,0.8156361697157741,0.8068656703261833,0.7994041349158428,0.7867146767035262,0.7739864343733059,0.7597553074743165,0.7457542409110742,0.7290603225251987,0.715785576715426,0.7008043297178896,0.6823095942211664,0.6625076576596429,0.6485709374738318,0.6234784946473511,0.6004662908720697,0.5684834969171033,0.5449053976033178,0.5209033173642666,0.48306059577693844,0.44464933427943076,0.40127811297637256,0.3593022384606231,0.31392922779939797,0.2635283851262908)


## genebody coverage plot
data_matrix <- matrix(c(Ep2300,Ep630,Ep230,Ep63), byrow=T, ncol=100)
rowLabel <- c("Ep2300","Ep630","Ep230","Ep63")

pdf("geneBodyCoverage.curves.pdf",width=10,height=6)
x=1:100
par(omi=c(0,0.1,0,0))
par(mai=c(1.02,0.9,0.82,0.42))
icolor = colorRampPalette(c("SeaGreen3","gold","blue","red"))(4)
plot(x,Ep2300,type='l',xlab="Gene body percentile (5'->3')", ylab="Coverage", lwd=2.5,col=icolor[1],cex.lab=1.8,xaxt = "n",yaxt = "n")
par(xaxp=c(0, 100, 10), cex.axis=1.8)

axis(1)
axis(2)
lines(x,Ep630,type='l',col=icolor[2],lwd=2.5)
lines(x,Ep230,type='l',col=icolor[3],lwd=2.5)
lines(x,Ep63,type='l',col=icolor[4],lwd=2.5)
legend(0,1,fill=icolor[1:4], legend=c('Ep2300','Ep630','Ep230','Ep63'))
dev.off()
