# Supplementary material for: Robust Acquisition of Spatial Transcriptional Programs in Tissues With Immunofluorescence-Guided Laser Capture Microdissection
Source: Front Cell Dev Biol. 2022 Mar 25;10:853188. doi: 10.3389/fcell.2022.853188 (PMC8990165; doi:10.3389/fcell.2022.853188)
Supplement: Supplementary file 4 [file DataSheet2.ZIP › Fig7-c_scatterplot/Mouse_Transcript_Level_FPKM.csv]

t_id	chr	strand	start	end	t_name	num_exons	length	gene_id	gene_name	100	500	1000	2500	5H	5T	Later500	Tip1	Tip2	Tip3	Tube1	Tube2	Tube3	Tube4
1	1	+	3073253	3074322	ENSMUST00000193812	1	1070	ENSMUSG00000102693	4933401J01Rik	0	0	0	0	0	0	0	0	0	0	0	0	0	0
2	1	+	3102016	3102125	ENSMUST00000082908	1	110	ENSMUSG00000064842	Gm26206	0	0	0	0	0	0	0	0	0	0	0	0	0	0
3	1	-	3205901	3216344	ENSMUST00000162897	2	4153	ENSMUSG00000051951	Xkr4	0	0	0.564644	0	0	0	0	0	0	0	0	0.061785	0	0
4	1	-	3206523	3215632	ENSMUST00000159265	2	2989	ENSMUSG00000051951	Xkr4	0	0	0	0	0	0	0	0	0	0	0	0	0	0
5	1	-	3214482	3671498	ENSMUST00000070533	3	3634	ENSMUSG00000051951	Xkr4	0	0	0.267384	0	0	0	0	0	0	0	0	1.411417	0.518596	0
6	1	+	3252757	3253236	ENSMUST00000192857	1	480	ENSMUSG00000102851	Gm18956	0	0	0	0	0	0	0	0	0	0	0	0	0	0
7	1	-	3365731	3368549	ENSMUST00000195335	1	2819	ENSMUSG00000103377	Gm37180	0	0	0	0	0.04101	0	0	0	0	0	0.1141	0	0	1.158748
8	1	-	3375556	3377788	ENSMUST00000192336	1	2233	ENSMUSG00000104017	Gm37363	0	0	0.215758	0	0	0	0	0.48693	0	0	0	0	0	0
9	1	-	3464977	3467285	ENSMUST00000194099	1	2309	ENSMUSG00000103025	Gm37686	0	0	0	0	0	0	0	0	0	0	0	0	0	0
10	1	+	3466587	3513553	ENSMUST00000161581	2	250	ENSMUSG00000089699	Gm1992	0	0	0.035628	0	0	0	0	0	0	0	0	0	0	0
11	1	-	3512451	3514507	ENSMUST00000192973	1	2057	ENSMUSG00000103201	Gm37329	0	0	0.116125	0	0	0	0	0	0	0	0	0	0	0
12	1	+	3531795	3532720	ENSMUST00000192183	1	926	ENSMUSG00000103147	Gm7341	0	0	0	0	0	0	0	0	0	0	0	0	0.041038	0
13	1	-	3592892	3595903	ENSMUST00000195166	1	3012	ENSMUSG00000103161	Gm38148	0	0	0	0.08556	0	0	0	0	0	0	0	0	0.050118	0
14	1	-	3647309	3658904	ENSMUST00000192692	2	3259	ENSMUSG00000102331	Gm19938	0	0	0.219886	0	0	0	0	0	0	0	0	0	0	0
15	1	+	3680155	3681788	ENSMUST00000193244	1	1634	ENSMUSG00000102348	Gm10568	0	0	0.292373	0.117608	0	0	0.73818	1.193264	0	0	0	0	0.222301	0
16	1	+	3752010	3754360	ENSMUST00000194454	1	2351	ENSMUSG00000102592	Gm38385	0.216666	0	0	0	0	0	0	0.745785	0	0	0.002786	0.168542	0	0
17	1	-	3783876	3783933	ENSMUST00000157708	1	58	ENSMUSG00000088333	Gm27396	0	0	0	0	0	0	0	0	0	0	0	0	0	0
18	1	-	3905739	3986215	ENSMUST00000194643	3	657	ENSMUSG00000102343	Gm37381	0	0	0	0	2.630794	0	0	0	0	0	0	0	0	0
19	1	-	3984225	3985984	ENSMUST00000192427	2	899	ENSMUSG00000102343	Gm37381	0	0	0	0	0	0	0	0	0	0	0	0	0	0
20	1	-	3999557	4409241	ENSMUST00000208660	30	4170	ENSMUSG00000025900	Rp1	0	0	0	0	0	0	0	0	0	0	0	0	0	0
21	1	-	4256234	4260519	ENSMUST00000195384	2	1867	ENSMUSG00000102948	Gm6101	0	0	0	0	0	0	0	0	0	0	0	0	0	0
22	1	-	4290846	4409241	ENSMUST00000208793	4	3047	ENSMUSG00000025900	Rp1	0	0	0	0	0	0	0	0	0	0	0	0.129495	0	0
23	1	-	4292981	4409187	ENSMUST00000194992	4	858	ENSMUSG00000025900	Rp1	0	0	0	0	0	0	0	0	0	0	0	0	0	0
24	1	-	4344146	4360314	ENSMUST00000027032	4	6869	ENSMUSG00000025900	Rp1	0	0	0.474653	0	0	0	0	0	0	0	0	1.506448	0	0
25	1	-	4363346	4364829	ENSMUST00000194382	1	1484	ENSMUSG00000104123	Gm37483	0	0	0	0	0	0	0	0	0.224023	0	0	0	0	0
26	1	-	4490931	4496413	ENSMUST00000027035	5	3127	ENSMUSG00000025902	Sox17	0	0	0	0	0.165137	0	0	0	0	0	0	0	0	0
27	1	-	4491250	4496757	ENSMUST00000195555	3	1977	ENSMUSG00000025902	Sox17	0	0	0	0	0	0	0	0.524668	0	0	0	0	0	0
28	1	-	4491390	4497354	ENSMUST00000192650	4	3242	ENSMUSG00000025902	Sox17	0.006143	0	0.294718	0	0	0	0	0	0	1.336868	0.308702	0	0.109616	0.061235
29	1	-	4491713	4496363	ENSMUST00000116652	4	1512	ENSMUSG00000025902	Sox17	0	0	0	0	0	0	0	0	0	0	0	0	0	0
30	1	-	4492457	4493604	ENSMUST00000192505	1	1148	ENSMUSG00000025902	Sox17	0	0	0.040481	0.216767	0.094347	0	0.01226	0	0	0	0.09128	0.029957	0.61958	0
31	1	-	4492458	4496330	ENSMUST00000191647	4	406	ENSMUSG00000025902	Sox17	0	0	0	0	0	0	0	0	0	0	0	0	0	0
32	1	-	4492465	4493735	ENSMUST00000191939	2	840	ENSMUSG00000025902	Sox17	0	0	1.083938	0	2.096061	0	0.526119	0	0	0	0	10.507538	0	0
33	1	-	4492467	4496396	ENSMUST00000192913	4	1506	ENSMUSG00000025902	Sox17	0	0	0	0	0	0	0	0	0	0	0	0	0	0
34	1	+	4496551	4499378	ENSMUST00000193450	1	2828	ENSMUSG00000104238	Gm37587	0	0	0.084466	0	0	0	0	0	0	0	0	0	0	0.342985
35	1	+	4497474	4499558	ENSMUST00000194935	3	475	ENSMUSG00000104238	Gm37587	0	0	0	0	0	0	0	0	0	0	0	0	0	0
36	1	+	4522905	4526737	ENSMUST00000195361	2	2991	ENSMUSG00000102269	Gm7357	0	0	0	0	0	0	0	0	0	0	0	0.068643	0	0
37	1	+	4529017	4529123	ENSMUST00000180019	1	107	ENSMUSG00000096126	Gm22307	0	0	0	0	0	0	0	0	0	0	0	0	0	0
38	1	-	4534837	4535286	ENSMUST00000193889	1	450	ENSMUSG00000103003	Gm38076	0	0	0	0	0	0	0	0	0	0	0	0	0	0
39	1	-	4583129	4586252	ENSMUST00000195771	2	2773	ENSMUSG00000104328	Gm37323	0	0	0.363064	0.659476	0	0	0	0	0	0	0	0	0	1.507757
40	1	+	4610471	4611406	ENSMUST00000192738	1	936	ENSMUSG00000102735	Gm7369	0	0	0	0	0	0	0	0	0	0	0	0	0	0
41	1	-	4687934	4689403	ENSMUST00000182774	1	1470	ENSMUSG00000098104	Gm6085	3.842498	0	2.203887	0	1.326756	0.162563	0.028723	0	5.161564	0.017811	0.189435	0.039125	1.309496	1.529522
42	1	-	4692219	4693424	ENSMUST00000193443	1	1206	ENSMUSG00000102175	Gm6119	0	0.974469	0.75467	0	0.403931	1.113349	0	0	0	0.074756	0	0	0.101702	0.096932
43	1	-	4723277	4723379	ENSMUST00000157375	1	103	ENSMUSG00000088000	Gm25493	0	0	0	0	0	0	0	0	0	0	0	0	0	0
44	1	-	4735046	4735676	ENSMUST00000195671	1	631	ENSMUSG00000103265	Gm2053	0	0	0.721182	0.771901	0	0.373647	0.275096	0	0	0	0	13.914747	0.251279	0
45	1	+	4771131	4772199	ENSMUST00000193658	1	1069	ENSMUSG00000103922	Gm6123	0.084122	0	0.223451	0	0.243535	0	0	0	0.062913	0	0	0.573673	0.027458	0.142354
46	1	-	4773206	4785710	ENSMUST00000130201	5	1894	ENSMUSG00000033845	Mrpl15	0	0	0	5.405312	0	0	0	0	0	1.617918	5.979113	0.398127	0.844952	0
47	1	-	4773211	4785739	ENSMUST00000156816	5	4203	ENSMUSG00000033845	Mrpl15	2.213822	7.815376	6.224928	3.196671	3.214085	3.811118	0.865646	2.987784	1.126051	3.283192	1.403384	1.960625	3.381367	1.570809
48	1	-	4774436	4785698	ENSMUST00000045689	4	497	ENSMUSG00000033845	Mrpl15	0	0	0	0	0	0	0	2.373062	0.478122	0	0	0	0.082216	0
49	1	-	4776377	4785739	ENSMUST00000115538	5	910	ENSMUSG00000033845	Mrpl15	0	0	0	0	0	0	0	0	0	0	0	0	0	0
50	1	-	4778063	4779212	ENSMUST00000195445	1	1150	ENSMUSG00000102275	Gm37144	6.089531	0	4.771749	0.681513	1.649788	1.894525	0	2.955378	0	0.886626	0.053998	0	6.665427	7.341582
51	1	-	4779967	4784566	ENSMUST00000192286	1	4600	ENSMUSG00000033845	Mrpl15	6.009624	0.920885	6.999155	5.780161	5.562441	7.424879	0.002745	3.167818	7.19947	2.180631	3.831838	5.203409	4.718419	7.332784
52	1	-	4781221	4785739	ENSMUST00000146665	4	1569	ENSMUSG00000033845	Mrpl15	0	0	1.446692	0	3.673651	0	0	0.965141	0	0	0	0	9.066903	1.776438
53	1	-	4783572	4785692	ENSMUST00000132625	2	654	ENSMUSG00000033845	Mrpl15	0	0.707928	0.178542	0.167804	0.474722	1.145025	0.088079	0.560904	0.112311	0.02751	0.498326	0.405728	0.145013	0.343983
54	1	+	4807788	4848410	ENSMUST00000134384	10	1136	ENSMUSG00000025903	Lypla1	0.214742	2.022541	2.114395	1.690025	0.674722	1.03389	0.601207	1.795043	0	0.480472	1.614945	3.819946	5.866779	4.681222
55	1	+	4807823	4846739	ENSMUST00000027036	9	2507	ENSMUSG00000025903	Lypla1	61.362274	33.646748	21.847376	26.329302	20.247879	31.347555	48.354408	77.601852	37.329895	32.549618	100.139732	67.399429	16.180323	36.948864
56	1	+	4807830	4841286	ENSMUST00000150971	8	877	ENSMUSG00000025903	Lypla1	0.000488	0	0.64815	2.720331	2.748497	0.927131	1.353945	1.26523	0	0.313774	0.004343	0.418833	0	0.000028
57	1	+	4807892	4886770	ENSMUST00000155020	10	825	ENSMUSG00000104217	Gm37988	0	0	0	3.204617	0	0	0	6.750839	0	0	0	3.00813	0	0
58	1	+	4807896	4845174	ENSMUST00000119612	7	529	ENSMUSG00000025903	Lypla1	0	0	1.943096	0	0	0.076467	0	0	0	0	0.233221	0.021968	0	0
59	1	+	4807898	4840969	ENSMUST00000137887	7	444	ENSMUSG00000025903	Lypla1	0	0	0	0	0	0	0	0	0	0	0	0	0	0
60	1	+	4807911	4845352	ENSMUST00000115529	8	930	ENSMUSG00000025903	Lypla1	0	0	0	0	0	2.519803	0	5.343875	0	8.325217	0.434532	11.119112	0	0.490979
61	1	+	4808237	4841093	ENSMUST00000131119	8	660	ENSMUSG00000025903	Lypla1	2.798711	5.981579	5.319509	6.495812	0	4.020782	1.405304	0	0	3.279069	0.10764	5.058862	0.29468	29.595181
62	1	+	4836905	4842827	ENSMUST00000141278	2	4456	ENSMUSG00000025903	Lypla1	11.974891	16.560522	10.643971	10.471079	5.618814	9.914522	13.015227	12.565735	17.82122	12.999094	10.131121	7.384044	5.789927	8.226245
63	1	+	4857814	4897905	ENSMUST00000081551	10	2547	ENSMUSG00000033813	Tcea1	0	0.312297	5.448571	3.463919	9.281972	12.462828	7.788734	14.974443	0	6.957307	8.913013	3.981083	1.855016	0.284366
64	1	+	4858038	4897909	ENSMUST00000165720	10	2854	ENSMUSG00000033813	Tcea1	5.402632	0	1.172685	0.374536	0.302086	0.59072	0.227826	0	7.818727	0	0.020143	0.207202	1.748701	6.534183
65	1	-	4880049	4880651	ENSMUST00000078030	1	603	ENSMUSG00000062588	Gm6104	0	0	0.12354	0	0	0.034461	0.346223	0.34352	0	0	0.212801	0.023845	0.122998	0.242544
66	1	-	4905751	4906861	ENSMUST00000194052	1	1111	ENSMUSG00000103280	Gm37277	0	0	0	0	0.214469	0	0	0	0	0	0	0	0	0
67	1	-	4909576	5019539	ENSMUST00000002533	5	1778	ENSMUSG00000002459	Rgs20	0	0	0	0	0	0	0	0	0	0	0	0	0	0
68	1	-	4909576	5070285	ENSMUST00000118000	6	2125	ENSMUSG00000002459	Rgs20	0	0	0	0	0	0	0	0.144182	0	0	0	0	0	0
69	1	-	4910402	5018735	ENSMUST00000119256	5	883	ENSMUSG00000002459	Rgs20	0	0	0	0	0	0	0	0	0	0	0	0	0	0
70	1	-	4910474	5019379	ENSMUST00000170566	4	577	ENSMUSG00000002459	Rgs20	0	0	0	0	0	0	0	0	0	0	0	0	0	0
71	1	-	4912342	5070282	ENSMUST00000147158	4	707	ENSMUSG00000002459	Rgs20	0	0	0	0	0	0	0	0	0	0	0	0	0	0
72	1	-	4922528	5019379	ENSMUST00000156289	2	1531	ENSMUSG00000002459	Rgs20	0	0	0	0	0	0	0	0	0	0	0	0	0	0
73	1	-	4927028	4927299	ENSMUST00000168963	1	272	ENSMUSG00000091305	Gm17100	0	0	0	0	0	0	0	0	0	0	0	0	0	0
74	1	-	4938576	4940710	ENSMUST00000194114	1	2135	ENSMUSG00000102653	Gm37079	0	0	0	0	0	0	0	0	0	0	0	0	0	0
75	1	+	4970857	4976820	ENSMUST00000144339	3	3725	ENSMUSG00000085623	Gm16041	0	0	0.128252	0	0	0	0	0	0	0	0	0	0	0
76	1	-	5062779	5070273	ENSMUST00000133521	2	670	ENSMUSG00000002459	Rgs20	0	0	0	0	0	0	0	0	0	0	0	0	0	0
77	1	+	5063060	5064647	ENSMUST00000169520	1	1588	ENSMUSG00000091665	Gm17101	0	0	0.111668	0	0	0.518389	0	1.60848	0	0	0.045062	0	0	0
78	1	+	5070018	5162340	ENSMUST00000192847	13	1662	ENSMUSG00000033793	Atp6v1h	0	0.325585	0	0	0	0	0	0	1.618608	0	0	0	0	1.327465
79	1	+	5083080	5162529	ENSMUST00000044369	14	2049	ENSMUSG00000033793	Atp6v1h	10.029006	0	3.769658	0	1.302086	3.191783	0	0	0	0.153269	19.242792	11.390968	0.088741	0
80	1	+	5083110	5095728	ENSMUST00000194676	5	970	ENSMUSG00000033793	Atp6v1h	0	0	0	6.90712	0	0.687781	0	0	11.075106	0	1.125069	0	0.675959	0.344292
81	1	+	5083124	5145052	ENSMUST00000194301	11	4829	ENSMUSG00000033793	Atp6v1h	3.214099	0.458817	4.346389	1.669944	4.66476	4.193959	7.501046	8.714527	8.508787	4.29251	3.915758	1.055594	6.715736	8.746326
82	1	+	5083132	5086779	ENSMUST00000194978	2	2510	ENSMUSG00000033793	Atp6v1h	0	2.673334	1.908501	5.69258	1.757088	1.291497	0.516031	0.55992	1.316889	3.2297	0.012257	1.98503	1.23967	2.925699
83	1	+	5083132	5095659	ENSMUST00000192029	4	385	ENSMUSG00000033793	Atp6v1h	0	0	0	0	0	0	0	0	0	0	0	0	0	0
84	1	+	5083154	5162419	ENSMUST00000192698	13	1811	ENSMUSG00000033793	Atp6v1h	0	0	0	0	0	0	0	0	0	0	0	0	0	0
85	1	+	5083164	5099777	ENSMUST00000192142	6	2318	ENSMUSG00000033793	Atp6v1h	0.91937	0	1.778043	0	1.699189	0.189635	3.00375	4.466341	2.509153	3.806169	0	2.97559	2.076058	1.990804
86	1	-	5276106	5277337	ENSMUST00000193351	2	732	ENSMUSG00000104352	Gm7182	0	0	0	0	0	0	0	0	0	0	0	0	0	0
87	1	+	5307739	5310017	ENSMUST00000193241	1	2279	ENSMUSG00000104046	Gm37567	0	0	0	0	0	0	0	0	0	0	0	0.863545	0	0
88	1	+	5403547	5405578	ENSMUST00000194850	1	2032	ENSMUSG00000102907	Gm38264	0	0	0	0	0	0	0	0	0	0	0	0	0	0
89	1	+	5588466	5591311	ENSMUST00000192685	1	2846	ENSMUSG00000025905	Oprk1	0	0	0.083931	0	0	0.410003	0	0	0	0	0	0	0	0.010314
90	1	+	5588493	5606131	ENSMUST00000160777	4	4675	ENSMUSG00000025905	Oprk1	0	1.083735	0.61314	0	0	0	0	0	0	0	0	0	0	0
91	1	+	5588557	5602866	ENSMUST00000027038	4	1376	ENSMUSG00000025905	Oprk1	0	0	0	0	0	0	0	0	0	0	0	0	0	0
92	1	+	5588941	5604014	ENSMUST00000160339	3	2481	ENSMUSG00000025905	Oprk1	0	0	0	0	0	0	0	0	0	0	0	0	0	0
93	1	+	5596518	5603153	ENSMUST00000159083	2	3327	ENSMUSG00000025905	Oprk1	0	0	1.221525	0	0	0	0	0	0	0	0	0	0	0
94	1	-	5617837	5618230	ENSMUST00000193797	1	394	ENSMUSG00000103936	Gm36965	0	0	0	0	0	0	0	0	0	0	0	0	0	0
95	1	-	5644645	5644745	ENSMUST00000175274	1	101	ENSMUSG00000093015	Gm22463	0	0	0	0	0	0	0	0	0	0	0	0	1.307792	0
96	1	-	5842874	5844672	ENSMUST00000193807	1	1799	ENSMUSG00000103519	Gm37429	0	0	0	0.059072	0	0	0	1.61815	0.077884	0	0	0	0	0
97	1	-	5913707	5917398	ENSMUST00000044180	1	3692	ENSMUSG00000033774	Npbwr1	0	0	0.646991	0	0	0	0	0.043926	0	0	0	0	0	0
98	1	-	6048963	6050045	ENSMUST00000191956	1	1083	ENSMUSG00000103090	Gm19214	0	0	0	0	0	0	0	0	0	0	0	0	0	0
99	1	+	6206197	6234311	ENSMUST00000159906	6	656	ENSMUSG00000025907	Rb1cc1	0	0	0.16787	0	0	0	14.966809	0	0	2.27863	0	0	0	0
100	1	+	6206227	6238384	ENSMUST00000160871	6	690	ENSMUSG00000025907	Rb1cc1	0	0	0	0	0	0	0	0	0	0	0	0	0	0
101	1	-	6209866	6215293	ENSMUST00000191825	1	5428	ENSMUSG00000090031	4732440D04Rik	2.270813	2.05179	0	4.773081	0	4.232153	1.353174	2.81705	6.961971	2.247354	4.693166	6.031137	1.890524	6.308474
102	1	-	6213293	6214590	ENSMUST00000159618	2	413	ENSMUSG00000090031	4732440D04Rik	0	0	0	0	0	0	0	0	0	0	0	0	0	0
103	1	-	6214612	6215292	ENSMUST00000097832	1	681	ENSMUSG00000090031	4732440D04Rik	0	0	0.303201	0.062853	2.210793	0	0	0	0.562497	0	0	0	0.213121	0.061757
104	1	+	6214645	6276648	ENSMUST00000027040	24	7607	ENSMUSG00000025907	Rb1cc1	7.489233	7.006535	10.479385	14.295567	6.142964	6.919634	5.468875	14.969024	10.796207	9.909211	14.162251	9.119252	0.833463	14.517911
105	1	+	6214663	6230704	ENSMUST00000162210	3	1151	ENSMUSG00000025907	Rb1cc1	8.389728	0	5.978687	0	2.219484	3.536407	0	0	0.051911	4.95547	2.040654	24.076324	0.384849	13.555939
106	1	+	6215008	6234010	ENSMUST00000160062	4	520	ENSMUSG00000025907	Rb1cc1	0	0	0	0	4.218445	0.613365	0	0	0	0.580348	0	0	0	0
107	1	+	6228002	6249029	ENSMUST00000162795	14	2712	ENSMUSG00000025907	Rb1cc1	0	0	0	0	0	0	0	0	0	0	0	0	12.111857	0
108	1	+	6234279	6275577	ENSMUST00000161327	21	5707	ENSMUSG00000025907	Rb1cc1	0	0	0	0	0	0	0	0	0	0	0	0	0	0
109	1	+	6240970	6248358	ENSMUST00000159802	8	4136	ENSMUSG00000025907	Rb1cc1	9.450437	4.17855	7.62606	1.698895	2.603307	6.311396	9.019445	2.760526	4.068529	9.714932	13.578694	14.610273	7.944284	6.936656
110	1	+	6249088	6274490	ENSMUST00000162257	9	2204	ENSMUSG00000025907	Rb1cc1	0	0	0	0	0	0	0	0	0	0	0	0	0	0
111	1	+	6249977	6251258	ENSMUST00000159206	2	519	ENSMUSG00000025907	Rb1cc1	11.243442	11.120407	7.536759	6.082226	6.638301	10.217125	16.434811	21.00209	5.204386	24.616507	24.556801	17.99478	10.907183	14.768012
112	1	+	6250095	6265810	ENSMUST00000159661	6	875	ENSMUSG00000025907	Rb1cc1	0	0	4.717402	0.51643	4.165413	9.732407	1.211505	0.236224	0.085379	3.041425	16.198286	0.58689	14.539104	19.943447
113	1	+	6260785	6262854	ENSMUST00000161183	2	332	ENSMUSG00000025907	Rb1cc1	13.882603	0	9.713758	3.222265	0.231025	4.545498	18.490505	0.006529	0	5.991534	7.128099	11.395036	11.295749	4.189324
114	1	+	6262903	6264893	ENSMUST00000159349	3	633	ENSMUSG00000025907	Rb1cc1	0.11904	0.224707	0.375335	0.863684	6.041391	0.468335	4.277855	1.621891	5.859191	0	2.112195	4.053129	0.30788	14.704858
115	1	+	6262933	6274489	ENSMUST00000159530	8	898	ENSMUSG00000025907	Rb1cc1	0	0	0	0	0	0	0	0	0	0	0	0	0	0
116	1	+	6265606	6272765	ENSMUST00000162418	3	2150	ENSMUSG00000025907	Rb1cc1	2.925875	0.173583	0.587135	0.868455	0.451645	0.998985	2.51437	0.307894	7.072063	7.910892	9.379614	3.661276	7.260984	11.156094
117	1	+	6270678	6275575	ENSMUST00000159656	3	1599	ENSMUSG00000025907	Rb1cc1	0	0	0.15128	0	0	0.241729	0	0	9.65393	0	9.980958	0	0	0
118	1	+	6359218	6394731	ENSMUST00000133144	5	971	ENSMUSG00000087247	Alkal1	0	0	0	0	0	0	0	0	0	0	0	0	0	0
119	1	+	6380394	6381032	ENSMUST00000193588	1	639	ENSMUSG00000103355	Gm2147	0	0	0	0.097012	0	0	0	0	0.055017	0	0	0	0	0.03949
120	1	-	6382634	6383106	ENSMUST00000192950	1	473	ENSMUSG00000102706	Gm7417	0	0	0	1.533385	0	0	0	0	0	0	0	0	0	0
121	1	-	6429655	6441296	ENSMUST00000194240	2	4530	ENSMUSG00000103845	Gm19026	0	0	0	0	0	0	0	0	0	0	0	0	0	0
122	1	+	6487231	6860934	ENSMUST00000140079	24	5892	ENSMUSG00000033740	St18	0.807529	0	0.376965	0	0.14963	0	0.023012	0.110724	0.894622	0	0.91692	1.198137	0	0.205051
123	1	+	6487331	6860940	ENSMUST00000131494	23	5720	ENSMUSG00000033740	St18	0	0	0	0	0	0	0	0	0	0	0	0	0	0
124	1	+	6730051	6860940	ENSMUST00000043578	24	5862	ENSMUSG00000033740	St18	0	0	0	0	0	0	0	0	0	0	0	0	0	0
125	1	+	6730053	6795425	ENSMUST00000139756	6	435	ENSMUSG00000033740	St18	0	0	0	0	0	0	0	0	0	0	0	0	0	0
126	1	+	6730070	6795550	ENSMUST00000131467	7	585	ENSMUSG00000033740	St18	0	0	0	0	0	0	0	0	0	0	0	0	0	1.979073
127	1	+	6730101	6859470	ENSMUST00000150761	23	4264	ENSMUSG00000033740	St18	0	0	0	0	0	0	0	0	0	0	0	0	0	0
128	1	+	6730102	6858813	ENSMUST00000151281	22	3533	ENSMUSG00000033740	St18	0	0	0	0	0	0	0	0	0	0	0	0	0	0
129	1	+	6734870	6802688	ENSMUST00000139838	6	792	ENSMUSG00000033740	St18	0	0	0	0	0	0	0	0	0	0	0	0	0	0
130	1	+	6737575	6860940	ENSMUST00000163727	22	5604	ENSMUSG00000033740	St18	0	0	0	0	0	0	0	0	0	0	0	0	0	0
131	1	+	6802791	6809365	ENSMUST00000132207	4	684	ENSMUSG00000033740	St18	0	0	0	0	0	0	0	0	0	0	0	0	0	0
132	1	+	6817600	6833598	ENSMUST00000142304	3	445	ENSMUSG00000033740	St18	0	0	0	0.760552	0	0	0	0	0	0	0	0	0	0
133	1	+	6827897	6848984	ENSMUST00000151015	8	817	ENSMUSG00000033740	St18	0	0	0	0	0	0	0	0	0	0	0	0	0	0
134	1	+	6857341	6859604	ENSMUST00000130338	2	720	ENSMUSG00000033740	St18	0	0	0	0	0	0	0	0	0	0	0	0	0	0
135	1	-	6861237	6864151	ENSMUST00000195780	1	2915	ENSMUSG00000103329	Gm42492	0	0	0	0	0	0	0	0	0	0	0	0	0	0
136	1	+	6910560	6911222	ENSMUST00000194393	1	663	ENSMUSG00000104385	Gm7449	0	0	0.100147	0	0	0	0	0	0	8.550032	0	0	0.478301	0
137	1	+	6916559	6923588	ENSMUST00000194605	2	626	ENSMUSG00000102135	Gm37108	0	0	0.878638	0	0.97843	0	0	0	0	0	0	0	0	0.276904
138	1	+	6929759	6929788	ENSMUST00000191703	1	30	ENSMUSG00000103282	Gm37275	0	0	0	0	0	0	0	0	0	0	0	0	0	0
139	1	+	6998217	6998541	ENSMUST00000193423	1	325	ENSMUSG00000102534	Gm37225	0	35.268604	0	0	0	0	0	0	0	0	0	0	0	0
140	1	+	7013762	7013920	ENSMUST00000191883	1	159	ENSMUSG00000102213	Gm37489	0	0	0	0	0	0	0	0	0	0	0	0	0	0
141	1	+	7035915	7037217	ENSMUST00000195648	2	641	ENSMUSG00000103629	Gm5694	0	0	0	0	0	0	0	0	0	0	0	0	0	0
142	1	+	7088920	7173628	ENSMUST00000061280	6	5232	ENSMUSG00000051285	Pcmtd1	2.725416	3.664273	4.711781	4.620109	6.995463	2.682851	3.612045	3.732942	13.354165	4.706252	6.25072	4.23737	6.431497	7.781782
143	1	+	7088930	7169598	ENSMUST00000182114	5	770	ENSMUSG00000051285	Pcmtd1	0	0	1.591165	0	0	0	0	0	0	0	0	0	0	0
144	1	+	7089104	7160902	ENSMUST00000182306	4	419	ENSMUSG00000051285	Pcmtd1	0	0	0	0	0	0	0	0	0	0	0	0.350883	0	0
145	1	+	7089166	7172122	ENSMUST00000182823	2	2659	ENSMUSG00000051285	Pcmtd1	0	0	0	0	0	0	0	0	0	0	0	0	0	0
146	1	-	7136199	7136586	ENSMUST00000182051	1	388	ENSMUSG00000098201	Gm26983	0	0	0	0	0	0	0	0	0	0	0	0	0	0
147	1	+	7147637	7170076	ENSMUST00000182675	5	1153	ENSMUSG00000051285	Pcmtd1	0	0	0	1.327291	0	0	1.830045	0	2.031821	0	0	0	0.429946	0
148	1	+	7148110	7152137	ENSMUST00000194854	1	4028	ENSMUSG00000103509	Gm38372	4.689522	4.730513	7.413775	0.798738	1.479309	2.511567	3.392958	2.092255	12.209828	7.6602	0.844896	3.228016	6.754529	13.211099
149	1	+	7154867	7163371	ENSMUST00000182388	3	701	ENSMUSG00000051285	Pcmtd1	0.338358	1.418095	1.141693	0	7.124375	0.243749	0	0.673015	0	0	9.199298	0.325953	0	9.99186
150	1	+	7160085	7172618	ENSMUST00000182892	3	4207	ENSMUSG00000051285	Pcmtd1	0.151281	1.515886	0	0.596022	0.457097	5.183816	0	0.108788	1.482698	0.532687	1.178996	6.615252	0.990171	5.386784
151	1	+	7160557	7172659	ENSMUST00000183204	4	3986	ENSMUSG00000051285	Pcmtd1	0	0	0	0	0	0.050528	0.046843	0.325806	0	0.188213	0	0.05483	0.124289	0.935309
152	1	+	7177739	7179037	ENSMUST00000029124	1	1299	ENSMUSG00000048538	Gm9826	0	0	0.435718	2.38064	1.262271	0.582038	0.100403	0.083704	0.057853	0.056093	0.249291	0.299889	0.141025	0.252137
153	1	-	7189742	7189919	ENSMUST00000195269	1	178	ENSMUSG00000103709	Nras-ps2	0	0	0	0	0	0	0	0	0	0	0	0	0	0
154	1	+	7265803	7265932	ENSMUST00000104056	1	130	ENSMUSG00000077244	Gm23274	0	0	0	0	0	0	0	0	0	0	0	3.925131	0	0
155	1	+	7315451	7316462	ENSMUST00000192649	1	1012	ENSMUSG00000102768	Gm19002	0	0	0	0	0	0	0	0	0	0	0	0	0	0
156	1	-	7349406	7397801	ENSMUST00000181554	3	1193	ENSMUSG00000097797	Gm26901	0	0	0	0	0.969199	0	0	0	0	0	0	0	0	0
157	1	-	7375886	7397795	ENSMUST00000193106	3	256	ENSMUSG00000097797	Gm26901	0	0	0	0	0	0	0	0	0	0	0	0	0	0
158	1	-	7375888	7397869	ENSMUST00000193732	5	631	ENSMUSG00000097797	Gm26901	0	0	0	0	0	2.416674	0	0	0	0	0	1.843788	0	0
159	1	-	7378687	7381389	ENSMUST00000193428	1	2703	ENSMUSG00000097797	Gm26901	0	0	0.088372	0	0.070522	0.560315	0	0.072952	0	0	0	0	2.030785	0
160	1	+	7410679	7411993	ENSMUST00000193998	2	1124	ENSMUSG00000103498	Gm18984	0	0	0.607191	0	0	0	0	0	0	0	0	0	0	0
161	1	+	7497968	7518149	ENSMUST00000194886	3	2596	ENSMUSG00000103067	Gm30414	0	0	0	0	0	0	0	0	0	0	0	0	0	0
162	1	+	7591646	7591931	ENSMUST00000195081	1	286	ENSMUSG00000102320	Gm37791	0	0	0	0	0	0	0	0	0	0	0	0	0	0
163	1	+	7597379	7599473	ENSMUST00000194219	1	2095	ENSMUSG00000104226	Gm7470	0	0	0.697639	0	0	0	0	0	0	0	0	0	0	0
164	1	+	7664081	7664961	ENSMUST00000194305	1	881	ENSMUSG00000103903	Rps2-ps2	0	0	2.169072	0	0	0	0	0	0	0	0	0	0	0
165	1	-	7728861	7730565	ENSMUST00000194872	2	1214	ENSMUSG00000103557	Gm38216	0	0	0	2.367872	0	0	0	0	0	0	0	0.981937	0	0
166	1	-	8361475	9298573	ENSMUST00000132064	20	4165	ENSMUSG00000025909	Sntg1	0.267615	0	0	0	0	0	0	0	0	0.444501	0	0	0	0
167	1	-	8361475	9298864	ENSMUST00000191683	21	4510	ENSMUSG00000025909	Sntg1	0	0	0	0	0	0	0	0	0	0	0	0	0	0
168	1	-	8361475	9299238	ENSMUST00000140295	21	4887	ENSMUSG00000025909	Sntg1	0	0	0.633763	1.899781	0.278494	1.017062	0	2.191542	0.465605	0.916425	0	0	1.194651	3.50916
169	1	-	8362678	9299878	ENSMUST00000140302	18	4056	ENSMUSG00000025909	Sntg1	0	0	0	0	0	0	0	0	0	0	0	0	0.811087	0.815622
170	1	-	8363183	8470520	ENSMUST00000115484	7	1107	ENSMUSG00000025909	Sntg1	0	0	0	0	0	0	0	0	0	0	0	0	0	0
171	1	-	8363425	8470479	ENSMUST00000135046	5	578	ENSMUSG00000025909	Sntg1	0	0	0	0	0	0	0	0	0	0	0	0	0	0
172	1	-	8363475	8803943	ENSMUST00000115488	17	1554	ENSMUSG00000025909	Sntg1	0	0	0	0	0	0	0	0	0	0	0	0	0	0
173	1	-	8450960	8453491	ENSMUST00000192338	1	2532	ENSMUSG00000102647	Gm38024	0	0	0.046371	0.310583	0	0	0	0	0.105744	0.431666	0	3.101486	1.734659	0
174	1	-	8468426	8468825	ENSMUST00000140995	1	400	ENSMUSG00000086235	Gm16284	0	0	0	0	0	0	0	0	0	0	0	0.125393	0	0
175	1	-	8527780	8531313	ENSMUST00000194602	1	3534	ENSMUSG00000102253	Gm38259	0	0	0.024745	0.147848	0	0.400291	0	0	0	0.092608	0	0.005204	0.289145	0.192935
176	1	-	8588615	8588724	ENSMUST00000103887	1	110	ENSMUSG00000093970	Gm23358	0	0	0	0	0	0	0	0	0	0	0	0	0	0
177	1	-	8643696	8644859	ENSMUST00000193281	1	1164	ENSMUSG00000103884	Gm37005	0	0	1.698754	0	1.111468	0	0	2.416042	0	0.245303	0	0	0.121582	0
178	1	-	8675973	9299282	ENSMUST00000144593	9	3497	ENSMUSG00000025909	Sntg1	3.768246	0.071067	0	0	0.428423	0	0.311918	0	0	0.602133	0	1.543945	0	0
179	1	-	8781531	9299509	ENSMUST00000134075	5	2944	ENSMUSG00000025909	Sntg1	0	0	0	0.928406	0	0	0	0	0	0	0.304777	3.26827	0.962702	0.123328
180	1	-	8791923	8792162	ENSMUST00000119877	1	240	ENSMUSG00000084353	Gm15452	0	0	0	0	0	0.982381	0	0	0	0	0	0	0.517603	0
181	1	+	8815842	8816039	ENSMUST00000191876	1	198	ENSMUSG00000103933	Gm36964	0	0	0	0	0	0	0	0	0	0	0	0	0	0
182	1	+	8816138	8816247	ENSMUST00000102181	1	110	ENSMUSG00000076135	Gm24276	0	0	0	0	0	0	0.191925	0	0	0	0	0	0	0.044475
183	1	-	8855928	8856267	ENSMUST00000151704	1	340	ENSMUSG00000086195	Gm6152	0	0	0	0	0	0	0	0	0	0	0	0	0	0
184	1	+	8856763	8857102	ENSMUST00000192115	1	340	ENSMUSG00000104504	Gm7445	0	0	2.850711	0	0	0	0	0	0	0	0	0	0	0
185	1	-	8950310	8952422	ENSMUST00000194098	1	2113	ENSMUSG00000025909	Sntg1	0	0	0	0	0	0	0	0	0	4.069613	0	0	0.080496	1.099839
186	1	-	8950572	9298236	ENSMUST00000126083	5	661	ENSMUSG00000025909	Sntg1	0	0	0	0	0	0	0	0	0	0	0	0	0	0
187	1	-	8962996	8963621	ENSMUST00000085919	1	626	ENSMUSG00000066693	Gm7493	0	0	0	0	0	0.383015	0	0	0	0	0	0	0	0
188	1	-	9191067	9192116	ENSMUST00000193635	1	1050	ENSMUSG00000102316	Gm37629	0	0.116337	0	0	0	1.122721	0	0	0	0	0.097952	0	0.36285	0.144685
189	1	-	9258617	9259134	ENSMUST00000195333	1	518	ENSMUSG00000103819	Gm38008	0	0	1.988361	0	0	0	0	0	0	0	0	0	0	0
190	1	+	9286922	9290180	ENSMUST00000195180	1	3259	ENSMUSG00000102871	Gm37143	0	0	0.686739	0	0	0	0	0	0	0	0	0	0	0
191	1	-	9396773	9398687	ENSMUST00000040649	3	960	ENSMUSG00000101571	Gm6187	0	0	0	0	0	0	0	7.086573	0	0	0	0	0	0
192	1	-	9439741	9440376	ENSMUST00000192026	1	636	ENSMUSG00000104428	Gm18299	0	0	0	0	0	0	0	0	0	0	0	0	3.279676	0
193	1	+	9450579	9451748	ENSMUST00000195217	1	1170	ENSMUSG00000102272	Gm7512	0	0	0	0	0	0	0	0	0	0	0	0	0	0.20137
194	1	+	9458670	9458772	ENSMUST00000083691	1	103	ENSMUSG00000065625	Gm24765	0	0	0	0	0	0	0	0	0	0	0	0	0	0
195	1	-	9499338	9501522	ENSMUST00000192792	3	1406	ENSMUSG00000103411	Gm18300	0	0	0	0	0	0	0	0	0	0	0	0	0	0
196	1	+	9545408	9547455	ENSMUST00000072079	1	2048	ENSMUSG00000061024	Rrs1	0	0	1.715527	4.02879	4.234548	5.723357	1.697923	1.672292	0	1.484659	3.398095	4.396766	1.338796	2.754432
197	1	+	9547948	9577970	ENSMUST00000144177	14	3239	ENSMUSG00000025911	Adhfe1	0.71552	0	0	0.435674	0	0.037013	0	0	0	0	0.305926	0	1.337008	0.25827
198	1	+	9548055	9576901	ENSMUST00000027044	13	2022	ENSMUSG00000025911	Adhfe1	0	0	0	0	0	0	0	0	0	0	0	0	0	0
199	1	+	9548092	9553687	ENSMUST00000130927	6	459	ENSMUSG00000025911	Adhfe1	0	0	0	0	0	0	0	0	0	0	0	0	0	0
200	1	+	9548107	9555568	ENSMUST00000186467	5	466	ENSMUSG00000025911	Adhfe1	0	0	0	0	0	0	0	0	0	0	0	0	0	0
201	1	+	9548119	9580673	ENSMUST00000190654	15	2021	ENSMUSG00000025911	Adhfe1	0	0	0	0	0	0	0	0	0	0	0	0	0	0
202	1	-	9560832	9631092	ENSMUST00000115480	5	1246	ENSMUSG00000079671	2610203C22Rik	0	0	0	0	0	0.545332	0	0	0	9.697626	0	0	0	0
203	1	-	9563505	9631137	ENSMUST00000145176	4	662	ENSMUSG00000079671	2610203C22Rik	0	0	0	0	0	0	0	0	0	0	0	0	0	0
204	1	+	9574548	9575649	ENSMUST00000121942	1	1102	ENSMUSG00000081441	Gm6161	0	0	0.494506	0	0.708725	0.916715	0.06173	0	0	0.88602	0.064934	0	0.033295	0
205	1	-	9600413	9631144	ENSMUST00000148585	3	3475	ENSMUSG00000079671	2610203C22Rik	0	0.787412	0	0	0.100313	0	0.327933	0	2.658133	1.346173	0	0	0.251594	1.090125
206	1	-	9601018	9631175	ENSMUST00000153239	4	597	ENSMUSG00000079671	2610203C22Rik	0	0	8.507124	0	0	0	0	0	0	0	0	0	1.503543	0
207	1	+	9601199	9627143	ENSMUST00000088666	6	3256	ENSMUSG00000067879	3110035E14Rik	0	2.633673	0.243669	0	0	0	0	0	0	0	0	1.564553	0	0
208	1	-	9603435	9631164	ENSMUST00000148310	4	563	ENSMUSG00000079671	2610203C22Rik	0	0	0	0	0	0	0	0	0	0	0	0	0	0
209	1	-	9639255	9640582	ENSMUST00000191209	2	1067	ENSMUSG00000099827	Gm29520	0	0	0	0	0	0	0	0	0	0	0	0	0	0
210	1	-	9667415	9700209	ENSMUST00000088658	16	4980	ENSMUSG00000025912	Mybl1	0	0	0.866659	0.206458	1.670875	0.715145	0.884038	0.043741	0	0	0	0	1.794105	0.777112
211	1	-	9669537	9700024	ENSMUST00000115468	15	2493	ENSMUSG00000025912	Mybl1	0	0	0	0	0	0	0	0	0	0	0	0	0	0
212	1	-	9676132	9678610	ENSMUST00000160022	2	543	ENSMUSG00000025912	Mybl1	0	0	0	0	0	0	0	0	0	0	0	0	0	0
213	1	-	9678272	9683452	ENSMUST00000160451	3	695	ENSMUSG00000025912	Mybl1	0	0	0	0.560656	0	0	0	0	0	0	0	0	4.43127	0
214	1	-	9681863	9699654	ENSMUST00000188212	8	799	ENSMUSG00000025912	Mybl1	0	0	0	0	0	0	0	0	0	0	0	0	0	0
215	1	-	9718622	9748382	ENSMUST00000057438	3	9749	ENSMUSG00000045210	Vcpip1	11.0783	19.119061	8.905155	6.551795	10.955833	8.942483	10.419394	11.721245	15.910837	13.123332	12.022322	12.167297	10.152686	14.851709
216	1	+	9747648	9791922	ENSMUST00000181821	4	1996	ENSMUSG00000097893	1700034P13Rik	0	0	0.159153	0.193	0.39129	0.981155	1.156692	0.163424	0	0	0	0	0.121853	0
217	1	+	9747956	9791318	ENSMUST00000181358	7	1343	ENSMUSG00000097893	1700034P13Rik	0	0	0	0	0	0	0	0	0	0	0	0	0	0
218	1	+	9748481	9771256	ENSMUST00000191287	4	661	ENSMUSG00000097893	1700034P13Rik	0	0	0	0	0	0	5.1229	0	0	0	0.835961	0	0	0
219	1	+	9748587	9771095	ENSMUST00000189431	5	555	ENSMUSG00000097893	1700034P13Rik	0	0	0	0	0	0	0	0	0	0	0	0	0	0
220	1	+	9748589	9791924	ENSMUST00000207445	5	1146	ENSMUSG00000097893	1700034P13Rik	0	0	0	0	0	0	0	0	0	0	0	0	0	0
221	1	+	9748626	9770751	ENSMUST00000209020	4	264	ENSMUSG00000097893	1700034P13Rik	0	0	0	0	0	0	0	0	0	0	0	0	0	0
222	1	+	9783778	9791164	ENSMUST00000189322	3	379	ENSMUSG00000097893	1700034P13Rik	0	0	0	0	0	0	0	0	0	0	0	0	0	0
223	1	+	9798107	9900843	ENSMUST00000166384	17	3706	ENSMUSG00000025915	Sgk3	0	0	0	0	0	0	0.000597	0.013981	0	0	1.079249	0.490743	0	2.710043
224	1	+	9798143	9900770	ENSMUST00000188782	18	3762	ENSMUSG00000025915	Sgk3	0	0	0	0	0	0	0	0	0	0.325441	0.037163	0	0	0
225	1	+	9798143	9900845	ENSMUST00000168907	18	3779	ENSMUSG00000025915	Sgk3	2.551529	0.10339	0	1.09186	0.065049	1.34823	0.029781	2.355137	9.557501	4.261631	3.745555	0.814265	3.545989	0
226	1	+	9798158	9830338	ENSMUST00000188625	2	3415	ENSMUSG00000025915	Sgk3	0.021818	2.714076	2.093669	0	0	0.054764	1.13448	0.375962	3.275134	0.678014	0.649573	0.273393	2.201824	1.536285
227	1	+	9798185	9899618	ENSMUST00000188738	17	2803	ENSMUSG00000025915	Sgk3	0	0	2.700892	0	0	0	0	0	0	0	0	0	0	0
228	1	+	9798208	9900008	ENSMUST00000188298	18	3099	ENSMUSG00000025915	Sgk3	0	0	0	0	0	0	0	0.813401	0	0	0	0	0.042454	0.402039
229	1	-	9802197	9802553	ENSMUST00000063059	1	357	ENSMUSG00000046334	Gm6195	0	0	0	0	0	0	0	0	0	0	0	0	0	0
230	1	-	9834498	9834602	ENSMUST00000158291	1	105	ENSMUSG00000088916	Gm22607	0	0	0	0	0	0	0	0	0	0	0	0	0	0
231	1	+	9848272	9900843	ENSMUST00000171265	17	3680	ENSMUSG00000025915	Sgk3	0	0	0	0	0	0	0	0	0	0	0	0	0	3.570271
232	1	+	9848321	9865631	ENSMUST00000188830	3	452	ENSMUSG00000025915	Sgk3	0	0	0	0	0	0	0	0	0	0	0	4.078888	0	0.058106
233	1	+	9848321	9872554	ENSMUST00000189050	5	737	ENSMUSG00000025915	Sgk3	0	0	3.045723	0	0	0	0	0.527322	0	0	0	0	6.513568	2.366784
234	1	+	9848397	9899853	ENSMUST00000097826	17	2728	ENSMUSG00000025915	Sgk3	0	0	0	0	0	0	0	0	0	0	0	0	0	0
235	1	+	9883467	9889077	ENSMUST00000191338	4	3595	ENSMUSG00000025915	Sgk3	0.249549	3.066544	0	0	0	0	0	0.661293	5.631296	3.937522	0	0.094359	3.961119	2.513207
236	1	+	9895427	9899174	ENSMUST00000188486	1	3748	ENSMUSG00000025915	Sgk3	1.509318	5.358781	2.0325	2.811509	0.972525	0.592595	1.102035	2.626778	2.057476	1.46587	0.186639	0.412892	5.03676	0.83233
237	1	+	9908638	9922525	ENSMUST00000052843	10	2826	ENSMUSG00000046101	Mcmdc2	0	0	0	0	0	0	0	0	0	0	0	0	0.39766	0
238	1	+	9908638	9940954	ENSMUST00000171802	15	2553	ENSMUSG00000046101	Mcmdc2	0	0	0	1.43261	0	0	0	0	0	0	0	0	0	0
239	1	+	9908668	9940452	ENSMUST00000125294	14	2003	ENSMUSG00000046101	Mcmdc2	0	0	0	0	0	0	0	0	0	0	0	0	0	0
240	1	+	9908670	9942085	ENSMUST00000140948	16	3249	ENSMUSG00000046101	Mcmdc2	0	0	0	0	0	0	0	0	0	0	0	0	0	0
241	1	+	9911314	9921266	ENSMUST00000118098	8	2072	ENSMUSG00000046101	Mcmdc2	0	0	0	0	0	0	0	0	0	0	0	0	0	0
242	1	+	9932120	9940954	ENSMUST00000183059	3	749	ENSMUSG00000046101	Mcmdc2	0	0	0	0	0	0	0	0	0	0	0	0	0	0
243	1	-	9941959	9944118	ENSMUST00000182580	4	473	ENSMUSG00000098234	Snhg6	0	0	1.529649	0	3.24211	1.041036	0	0	0.975918	0	0	0	1.248748	4.226413
244	1	-	9942023	9943223	ENSMUST00000182819	3	816	ENSMUSG00000098234	Snhg6	0	0	0.041066	0.26155	0.478522	11.069304	0	0	6.228919	0.717392	0.684334	0	2.224907	0.313077
245	1	-	9942025	9942897	ENSMUST00000182043	2	655	ENSMUSG00000098234	Snhg6	0	0	0.396555	0	0.03078	0.974335	1.919216	0	7.34232	0	0	0	0.103941	0.08597
246	1	-	9942025	9944103	ENSMUST00000182498	3	559	ENSMUSG00000098234	Snhg6	0	0	1.021654	0	0	2.039718	0	0	0.131338	0	0	0	1.052879	0.059587
247	1	-	9942025	9944117	ENSMUST00000182742	4	400	ENSMUSG00000098234	Snhg6	0	0	0	0	0	0	0	0	0	0	0	0	0	0
248	1	-	9942463	9942549	ENSMUST00000175437	1	87	ENSMUSG00000093178	Snord87	0	0	1.619452	0	4.48352	16.186605	4.136077	0.41942	0	8.185101	1.307641	0	22.279596	0
249	1	-	9960163	9967932	ENSMUST00000185184	2	4193	ENSMUSG00000099032	Tcf24	0	0	0	0	0	0	0	0	0	0	0	0	0	0
250	1	-	9960171	9962809	ENSMUST00000097824	1	2639	ENSMUSG00000099032	Tcf24	0	0	0.277682	0	0	0	0	0	0	0	0	0	0	0
251	1	+	9967314	9968687	ENSMUST00000192299	1	1374	ENSMUSG00000104025	E330040D14Rik	0	0	0	0	0	0	0	0	0	0	0	0	0	0
252	1	-	9968624	9985692	ENSMUST00000147000	3	541	ENSMUSG00000025916	Ppp1r42	0	0	0	0	0	0	0	0	0	0	0	0	0	0
253	1	-	9968624	10003453	ENSMUST00000124874	8	1313	ENSMUSG00000025916	Ppp1r42	0	0	0	0	0	0	0	0	0	0	0	0	0	0
254	1	-	9968624	10009136	ENSMUST00000027049	9	1425	ENSMUSG00000025916	Ppp1r42	0	0	0	0	0	0	0	0	0	0	0	0	0	0
255	1	-	9968825	10009130	ENSMUST00000130102	7	941	ENSMUSG00000025916	Ppp1r42	0	0	0	0	0	0	0	0	0	0	0	0	0	0
256	1	-	9978816	10009130	ENSMUST00000176398	6	732	ENSMUSG00000025916	Ppp1r42	0	0	0	0	0	0	0	0	0	0	0	0	0	0
257	1	+	9982387	9992366	ENSMUST00000134692	2	656	ENSMUSG00000087199	Gm15818	0	0	0	0	0	0	0	0	0	0	0	0	0	0
258	1	-	9995063	10009130	ENSMUST00000155163	5	784	ENSMUSG00000025916	Ppp1r42	0	0	0	0	0	0	0	0	0	0	0	0	3.409195	0
259	1	-	10009814	10009917	ENSMUST00000179194	1	104	ENSMUSG00000095780	Gm24674	0	0	0	0	0	0	0	0	0	0	0	0	0	0
260	1	-	10024601	10038127	ENSMUST00000027050	8	1698	ENSMUSG00000025917	Cops5	10.322453	0.406862	6.299121	3.482541	2.962773	9.042251	5.168189	11.95382	4.865452	7.311144	1.434187	6.573031	4.431469	3.411508
261	1	-	10024843	10035128	ENSMUST00000190155	6	877	ENSMUSG00000025917	Cops5	0	0	0	0	0	0	0	0	0	0	0	0	0	0
262	1	-	10027198	10037941	ENSMUST00000186528	7	962	ENSMUSG00000025917	Cops5	0	0	0	0	0	0	0	0	0	0	0	0	0	0
263	1	-	10030687	10038149	ENSMUST00000188619	6	771	ENSMUSG00000025917	Cops5	0	0	0	0	0	0	0	0	0	0	0	0	0	0
264	1	-	10030920	10037938	ENSMUST00000139578	5	2204	ENSMUSG00000025917	Cops5	0	0	2.567708	0	2.924784	4.981808	0	0.334839	0.775329	6.537723	4.869928	1.170337	5.232722	6.318194
265	1	-	10033040	10038168	ENSMUST00000150509	4	898	ENSMUSG00000025917	Cops5	0	0	0	0	0	1.76283	0	0	0	0	0	0	0.204292	0.309596
266	1	-	10037280	10037945	ENSMUST00000191296	1	666	ENSMUSG00000025917	Cops5	7.289527	0	3.60583	1.200721	2.956263	1.451262	0.750747	0.064874	7.907519	0.449315	0	2.030392	0.225055	0.027708
267	1	+	10037987	10039342	ENSMUST00000190610	1	1356	ENSMUSG00000056763	Cspp1	3.569127	0	0.589978	0.070533	0.005207	1.660829	0.755623	1.683621	0.128997	0	0.053897	0	0.002893	0.040611
268	1	+	10038006	10047534	ENSMUST00000191012	3	345	ENSMUSG00000056763	Cspp1	0	0	0	0.305729	2.374736	0.356804	5.058405	0	0	0	0	0.066417	1.975206	0
269	1	+	10038217	10136768	ENSMUST00000071087	30	4355	ENSMUSG00000056763	Cspp1	16.465494	7.926199	8.343655	2.71262	15.96264	10.669528	6.067424	18.313179	8.57931	7.160248	13.146396	0.731431	8.066294	9.672899
270	1	+	10038226	10061771	ENSMUST00000143606	4	3383	ENSMUSG00000056763	Cspp1	3.207353	6.781389	0	0.639459	4.925365	5.429689	4.508768	4.432014	7.560612	2.52747	4.437508	2.017454	8.152025	6.140876
271	1	+	10038249	10059048	ENSMUST00000191360	4	637	ENSMUSG00000056763	Cspp1	0	0	0	0	0.133805	0.00165	0	0	0.402772	0	0.00033	0	0	0.260917
272	1	+	10038262	10067118	ENSMUST00000117415	7	1272	ENSMUSG00000056763	Cspp1	0	0	0	0	0	2.740974	0	0	0	0	0.441763	0	0	0
273	1	+	10039767	10058872	ENSMUST00000191521	4	487	ENSMUSG00000056763	Cspp1	0	0	0	1.700578	2.175633	0	0	0	0	0	0	0	0	4.167614
274	1	+	10039773	10067976	ENSMUST00000118263	7	2162	ENSMUSG00000056763	Cspp1	0	0	0	0	0.651562	1.759357	0	0	0	0	0	0	0	6.4117
275	1	+	10039773	10068333	ENSMUST00000122156	8	2535	ENSMUSG00000056763	Cspp1	11.450349	0	5.778294	2.667955	12.343171	4.495622	1.01763	0.918051	3.392179	1.031812	4.507196	0	0.205584	2.255707
276	1	+	10039777	10058858	ENSMUST00000190063	4	454	ENSMUSG00000056763	Cspp1	32.658699	0	0	3.190873	0	0.035231	0	0	3.855507	0	0	1.677226	17.296705	0
277	1	+	10039785	10067102	ENSMUST00000119714	7	1268	ENSMUSG00000056763	Cspp1	0	0	0	0	0	6.730075	0	0	0	0	0	0	0	0
278	1	+	10039823	10059991	ENSMUST00000134716	5	541	ENSMUSG00000056763	Cspp1	0	0	0	6.659577	0	0	0	0	0	0	0	0	0	0
279	1	+	10040155	10058823	ENSMUST00000155974	4	445	ENSMUSG00000056763	Cspp1	0	0	0	0	0	3.444797	0	0	0	0	0	0	0	0
280	1	+	10046493	10136145	ENSMUST00000186294	29	3429	ENSMUSG00000056763	Cspp1	0.966251	0	0	10.725863	0	0	0	0	0	0	0	10.598044	0	0
281	1	+	10056924	10066575	ENSMUST00000149214	5	458	ENSMUSG00000056763	Cspp1	0	0	0.024668	0	0	0	0	0	0	0	0	0	0	0.16585
282	1	-	10057025	10057944	ENSMUST00000194474	1	920	ENSMUSG00000102356	1700047N06Rik	0	0	0	0	0.946772	0	0	0	0.581497	0	0	0	0	0
283	1	+	10071183	10076191	ENSMUST00000190318	1	5009	ENSMUSG00000056763	Cspp1	7.435027	5.585907	6.113058	6.662338	5.913737	9.093021	1.105932	2.605306	1.941084	3.805856	3.316643	3.577573	7.07079	7.845073
284	1	+	10074382	10085817	ENSMUST00000188249	5	859	ENSMUSG00000056763	Cspp1	3.583446	0	1.562813	0	6.051083	5.195223	0	0	0	0	1.373259	2.126675	3.019365	0
285	1	+	10074860	10084073	ENSMUST00000153804	4	825	ENSMUSG00000056763	Cspp1	5.780128	0	9.981948	0	2.847988	2.436573	2.110597	14.891563	0	0	2.8834	3.591431	3.273665	4.339939
286	1	+	10074913	10090255	ENSMUST00000188449	7	538	ENSMUSG00000056763	Cspp1	0	0	0	0.308913	10.263317	2.946275	0	0	0	0	0	0	0	0
287	1	+	10087747	10090317	ENSMUST00000123261	3	647	ENSMUSG00000056763	Cspp1	0.264041	0	6.292429	0.814164	11.490401	9.974984	0.253727	0.144283	4.823246	0.234222	3.693347	0.039527	6.522757	0.528644
288	1	+	10095864	10108554	ENSMUST00000185422	2	336	ENSMUSG00000056763	Cspp1	0	0	1.314695	0	1.880401	0	0	0	0	0	0	0.27259	0	4.226732
289	1	+	10104228	10108543	ENSMUST00000190625	2	312	ENSMUSG00000056763	Cspp1	0.909255	0	0.265699	0	1.76167	0.377485	0	0	0	0.119139	0	3.732785	0	0
290	1	+	10112876	10134173	ENSMUST00000187226	10	1074	ENSMUSG00000056763	Cspp1	0	0	0	0	0.456853	0	0	0	0	0	0	0.960275	0	0
291	1	+	10115425	10116731	ENSMUST00000136283	2	778	ENSMUSG00000056763	Cspp1	0	0	6.869853	6.239299	1.330945	1.612855	0.046955	0.028124	0.007259	1.32657	0.299539	0	5.04718	0.023903
292	1	+	10125984	10130018	ENSMUST00000128164	3	670	ENSMUSG00000056763	Cspp1	0	0	6.639672	13.6294	14.527924	6.142541	1.754404	1.115323	4.250102	0	0.095633	2.076939	7.783812	0.91868
293	1	+	10129959	10133461	ENSMUST00000136898	3	436	ENSMUSG00000056763	Cspp1	0	0	2.040005	0.214521	1.5908	0.234369	0	0.101464	0	0.083844	0.104123	1.266853	0	0.277402
294	1	+	10133970	10136322	ENSMUST00000148663	2	650	ENSMUSG00000056763	Cspp1	14.651351	0.170778	2.500047	0.454903	3.190527	3.148392	0	6.934817	0.67536	2.914611	0.0387	0	0.351988	0
295	1	-	10137571	10232670	ENSMUST00000088615	38	6978	ENSMUSG00000067851	Arfgef1	43.302303	33.696217	31.809799	30.936369	39.966492	38.928005	31.424131	45.124794	36.861198	43.45689	30.946507	31.587751	24.527178	39.320957
296	1	-	10138690	10141701	ENSMUST00000187417	3	568	ENSMUSG00000067851	Arfgef1	1.371083	2.035017	1.544596	1.890494	0.53034	0.125391	2.278233	0.419354	0.073822	0.215579	0.336409	0.031409	0.000413	0.591211
297	1	-	10147405	10154530	ENSMUST00000142497	5	729	ENSMUSG00000067851	Arfgef1	1.820689	0	13.942986	12.891544	23.143278	13.536372	0.45166	61.691196	5.796443	0.061184	36.907093	2.249769	3.864789	6.335772
298	1	-	10156399	10160060	ENSMUST00000156563	2	3526	ENSMUSG00000067851	Arfgef1	4.467431	3.005673	4.864778	2.318759	3.170213	9.231215	1.037363	4.269155	4.722148	5.87222	5.091479	4.996242	3.329049	4.857893
299	1	-	10160757	10161306	ENSMUST00000128834	2	458	ENSMUSG00000067851	Arfgef1	0.172032	0	5.005908	2.557697	18.567261	7.732053	10.396142	1.574788	3.612819	2.823269	3.328316	6.096342	0.972485	0.066566
300	1	+	10166539	10166778	ENSMUST00000157528	1	240	ENSMUSG00000088153	Gm26348	0	0	0	0	0	0	0	0	0	0	0	0	0	0
301	1	-	10173075	10232670	ENSMUST00000131556	20	3424	ENSMUSG00000067851	Arfgef1	0	1.106003	21.248243	10.20138	13.106173	11.159739	4.133176	0	0.202743	0.335882	5.030646	1.696582	0.714923	2.229109
302	1	-	10197081	10198802	ENSMUST00000192111	1	1722	ENSMUSG00000102556	Gm37569	4.962142	0.258897	1.644373	2.200069	4.859374	6.981848	0.783948	3.312595	5.257159	4.32408	2.044508	5.908195	3.00552	3.584943
303	1	-	10208946	10210107	ENSMUST00000186813	1	1162	ENSMUSG00000067851	Arfgef1	0.049533	12.799035	4.275161	1.601497	1.557757	2.835764	4.020066	0.360234	0.432748	4.3854	1.072294	1.526671	1.9686	0.088151
304	1	-	10209161	10214213	ENSMUST00000186720	3	810	ENSMUSG00000067851	Arfgef1	3.297356	0.489362	0.01867	1.677637	0.556298	1.187632	7.48376	0.060291	0.123121	0.228064	1.615108	0.103516	0.03093	10.070366
305	1	-	10324720	10719945	ENSMUST00000153695	10	1814	ENSMUSG00000042501	Cpa6	0	0	0	0	0	0	0	0	0	0	0	0	0	0
306	1	-	10324727	10719945	ENSMUST00000035577	11	1932	ENSMUSG00000042501	Cpa6	0	0	0	0	0.251186	0	0	0	0	0	0	0	0	0
307	1	-	10449245	10451989	ENSMUST00000194845	1	2745	ENSMUSG00000103810	Gm38005	0	0	0.870197	0	0	0	0	0	0	0.008908	0	0	0	0.014071
308	1	-	10472475	10477823	ENSMUST00000147575	2	4752	ENSMUSG00000042501	Cpa6	0	0	0.151142	0	0	0	1.045322	0	0	0	0	0	0	0
309	1	-	10554098	10555553	ENSMUST00000118350	1	1456	ENSMUSG00000083422	Gm15604	0	0	0	0	0	0	0	0	0	0	0	0	0	0
310	1	-	10555554	10555660	ENSMUST00000179958	1	107	ENSMUSG00000094979	Gm25253	0	0	0	0	0	0	0	0	0	0	0	0	0	0
311	1	-	10595366	10719905	ENSMUST00000140938	2	624	ENSMUSG00000042501	Cpa6	0	0	0	0	0	0	0	0	0	0	0	0	0	0
312	1	+	10695123	10695614	ENSMUST00000119252	1	492	ENSMUSG00000081417	Gm15603	0	0	0	0	0	0	0	0	0	0	0	0.24467	0	0
313	1	-	10782456	10784377	ENSMUST00000192705	1	1922	ENSMUSG00000103448	Gm37133	0	0	0	0	0	0	0	0	0	0	0	0	0	0
314	1	+	10805281	10806522	ENSMUST00000189483	1	1242	ENSMUSG00000100212	Gm5522	0	0	0	0	0	0	0	0	0	0	0	0	0	0
315	1	+	10868688	10869446	ENSMUST00000188013	1	759	ENSMUSG00000100648	Gm28659	0	0	0	0	0	0	0	0	0	0	0	0	0	0.049191
316	1	+	10921670	10921760	ENSMUST00000157960	1	91	ENSMUSG00000088585	Gm22963	0	0	0	0	0	0.140523	0	0	0	0	0	0	0	0
317	1	+	10993465	11303681	ENSMUST00000027056	40	11053	ENSMUSG00000048960	Prex2	0.555746	2.761994	3.205703	2.264412	2.131113	2.101383	8.728299	3.327632	14.084197	9.095808	2.801375	2.437207	8.847694	14.256158
318	1	+	10993518	10996601	ENSMUST00000190935	1	3084	ENSMUSG00000048960	Prex2	0	0.194276	2.368737	4.882694	0.742954	0.605638	2.912009	0.067722	4.596587	6.011277	0.39167	0.368555	0.281583	3.604433
319	1	+	11098530	11150071	ENSMUST00000189822	13	1517	ENSMUSG00000048960	Prex2	0	0	0	0	0	0	12.576283	0	0.168799	0	0	0	0	16.222178
320	1	-	11134111	11134238	ENSMUST00000104130	1	128	ENSMUSG00000077318	Gm24173	0	0	0	0	0	0	0	0	0	0	0	0	0	0
321	1	+	11140691	11160596	ENSMUST00000187694	5	2949	ENSMUSG00000048960	Prex2	0	0	0.998233	0	0	0.237933	2.811039	0	5.70449	0.067848	0.279754	0.060449	1.439459	4.390277
322	1	-	11223566	11224174	ENSMUST00000187404	1	609	ENSMUSG00000101827	Gm28686	0	0	1.85479	0.407164	0	0	0	0	0	0	0	0	0	0
323	1	+	11258067	11297898	ENSMUST00000188189	6	726	ENSMUSG00000048960	Prex2	0	0	0	0	0	0	0	0	0	0	0	4.096183	0	0
324	1	+	11258106	11298005	ENSMUST00000187745	6	769	ENSMUSG00000048960	Prex2	0	0	0	0	0	0	0	0	0	0	0	0	0	0.64482
325	1	+	11263963	11299594	ENSMUST00000189385	6	2449	ENSMUSG00000048960	Prex2	0	0.333333	0	0	0	0	0	0	0	0.04508	0	0	0	0
326	1	+	11283993	11298204	ENSMUST00000188154	4	843	ENSMUSG00000048960	Prex2	0	0	0	0	0	0	0	0	0	2.688621	0	0.039309	1.547114	0
327	1	-	11363926	11366964	ENSMUST00000193623	1	3039	ENSMUSG00000103494	Gm37410	0	0	0.393006	0	0	0	0	0.005458	0	0	0	0	0	0
328	1	+	11414105	11601811	ENSMUST00000171690	8	6158	ENSMUSG00000057715	A830018L16Rik	0	0	0	0	0	0	0	0	0	0	0	0	0	0
329	1	+	11414105	11975901	ENSMUST00000048613	14	2779	ENSMUSG00000057715	A830018L16Rik	0	0	0.34382	0	0	0	0	0	0	0	0	0	0	0
330	1	+	11414112	11518709	ENSMUST00000150870	2	658	ENSMUSG00000057715	A830018L16Rik	0	0	0	0	0	0	0	0	0	0	0	0	0	0
331	1	+	11414112	11537707	ENSMUST00000142117	4	1499	ENSMUSG00000057715	A830018L16Rik	0	0	1.392358	0	0	0	0	0	0	0	0	0	0.972544	0
332	1	+	11414112	11933740	ENSMUST00000141512	11	1816	ENSMUSG00000057715	A830018L16Rik	0	0	0	0	0	0	0	0	0	0	0	0	0	0
333	1	+	11414269	11601621	ENSMUST00000135014	7	6451	ENSMUSG00000057715	A830018L16Rik	0	0	0.356846	0	0	0	0	0.019359	0	0	0	0	0	0
334	1	+	11414509	11975397	ENSMUST00000137824	14	1880	ENSMUSG00000057715	A830018L16Rik	0	0	0	0	0	0	0	0	0	0	0	0	0	0
335	1	+	11414509	11975397	ENSMUST00000179089	13	1832	ENSMUSG00000057715	A830018L16Rik	0	0	0	0	0	0	0	0	0	0	0	0	0	0
336	1	+	11416918	11419388	ENSMUST00000194502	1	2471	ENSMUSG00000103825	Gm38178	0	0	1.353366	0	0	0	0	0.044003	0	0.046781	0	0	0	0
337	1	+	11518671	11599993	ENSMUST00000141339	6	3566	ENSMUSG00000057715	A830018L16Rik	0	0	0	0	0	0	0	0	0	0	0	0	0	0
338	1	+	11579306	11596631	ENSMUST00000191437	3	544	ENSMUSG00000057715	A830018L16Rik	0	0	0.202431	0	0.048667	0	0	0	0	0	0	0	0	0
339	1	-	11608139	11608400	ENSMUST00000188880	1	262	ENSMUSG00000099845	Gm29273	0	0	0	0	0	0.567389	0	0	0	0	0	0	0	0
340	1	+	11704207	11706350	ENSMUST00000195360	1	2144	ENSMUSG00000103561	Gm38069	0	0	0	0	0	0	0.048797	0	0	0	0	0.20587	0	0
341	1	+	12120960	12121832	ENSMUST00000187748	1	873	ENSMUSG00000101610	Gm7560	0	0	0	0	0	0	0	0	0	0	0	0	0	0
342	1	+	12374936	12375042	ENSMUST00000179834	1	107	ENSMUSG00000093864	Gm22633	0	0	0	0	0	0	0	0	0	0	0	0	0	0
343	1	+	12425986	12426106	ENSMUST00000183490	1	121	ENSMUSG00000098555	Mir6341	0	0	0	0	0	0	0	0	0	0	0	0	0	0
344	1	+	12565577	12566383	ENSMUST00000181461	1	807	ENSMUSG00000097628	Gm2383	0.090493	0	0	0	0	0	0	0	0	0	0	0.681609	0	0.046265
345	1	+	12655867	12656553	ENSMUST00000182390	1	687	ENSMUSG00000098163	Gm6216	0	0	0	0	0	0	0	1.947524	0	0	0	7.984772	0	0
346	1	+	12667563	12673090	ENSMUST00000181272	3	3200	ENSMUSG00000097171	Gm17644	0	0	0.112602	0	0	0	0	0	0	0	0.089447	0	0	0
347	1	-	12670324	12671176	ENSMUST00000186962	1	853	ENSMUSG00000101314	Gm29663	0	0	0	0	0	0	0	0	0	0	0	0.231284	0	0
348	1	+	12692277	12861192	ENSMUST00000177608	22	5598	ENSMUSG00000016918	Sulf1	0.826921	0.621524	1.265359	1.896573	0.325381	0.229147	0	0.091559	0.004594	0	0	0.347045	0.863397	1.563187
349	1	+	12692323	12860371	ENSMUST00000180062	21	4636	ENSMUSG00000016918	Sulf1	0	0	0	0	0	0	0	0	0	0	0	0	0	0
350	1	+	12692532	12852489	ENSMUST00000186051	22	4563	ENSMUSG00000016918	Sulf1	0	0	0.104698	0	0	0	0	0	0	0	0	0	0	0.100582
351	1	+	12718459	12822916	ENSMUST00000187376	12	2746	ENSMUSG00000016918	Sulf1	0	0	0	0	0	0.261945	1.19596	0	0	0	0	0	0	0.0301
352	1	+	12718529	12860377	ENSMUST00000088585	22	4630	ENSMUSG00000016918	Sulf1	0	0	0	0	0	0	0.581389	0	0	0	0	0	0	0
353	1	+	12719464	12786549	ENSMUST00000189541	4	366	ENSMUSG00000016918	Sulf1	0	0	0	0	0	0	0	0	0	0	0	0	0	0
354	1	+	12728119	12786639	ENSMUST00000186405	3	815	ENSMUSG00000016918	Sulf1	0	0	0	0	0	1.865176	0	0	0	0.477592	0	0	0.515746	3.800733
355	1	+	12785443	12788818	ENSMUST00000186674	3	2581	ENSMUSG00000016918	Sulf1	0	0	0	0	0	0	0	0	3.625043	0	0.090975	0.303548	0	0
356	1	+	12836028	12840497	ENSMUST00000189447	4	747	ENSMUSG00000016918	Sulf1	0	0	0	0	0	0.12625	0	0	0	0	0	0	0	0
357	1	+	12842791	12861192	ENSMUST00000185780	4	2682	ENSMUSG00000016918	Sulf1	0	0	0	0	0	0	0	0	0	0	0	0	0	0
358	1	-	12866549	12992650	ENSMUST00000188454	10	8463	ENSMUSG00000025938	Slco5a1	0	0	0.349799	0	0	0	0	0	0	0	0	0	0	0
359	1	-	12866552	12991135	ENSMUST00000115403	9	8509	ENSMUSG00000025938	Slco5a1	0	0	0	0	0	0	0	0	0	0.05974	0.453323	0	0.823408	0.060249
360	1	-	12871348	12991177	ENSMUST00000115402	8	3690	ENSMUSG00000025938	Slco5a1	0	0	0	0	0	0	0	0	0	0	0	0	0	0
361	1	-	12878595	12991135	ENSMUST00000136197	6	5123	ENSMUSG00000025938	Slco5a1	0	0	0	0	0	0	0.486276	0	0	0	0	0	0	0
362	1	-	12879683	12990914	ENSMUST00000146763	4	3437	ENSMUSG00000025938	Slco5a1	0	0	0	0	0	0	0	0	0	0	0	0	0	0
363	1	-	12879683	12990914	ENSMUST00000147606	5	3615	ENSMUSG00000025938	Slco5a1	0	0	0	0	0	0	0	0	0	0	0	0	0	0
364	1	-	12881330	12925043	ENSMUST00000133201	4	660	ENSMUSG00000025938	Slco5a1	0	0	0	0	0	0	0	0	0	0	0	0	0	0
365	1	-	12975819	12991177	ENSMUST00000191566	3	3288	ENSMUSG00000025938	Slco5a1	1.94937	0	0.653839	0	0	0	0	0	0	0	0	0	0	0
366	1	-	13059401	13059951	ENSMUST00000191708	1	551	ENSMUSG00000104518	Gm37162	0	0	0	0	0	0	0	0	0	0	0	0	0	0
367	1	+	13062025	13062345	ENSMUST00000059065	1	321	ENSMUSG00000069620	Gm5250	0	0	0	0	0	0	0	0	0	0	0	0	0	0
368	1	+	13068838	13078662	ENSMUST00000187394	4	288	ENSMUSG00000099498	Gm29283	0	0	0	0	0	0	0	0	0	0	0	0	0	0
369	1	-	13113457	13127163	ENSMUST00000047577	8	2564	ENSMUSG00000042414	Prdm14	0	0	0.559292	0	0	0	0	0	0	0	0	2.500823	0	0
370	1	-	13139105	13372439	ENSMUST00000081713	22	8171	ENSMUSG00000005886	Ncoa2	11.835915	8.738312	0.279543	6.196752	8.25821	8.952662	2.626845	10.824617	11.581825	9.401433	3.66598	9.452085	10.351785	5.494607
371	1	-	13139159	13374083	ENSMUST00000068304	22	8006	ENSMUSG00000005886	Ncoa2	0	0	7.610107	0	0	0	0	0	0	0.027194	0	0.00093	0	0
372	1	-	13142475	13374083	ENSMUST00000006037	23	4897	ENSMUSG00000005886	Ncoa2	0.08843	0	4.998869	0.84856	0	0.760176	12.917705	2.449607	1.080593	0.60262	7.035269	2.580513	2.430649	10.187902
373	1	-	13145301	13146630	ENSMUST00000185275	1	1330	ENSMUSG00000005886	Ncoa2	2.541194	1.693122	2.261144	0.961488	0.074316	4.208851	4.884041	13.729224	0.717133	8.130642	1.366775	0	3.81904	1.11127
374	1	-	13146599	13148507	ENSMUST00000146784	2	557	ENSMUSG00000005886	Ncoa2	7.698946	0	0.910151	0.990464	1.265364	0	2.667053	0	0	0.128794	0	0	1.497514	0
375	1	-	13148429	13151018	ENSMUST00000133232	3	594	ENSMUSG00000005886	Ncoa2	0	13.772685	5.408093	11.247875	6.00555	4.722236	8.50701	0.037546	0	4.480774	0.208871	0.224342	3.55705	3.066778
376	1	-	13164501	13374083	ENSMUST00000147927	13	3429	ENSMUSG00000005886	Ncoa2	0.729703	0	1.035316	0.234126	2.5377	0	0.060976	0	0	0.000016	0.012955	1.956402	0.541007	0.235558
377	1	-	13165925	13374029	ENSMUST00000143603	13	3804	ENSMUSG00000005886	Ncoa2	6.132276	0.026576	1.518376	3.17983	0.843322	2.760807	1.308986	0	4.934705	0.024687	0.148564	0.338142	1.169332	1.178267
378	1	-	13177462	13179714	ENSMUST00000195493	1	2253	ENSMUSG00000103506	Gm38376	1.438784	7.060752	2.597736	0	0.609879	1.113523	2.344922	3.327429	0.015604	1.896195	0.190782	0.843005	0.121675	0.39292
379	1	-	13182284	13372429	ENSMUST00000139970	7	2944	ENSMUSG00000005886	Ncoa2	0.489858	10.968264	5.437193	5.740594	0.973864	2.313304	4.962619	2.145832	0.783636	6.973526	0.238715	0.855035	5.075818	2.623948
380	1	-	13184606	13374029	ENSMUST00000124088	6	2836	ENSMUSG00000005886	Ncoa2	4.844645	3.110746	2.406936	7.869896	3.958738	0.576321	0	0.016203	4.35221	1.963171	0.071074	3.529405	2.832284	4.036379
381	1	-	13190106	13299722	ENSMUST00000145280	4	423	ENSMUSG00000005886	Ncoa2	0	0	0	0	0	0	0	0	0	0	0	0	0	0.748444
382	1	-	13234809	13236434	ENSMUST00000195811	1	1626	ENSMUSG00000103495	Gm37409	0	11.825307	2.946087	1.060955	0.480329	1.560602	2.438373	7.292121	0	3.41396	7.256925	1.048594	3.967534	0.159624
383	1	+	13262198	13262279	ENSMUST00000183805	1	82	ENSMUSG00000099183	Gm27881	0	0	0.888723	0	0	0.955172	0	0	0	0	0	0	0	0
384	1	-	13289812	13290506	ENSMUST00000194484	1	695	ENSMUSG00000102639	Gm38223	0	0	0.174761	4.512006	0.520613	1.946889	0	0.755724	0	3.492131	0.430342	6.201705	0	0.83434
385	1	-	13297036	13298907	ENSMUST00000194357	1	1872	ENSMUSG00000104170	Gm37702	1.734515	4.912008	2.936554	1.835974	4.777866	3.366821	3.288316	4.330038	0.806284	4.144523	0.371887	1.056733	2.879912	0.369316
386	1	-	13334498	13334609	ENSMUST00000157157	1	112	ENSMUSG00000087782	Gm23169	0	35.939274	11.422916	0	0.267902	7.37856	2.710184	1.322942	19.069921	21.11858	0	52.468136	0	0
387	1	-	13343563	13348204	ENSMUST00000195506	1	4642	ENSMUSG00000103085	Gm38120	7.87662	11.879334	7.154264	2.733246	5.441593	5.507112	11.808109	5.292734	5.669497	8.253567	6.014473	2.350677	9.365786	5.462524
388	1	-	13354483	13356730	ENSMUST00000195718	1	2248	ENSMUSG00000102664	Gm38380	6.594421	14.141669	3.252591	2.831261	3.829095	2.930611	9.245453	1.598769	10.779316	6.898776	2.335588	8.337564	3.427642	10.93047
389	1	+	13376070	13388413	ENSMUST00000185813	2	681	ENSMUSG00000101476	Gm29570	0	0	0	0	0	0	0	0	0	0	0	0	0	0
390	1	-	13407012	13407655	ENSMUST00000187246	1	644	ENSMUSG00000101171	Gm7593	0	0	0	0	0	0	0	0	0	0	0	0	0	0
391	1	-	13564698	13589910	ENSMUST00000027068	11	2938	ENSMUSG00000025935	Tram1	44.162792	24.074697	38.970261	29.484478	53.729851	52.033443	24.493158	43.365154	24.254978	36.830414	59.838402	29.410095	37.885773	26.631945
392	1	-	13576144	13579798	ENSMUST00000185447	4	594	ENSMUSG00000025935	Tram1	0.114504	0	0.258645	1.709655	3.277877	4.02562	6.649131	14.971869	3.280936	0.723542	0.750046	1.56297	9.287134	0.204374
393	1	-	13578118	13589875	ENSMUST00000188377	4	498	ENSMUSG00000025935	Tram1	0	0	0	0	0	0	0	0	0	0	0	0	0	0.37411
394	1	-	13623330	13660546	ENSMUST00000027071	7	4494	ENSMUSG00000025937	Lactb2	4.586552	2.504945	5.112217	5.849636	4.501418	5.745862	3.541633	3.496348	1.673632	5.209402	7.755099	4.872774	5.343581	7.563353
395	1	-	13629995	13638411	ENSMUST00000156222	2	400	ENSMUSG00000025937	Lactb2	0	0	0	0.795365	9.708678	2.004707	1.207677	0	0	2.709402	0.443041	0	0.48563	0
396	1	-	13641483	13642748	ENSMUST00000194537	1	1266	ENSMUSG00000102982	Gm38319	3.98685	0	1.320762	1.055563	2.365888	3.112938	4.651116	2.31746	0	0.518	0	7.20427	1.136433	8.083255
397	1	+	13668771	13701723	ENSMUST00000088542	4	1926	ENSMUSG00000067813	Xkr9	21.793045	30.756651	37.891888	17.638983	30.688274	19.962786	25.108585	25.786886	26.053104	30.372393	30.380545	25.304878	22.988657	11.414307
398	1	-	13774334	13774464	ENSMUST00000104180	1	131	ENSMUSG00000077368	Gm26273	0	0	0	0	0	0	0	0	0	0	0	0	0	0
399	1	-	13785883	13786879	ENSMUST00000180415	1	997	ENSMUSG00000097711	Gm5523	0	0	0.239588	0	0	0	0	0	0	0	0.071773	0	0	0
400	1	-	13846871	13849119	ENSMUST00000194709	1	2249	ENSMUSG00000102166	Gm36947	0	0	0.531056	0	0	0	0	0.033433	0	0	0	0.043861	0	0
401	1	+	13932378	13932685	ENSMUST00000158733	1	308	ENSMUSG00000089358	Gm25491	0	0	0	0	0	0	0	0	0	0	0	0	0.445872	0
402	1	-	14109215	14112819	ENSMUST00000193148	1	3605	ENSMUSG00000104209	Gm37400	0	0	0	0	0	0	0	0	0	0	0	0	0	0
403	1	-	14168954	14310200	ENSMUST00000027066	18	4347	ENSMUSG00000025932	Eya1	0	0	0	0	0.119779	0	0	0.316744	0	0	0	3.118921	0	0
404	1	-	14168958	14310235	ENSMUST00000168081	18	4366	ENSMUSG00000025932	Eya1	0	0	0.627905	0	0	0.027458	0	0	0	0.211106	0	0	2.161995	1.067046
405	1	-	14169666	14310119	ENSMUST00000080664	17	3426	ENSMUSG00000025932	Eya1	0	0	0	0	0	0	0	0	0	0	0	0	0	0
406	1	-	14170643	14304570	ENSMUST00000190337	17	2199	ENSMUSG00000025932	Eya1	0	0	0	0	0	0	0	0	0	0	0	0	0	0
407	1	+	14182578	14182677	ENSMUST00000179783	1	100	ENSMUSG00000095853	Gm22616	0	0	0	0	0	0	0	0	0	0	0	0	0	0
408	1	-	14207926	14231492	ENSMUST00000189526	4	430	ENSMUSG00000025932	Eya1	0	0	0	0	0	0	0	0	0	0	0	0	0	0
409	1	-	14252600	14304619	ENSMUST00000188857	7	725	ENSMUSG00000025932	Eya1	0	0	0	0	0	0	0	0	0	0	0	0	0	0
410	1	-	14255552	14255990	ENSMUST00000193605	1	439	ENSMUSG00000102588	Gm37444	0	0	0	0	0	0	0	0	0	0	0.358604	4.81693	0	0
411	1	-	14270707	14304628	ENSMUST00000185453	7	664	ENSMUSG00000025932	Eya1	0	0	0	0	0	0	0	0	0	0	0	0	0	0
412	1	-	14270775	14309836	ENSMUST00000187790	7	664	ENSMUSG00000025932	Eya1	0	0	0	0	0	0	0	0	0	0	0	0	0	0
413	1	-	14301204	14310051	ENSMUST00000185329	2	3677	ENSMUSG00000025932	Eya1	0	0	0.172427	0	0	0	0	0	0	0.009571	0	0	0	0.045167
414	1	+	14752937	14776931	ENSMUST00000187401	5	687	ENSMUSG00000054493	Gm9947	0	0	0	0	0	0	0	0	0	0.653636	0	0.020929	0	0
415	1	-	14753346	14755990	ENSMUST00000027062	2	1741	ENSMUSG00000025930	Msc	0	0	0	0	0	0	0	0	0	1.793245	0	2.796057	4.366467	1.24219
416	1	-	14753746	14755353	ENSMUST00000190719	3	741	ENSMUSG00000025930	Msc	0	0	0	0	0	0	0	0	0	0	0	0.758347	0.455774	0
417	1	-	14753935	14754665	ENSMUST00000188982	1	731	ENSMUSG00000025930	Msc	0	0	0	0.135684	0	0.302853	0	8.101722	11.650932	5.373371	0.069021	0.013486	1.141617	5.260816
418	1	-	14754767	14755992	ENSMUST00000190471	1	1226	ENSMUSG00000025930	Msc	0	0	0.194836	0.213089	0.923533	0	6.749879	2.579766	16.965555	5.171604	0	0	1.483965	1.590511
419	1	+	14755454	14758373	ENSMUST00000067599	1	2920	ENSMUSG00000054493	Gm9947	0	0	0.327218	0.89468	0.009973	0.161487	0	0	1.371641	0.080698	0.305703	0	0	0.538435
420	1	+	14788645	14792965	ENSMUST00000194866	1	4321	ENSMUSG00000103492	Gm37412	0	0	0.110562	0	0	0.953484	0	0	0	0	0.040924	0.212577	1.026778	0
421	1	-	14839869	14840156	ENSMUST00000121569	1	288	ENSMUSG00000081201	Smt3h2-ps4	0	0	0	0	0	0	0	0	0	0	0	0	0.195648	0
422	1	+	14865072	14865965	ENSMUST00000121367	1	894	ENSMUSG00000082193	Rpl5-ps1	0	0	0.20379	0.292222	0.100688	0.534605	0	0.16615	0	0	0.741273	0	0	0
423	1	-	14872648	14918862	ENSMUST00000041447	27	4263	ENSMUSG00000032769	Trpa1	0	0	0.224132	0.234947	1.367844	0.748819	1.070034	1.856905	0	0	0	0.02038	0	2.024141
424	1	-	15019040	15019159	ENSMUST00000157534	1	120	ENSMUSG00000088159	Gm26345	0	0	0	0	0	0	0	0	0	0	0	0	0	0
425	1	-	15268802	15269797	ENSMUST00000086739	1	996	ENSMUSG00000073737	Gm10566	0	0	0.113817	0	0.261384	0.428501	0	0.162827	0	0	0.179491	0.084267	0	0.076264
426	1	+	15287254	15712548	ENSMUST00000175681	3	3963	ENSMUSG00000092083	Kcnb2	0	0	0	0	0	0	0	0	0	0	0	0.017228	0	0
427	1	+	15312452	15723750	ENSMUST00000170146	2	14845	ENSMUSG00000092083	Kcnb2	0.31187	0	0.564163	0.246495	0.175014	0.14294	0.134346	0.145269	0.117362	0	0	0.182271	0.297721	0.036564
428	1	+	15364302	15365834	ENSMUST00000193873	1	1533	ENSMUSG00000102937	Gm38116	0	1.459027	0	0	0.509468	0.192899	1.280142	0	0	0	0	3.859027	0.115738	0
429	1	+	15556249	15558337	ENSMUST00000194564	1	2089	ENSMUSG00000104149	Gm37138	0	0	0	0	0	0.112863	0.112291	0	0	0	0	0	0.223437	0
430	1	-	15685935	15686046	ENSMUST00000158204	1	112	ENSMUSG00000088829	Gm25227	0	0	0	0	0	0	0	0	0	0	0	0	0	0
431	1	+	15757832	15757963	ENSMUST00000104189	1	132	ENSMUSG00000077377	Gm25168	0	0	0	0	0	0	0	0	0	0	0	0	0	0
432	1	-	15760122	15760668	ENSMUST00000188671	2	251	ENSMUSG00000101652	Gm6060	0	0	0	0	0	0	0	0	0	0	0	0	0	0
433	1	+	15760761	15760860	ENSMUST00000188400	1	100	ENSMUSG00000100814	Gm28669	0	0	0	0	0	0	0	0	0	0	0	0	0	0
434	1	+	15805646	15844052	ENSMUST00000188371	10	2268	ENSMUSG00000025925	Terf1	1.982507	3.70148	4.515346	7.472779	5.358284	7.199598	10.647135	3.15479	11.778309	5.4743	0.554899	4.010351	2.214175	8.257055
435	1	+	15805657	15822015	ENSMUST00000186565	7	968	ENSMUSG00000025925	Terf1	0.048794	0	0	0	17.655792	0	0	0	0	0.984582	0	0	0	0
436	1	+	15805664	15843470	ENSMUST00000027057	9	1581	ENSMUSG00000025925	Terf1	0	0	0	0	0	3.174298	0	0	0	0	0	0	0	0
437	1	+	15807641	15822103	ENSMUST00000188684	5	2908	ENSMUSG00000025925	Terf1	1.102051	0	0.732596	0	0.854616	1.610761	0	0.068869	2.453072	0.600032	0.425343	0.033921	4.554642	5.703354
438	1	+	15853331	15856499	ENSMUST00000194867	1	3169	ENSMUSG00000104379	Gm37509	0	0	0.0741	1.071696	0.943211	0.172253	0.346422	0.137244	0	1.410844	2.26793	0.214515	1.640253	1.123804
439	1	-	15853862	15892722	ENSMUST00000040695	5	2748	ENSMUSG00000032719	Sbspon	0	0	0.348288	0	0	0	0	0	0	0	0	0	0.028134	0
440	1	+	15879530	15879832	ENSMUST00000158318	1	303	ENSMUSG00000088943	Gm23259	0	0	0.416889	0	0	0	0	0	0	0	0	0	0	0
441	1	+	16053335	16053887	ENSMUST00000185778	1	553	ENSMUSG00000100652	Gm7634	0	0	0	0	0	0	0	0	0	0	0	0	0	0
442	1	-	16065979	16081212	ENSMUST00000115367	4	868	ENSMUSG00000067795	4930444P10Rik	0	0	0	0	0	0	0	0	0	0	0	0	0	0
443	1	-	16065979	16093325	ENSMUST00000145070	6	1844	ENSMUSG00000067795	4930444P10Rik	0	0	0	0	0	0	0	0	0	0	0	0	0	0
444	1	-	16065979	16093325	ENSMUST00000151004	5	1001	ENSMUSG00000067795	4930444P10Rik	0	0	0	0	0	0	0	0	0	0	0	0	0	0
445	1	-	16101295	16102082	ENSMUST00000140597	2	421	ENSMUSG00000043716	Rpl7	34.356033	0	2.334358	0.568651	3.439747	1.505745	0	0.83345	0	0.208918	0.113531	0.002752	19.618195	0.154676
446	1	-	16101295	16104662	ENSMUST00000058437	7	1163	ENSMUSG00000043716	Rpl7	0.170312	2.329914	65.188606	89.482796	67.700165	116.73011	22.176498	77.47081	15.326331	28.540348	73.808044	40.138878	20.655308	26.548754
447	1	-	16101306	16104402	ENSMUST00000141217	5	1597	ENSMUSG00000043716	Rpl7	14.860241	0	0.410637	5.253764	3.973155	0.885063	0.586087	8.265491	12.124377	0	0.401939	8.991317	0.437489	3.160405
448	1	-	16101528	16102848	ENSMUST00000151017	2	1229	ENSMUSG00000043716	Rpl7	1.963971	0.912731	0.00076	0.000035	4.554417	1.173286	0.013842	0.68028	0.004552	0.057469	0.000733	0.000009	2.524694	0.00268
449	1	-	16101780	16104227	ENSMUST00000149566	6	838	ENSMUSG00000043716	Rpl7	0	0	0	0.031371	14.118557	2.897727	0	0	0	6.8641	0	0	0.162771	0
450	1	-	16102491	16104384	ENSMUST00000125005	4	784	ENSMUSG00000043716	Rpl7	15.146538	0	0	0	21.752001	23.680294	0	0	0	7.687705	0.173191	2.355271	3.204577	0
451	1	+	16105774	16133734	ENSMUST00000027053	6	3587	ENSMUSG00000025921	Rdh10	6.470121	4.527226	6.518297	9.199941	10.982905	9.510769	3.963309	2.622075	13.948339	15.443617	18.160152	6.649391	19.220184	16.450937
452	1	+	16130502	16132547	ENSMUST00000152626	2	1959	ENSMUSG00000025921	Rdh10	0.044327	1.14092	2.394718	0.211025	1.560995	1.511039	0.542088	2.502583	6.321091	1.084523	3.747109	0	1.322831	0.993993
453	1	-	16208197	16210517	ENSMUST00000192560	1	2321	ENSMUSG00000104165	Gm38249	0	0	0.50621	0	1.117482	0	0	0	0	1.962279	0	0.724663	1.68267	0
454	1	+	16228506	16244062	ENSMUST00000186343	3	1515	ENSMUSG00000100868	Gm28095	0	0	0	0	0	0	0	0	0	0	0	0	0	0
455	1	-	16228674	16519306	ENSMUST00000162751	14	3030	ENSMUSG00000025920	Stau2	0	0	0	0	0	0	0	0	0	0	0	0	0	0
456	1	-	16228801	16519228	ENSMUST00000054668	15	2907	ENSMUSG00000025920	Stau2	0	0	0	0	0	0	0	0	0	0	0	0	0	0
457	1	-	16228804	16519228	ENSMUST00000162627	14	2773	ENSMUSG00000025920	Stau2	0	0	0	0	0	0	0	0	0	0	0	0	0	0
458	1	-	16228810	16519306	ENSMUST00000027052	13	2763	ENSMUSG00000025920	Stau2	0	0	0	0	0	0	0	0	0	0	0	0	0	0
459	1	-	16228816	16520112	ENSMUST00000162435	13	2735	ENSMUSG00000025920	Stau2	0	0	0	0	0	0	0	0	0	0	0	0	0	0
460	1	+	16253592	16258861	ENSMUST00000161626	3	415	ENSMUSG00000089982	Gm7568	0	0	1.860764	0	0	0	0	0	0	0	0	0	0	0
461	1	+	16253592	16267921	ENSMUST00000160446	4	709	ENSMUSG00000089982	Gm7568	0	0	0	0	0	0	0	0	0	0	0	0	0	0
462	1	+	16253629	16258857	ENSMUST00000159190	3	230	ENSMUSG00000089982	Gm7568	0	0	0	0	0	0	0	0	0	0	0	0	0	0
463	1	-	16343407	16519211	ENSMUST00000159558	12	3901	ENSMUSG00000025920	Stau2	0	0	0	0	0.040523	0	0	0	0	0	0	0	0	0
464	1	-	16343486	16519247	ENSMUST00000128957	12	3907	ENSMUSG00000025920	Stau2	2.959277	0	1.901519	1.046813	3.358947	4.531936	1.354436	0.333926	0	0.418075	1.034472	1.053294	1.520411	2.004893
465	1	-	16343571	16520067	ENSMUST00000131257	10	3616	ENSMUSG00000025920	Stau2	0	0	0	0	0	0	0	0	0	0	0	0	0	0
466	1	-	16344198	16375395	ENSMUST00000115360	5	2198	ENSMUSG00000025920	Stau2	0	0	0	0	0	0	0	0	0	0.047701	0	0	0	0
467	1	-	16344291	16519240	ENSMUST00000162007	11	2964	ENSMUSG00000025920	Stau2	0	0	0	0	0	0	0	0	0	0	0	0	0	0
468	1	-	16344299	16519253	ENSMUST00000127420	12	3081	ENSMUSG00000025920	Stau2	0	0	0	0	0	0	0	0.189894	0	0	0	0	0	0
469	1	-	16345594	16519307	ENSMUST00000149320	13	2214	ENSMUSG00000025920	Stau2	0	0	0	0	0	0	0	0	0	0	0	0	0	0
470	1	-	16394143	16519270	ENSMUST00000151888	4	369	ENSMUSG00000025920	Stau2	0	0	0	0	0	0	0	0	0	0	0	0	0	0
471	1	-	16440442	16520080	ENSMUST00000153966	5	455	ENSMUSG00000025920	Stau2	0	0	0	0	0	0	0	0	0	0	0	14.587878	0	0
472	1	-	16459715	16519260	ENSMUST00000115359	5	1151	ENSMUSG00000025920	Stau2	0	0	0	0	0	0	0	0	0	0	0	0	0.399833	0
473	1	-	16460104	16520021	ENSMUST00000145092	4	564	ENSMUSG00000025920	Stau2	0	0	0	0	0	0	0	0	0	0	0	0	0	0
474	1	-	16460213	16520020	ENSMUST00000144138	5	585	ENSMUSG00000025920	Stau2	0	0	0	0	0	0	0	0	0	0	0	0	0	0
475	1	-	16540790	16619312	ENSMUST00000182554	7	1508	ENSMUSG00000025939	Ube2w	0	0	0.872027	0	1.191236	0	0	0	0	0.33188	0	0	0.01552	0
476	1	-	16564338	16585398	ENSMUST00000182080	4	411	ENSMUSG00000025939	Ube2w	0	0	0.907711	0	0	0	0	0	0	0	0	0	0	0
477	1	-	16569782	16619489	ENSMUST00000117146	6	2181	ENSMUSG00000025939	Ube2w	6.41786	0	4.739903	2.742073	5.225533	4.648769	3.005491	0.516766	4.240881	3.134944	3.093423	0	5.40452	10.489812
478	1	-	16581936	16619259	ENSMUST00000133639	6	493	ENSMUSG00000025939	Ube2w	0	0	0	0	0	0.784664	0	0	0	0	0	0	0	0
479	1	-	16584158	16619284	ENSMUST00000136455	4	1517	ENSMUSG00000025939	Ube2w	2.065641	10.988902	0	0.847422	0	0.706279	0	0	0	2.242447	0	0.655119	0	1.745421
480	1	-	16601979	16619284	ENSMUST00000132919	2	423	ENSMUSG00000025939	Ube2w	0	2.350369	3.593905	0	1.099775	0.104728	0.056564	0	0	0	0	0	0	1.176232
481	1	+	16618560	16621539	ENSMUST00000195710	1	2980	ENSMUSG00000102457	Gm38342	0	0	0	0.043091	0	0.552484	0	0	0	0	0.048025	0	0	0.93854
482	1	-	16641725	16656884	ENSMUST00000188641	4	2014	ENSMUSG00000079658	Eloc	2.882972	0	1.371515	2.643039	5.581589	1.357728	2.109316	4.316643	0.241217	0	2.850668	7.671211	1.813829	1.273783
483	1	-	16642767	16657042	ENSMUST00000115352	4	960	ENSMUSG00000079658	Eloc	0	0	6.639186	0	0	0	0	0	0	0	0	0	0	0
484	1	-	16643142	16657018	ENSMUST00000186948	4	641	ENSMUSG00000079658	Eloc	0	0	0	0	0	3.354482	0	0	0	0	0	0	0	0
485	1	-	16643169	16657038	ENSMUST00000187910	5	620	ENSMUSG00000079658	Eloc	0	0	0	0	0	0.469283	0	0	0	0	0.013408	0	0	0
486	1	-	16643191	16656914	ENSMUST00000185771	5	742	ENSMUSG00000079658	Eloc	0	0	0	0	0	0	0	0	0	0	0	0	0	0
487	1	-	16643342	16648039	ENSMUST00000185393	3	366	ENSMUSG00000079658	Eloc	0	0	0.390751	0	0	5.793511	0	0	22.472813	0	0.006411	8.772833	0	19.19696
488	1	-	16643472	16656625	ENSMUST00000186701	4	534	ENSMUSG00000079658	Eloc	0	0	0.279087	0	0	0	0	0	0	7.664089	0	0.175332	0	8.474158
489	1	-	16646836	16656900	ENSMUST00000188987	3	350	ENSMUSG00000079658	Eloc	0	41.585617	0.49362	0	0	3.225894	0	0	0	0	0	3.706079	0	2.760263
490	1	-	16646955	16656915	ENSMUST00000186541	4	410	ENSMUSG00000079658	Eloc	0	0	0	0	0	0	0	0	0	0	0	0	0	0
491	1	-	16647681	16656878	ENSMUST00000190986	2	384	ENSMUSG00000079658	Eloc	5.065201	0	0	0	0	6.463178	0	0	0	0	0.000329	0	0	5.84112
492	1	-	16647736	16657042	ENSMUST00000191535	2	323	ENSMUSG00000079658	Eloc	0	0	0.878895	0	0	0	0	0	0	0	0	0	0	0
493	1	+	16657552	16662278	ENSMUST00000181371	4	2788	ENSMUSG00000097744	D030040B21Rik	0	0	0	0	0	0	0	0	0	0	0	0	0	0
494	1	-	16662980	16663662	ENSMUST00000186738	1	683	ENSMUSG00000100959	Gm7654	0	0	0	0	0	0	0.360621	0	0	0	0	0	1.753578	0
495	1	+	16665207	16678195	ENSMUST00000177501	3	1636	ENSMUSG00000025940	Tmem70	0.935292	0	2.374978	0	0.809228	1.42966	0	0	0	0	5.221676	1.121338	0.17283	4.604156
496	1	+	16665210	16677215	ENSMUST00000177532	3	517	ENSMUSG00000025940	Tmem70	0	0	0	0	0	0	0	0	0	0	0	0	0.371162	0
497	1	+	16665210	16678275	ENSMUST00000065373	3	1710	ENSMUSG00000025940	Tmem70	0.067659	0.294326	7.885248	0.934535	8.145777	5.493518	0	1.613781	0	1.229227	0	0	0.839702	0
498	1	+	16665236	16665811	ENSMUST00000176451	2	374	ENSMUSG00000025940	Tmem70	0	0	1.452131	0	1.359869	2.865095	0	0	0	0	7.168952	0	0	0
499	1	+	16688051	16691947	ENSMUST00000191260	3	666	ENSMUSG00000025779	Ly96	0	0	5.405479	0	0	2.41997	0	10.232825	0	0	1.746266	0	7.777719	0
500	1	+	16688433	16709611	ENSMUST00000026881	5	632	ENSMUSG00000025779	Ly96	0.158097	0	2.351586	0	0	2.39384	0	0	0	0	1.439834	0	0	0
501	1	+	16688508	16709537	ENSMUST00000190366	5	429	ENSMUSG00000025779	Ly96	0	0	0	0	0	0	0	0	0	0	0	0	0	0
502	1	-	16758205	16758623	ENSMUST00000185649	1	419	ENSMUSG00000100093	Gm29649	0	0	0	0	0	0	0	0	0	0	0	0	0	0
503	1	-	16768279	16770138	ENSMUST00000071842	1	1860	ENSMUSG00000091020	Gm5828	0.048672	0	0.228987	0	0	0	0	0	0	0	0.013432	0	0	0
504	1	+	16898185	17091631	ENSMUST00000186604	3	176	ENSMUSG00000101640	Gm28376	0	0	0	0	0	0	0	0	0	0	0	0	0	0
505	1	+	16930970	16931796	ENSMUST00000194790	1	827	ENSMUSG00000104133	4921511E07Rik	0	0	0	0	0	0	0	0	0	0	0	0	0	0
506	1	-	16964560	17004219	ENSMUST00000186024	4	614	ENSMUSG00000042686	Jph1	0	0	0	0	0	0	0	0	0	0.076985	0	0	0	0
507	1	-	16994938	17097889	ENSMUST00000038382	5	4809	ENSMUSG00000042686	Jph1	0	0	0	0	0.108272	0.855232	0	0	0	0.055625	1.182378	0	0.441918	0
508	1	+	17124747	17128956	ENSMUST00000188872	2	359	ENSMUSG00000100110	Gm28783	0	0	0	0	0	0	0	0	0	0	0	0	0	0
509	1	+	17145362	17164271	ENSMUST00000026879	6	3949	ENSMUSG00000025777	Gdap1	0	0	0	0	0	0	0	0	0	0	0	0	0	0
510	1	+	17145404	17158744	ENSMUST00000150457	3	2162	ENSMUSG00000025777	Gdap1	0	0	0	0	0	0	0	0	0	0	0	0	0	0
511	1	+	17145468	17161631	ENSMUST00000189736	6	1058	ENSMUSG00000025777	Gdap1	0	0	0	0	0	0	0	0	0	0	0	0	0	0
512	1	+	17158370	17162049	ENSMUST00000189465	1	3680	ENSMUSG00000025777	Gdap1	0	0	0	0	0	0.6409	0	0	0	0	0	0	0.425591	0
513	1	+	17168403	17173103	ENSMUST00000187817	4	1011	ENSMUSG00000099899	Gm28784	0	0	0	0	0	0	0	0	0	0	0	0	0	0
514	1	-	17250114	17250492	ENSMUST00000187478	1	379	ENSMUSG00000100272	Gm28785	0	0	0	0	0	0	0	0	0	0	0	0	0	0
515	1	+	17394958	17395429	ENSMUST00000188959	1	472	ENSMUSG00000100398	Gm5251	0	0	0	0	0	0	0	0	0	0	0	0	0	0
516	1	-	17397412	17400281	ENSMUST00000186192	1	2870	ENSMUSG00000101589	Rbm6-ps1	0	0.042563	0.069123	0.109849	0	0	0.403764	0	0	1.17149	0.012255	0.103111	0.038992	1.017397
517	1	-	17429043	17429528	ENSMUST00000186816	1	486	ENSMUSG00000102048	Gm6075	0	0	0	0	0	0	0	0.182015	0	0	0	0	0	0
518	1	+	17520001	17520111	ENSMUST00000158909	1	111	ENSMUSG00000089534	Gm25166	0	0	0	0	0	0	0	0	0	0	0	0	0	0
519	1	+	17601901	17630939	ENSMUST00000088476	6	6923	ENSMUSG00000067780	Pi15	0	0	0.034504	0	0	0.034057	0	0.023426	0	0	0	0	0	0
520	1	-	17615084	17641081	ENSMUST00000186267	4	4218	ENSMUSG00000100053	Gm28154	0	0	0	0	0	0	0	0	0	0	0	0	0.128305	0
521	1	-	17676027	17727284	ENSMUST00000155588	7	1902	ENSMUSG00000085125	Gm16070	0	0	0	0	0	0	0	0	0	0	0	0	0	0
522	1	-	17692904	17727646	ENSMUST00000127328	5	5210	ENSMUSG00000085125	Gm16070	0	0	0.944868	0	0	0	0	0	0	0	0	0.671973	0	0
523	1	-	17724984	17727255	ENSMUST00000149914	2	2146	ENSMUSG00000085125	Gm16070	0	0	0	0	0	0	0	0	0	0	0	0	1.10754	0
524	1	+	17727045	17765575	ENSMUST00000159958	15	3117	ENSMUSG00000025776	Crispld1	0	0	0	0	0	0	0	0	0	0	0	0	0	0
525	1	+	17727059	17745893	ENSMUST00000160305	5	812	ENSMUSG00000025776	Crispld1	0	0	0	0	0	0	0	0	0	0	0	0	0	0
526	1	+	17727088	17766344	ENSMUST00000095075	15	4472	ENSMUSG00000025776	Crispld1	0	0	0	0	0	0	0	0	0	1.339284	0	0	0	0
527	1	-	17741915	17805417	ENSMUST00000189853	3	629	ENSMUSG00000099895	Gm28153	0	0	0	0	0	0	0	0	0	0	0	0	0	0
528	1	+	17947041	17948439	ENSMUST00000190885	1	1399	ENSMUSG00000100554	Gm7690	0	0	0	0	0	0	0	0	0	0	0	0	0	0
529	1	-	17993010	17999622	ENSMUST00000190763	3	586	ENSMUSG00000099473	Gm18775	0	0	0	0	0	0	0	0	0	0	0	0	0	0
530	1	+	17993813	17997483	ENSMUST00000185706	2	2557	ENSMUSG00000099591	Gm17969	0	0	0.513449	0	0	0	0	0	0	0	0	0	0	0
531	1	-	17994462	18035002	ENSMUST00000209898	3	1714	ENSMUSG00000109887	Gm28756	0	0	0	0	0	0	0	0	0	0	0	0	0	0
532	1	-	17994462	18059056	ENSMUST00000209405	4	2461	ENSMUSG00000109887	Gm28756	0	0	0	0	0	0	0	0	0	0	0	0	0	0
533	1	-	18005961	18016186	ENSMUST00000185773	3	199	ENSMUSG00000102001	Gm28755	0	0	0	0	0	0	0	0	0	0	0	0	0	0
534	1	-	18034818	18058790	ENSMUST00000191057	2	666	ENSMUSG00000109887	Gm28756	0	0	0	0	0	0	0	0	0	0	0	0	0	0
535	1	-	18048100	18058269	ENSMUST00000188360	2	142	ENSMUSG00000101717	Gm45784	0	0	3.48479	0	0	0	0	0	0	0	0	0	0	0
536	1	-	18115191	18145896	ENSMUST00000130669	7	2614	ENSMUSG00000025774	Crisp4	0	0	0	0	0	0	0	0	0	0	0	0	0	0
537	1	-	18115191	18145902	ENSMUST00000026876	8	1252	ENSMUSG00000025774	Crisp4	0	0	0	0	0	0	0	0	0	0	0	0	0	0
538	1	-	18115204	18137051	ENSMUST00000115340	7	1179	ENSMUSG00000025774	Crisp4	0	0	0	0	0	0	0	0	0	0	0	0	0	0
539	1	-	18115600	18145902	ENSMUST00000115344	9	960	ENSMUSG00000025774	Crisp4	0	0	0	0	0	0	0	0	0	0	0	0	0	0
540	1	-	18210053	18223564	ENSMUST00000126871	2	219	ENSMUSG00000070977	Defb44-ps	0	0	0	0	0	0	0	0	0	0	0	0	0	0
541	1	-	18236473	18237443	ENSMUST00000097818	2	258	ENSMUSG00000073735	Defb18	0	0	0	0	0	0	0	0	0	0	0	0	0	0
542	1	-	18250980	18265138	ENSMUST00000088463	2	467	ENSMUSG00000067773	Defb41	0	0	0	0	0	0	0	9.457903	0	0	0	0	0	0
543	1	-	18260524	18265080	ENSMUST00000097817	2	198	ENSMUSG00000067773	Defb41	0	0	0	0	0	0	0	0	0	0	0	0	0	0
544	1	-	18262395	18263379	ENSMUST00000186435	1	985	ENSMUSG00000101685	Gm17837	0	0	0	0	0	0	0	0	0	0	0	0	0	0
545	1	+	18708428	18709336	ENSMUST00000189030	1	909	ENSMUSG00000101306	Gm5252	0	0	0	0	0	0	0	0	0	0	0	0	0	0
546	1	-	18969762	18969833	ENSMUST00000158175	1	72	ENSMUSG00000088800	Gm24075	0	0	0	0	0	0	0	0	0	0	0	0	0	0
547	1	+	19037266	19037377	ENSMUST00000185386	1	112	ENSMUSG00000101644	Gm28343	0	0	0	0	0	0	0	0	0	0	0	0	0	0
548	1	+	19062857	19063135	ENSMUST00000185704	1	279	ENSMUSG00000099433	Gm28344	0	0	0	0	0	0	0	0	0	0	0	0	0	0
549	1	-	19063300	19104840	ENSMUST00000159108	4	918	ENSMUSG00000089787	Gm15825	0	0	0	0	0	0	0	0	0	0	0	0	0	0
550	1	+	19103022	19166346	ENSMUST00000037294	8	1761	ENSMUSG00000042596	Tfap2d	0	0	0	0	0	0	0	0	0	0	0	0	0	0
551	1	+	19107181	19148367	ENSMUST00000149505	6	745	ENSMUSG00000042596	Tfap2d	0	0	0	0	0	0	0	0	0	0	0	0	0	0
552	1	-	19153422	19153966	ENSMUST00000162030	1	545	ENSMUSG00000100720	Gm10075	0	0	0	0.958703	0.704383	0.193574	0.113629	0	0	0	0	0	0.138973	0.197487
553	1	+	19208914	19238576	ENSMUST00000027059	7	5863	ENSMUSG00000025927	Tfap2b	0	0	0	0.835887	0	0	0	0	0	0	0	0	0.540873	0
554	1	+	19208960	19238083	ENSMUST00000187754	8	3023	ENSMUSG00000025927	Tfap2b	0	0	0	0	0	0	0	0	0	0	0	0	0	0
555	1	+	19212054	19234624	ENSMUST00000064976	7	1946	ENSMUSG00000025927	Tfap2b	0	0	0	0	0	0	0	0	0	0	0	0	0	0
556	1	+	19212306	19214442	ENSMUST00000191068	2	610	ENSMUSG00000025927	Tfap2b	0	0	0	0	0	0	0	0	0	0	0	0	0	0
557	1	+	19213879	19219253	ENSMUST00000186972	2	592	ENSMUSG00000025927	Tfap2b	0	0	0	0	0	0	0	0	0	0	0	0	0	0
558	1	+	19242725	19243769	ENSMUST00000189218	2	202	ENSMUSG00000100538	Gm28340	0	0	0	0	0	0	0	0	0	0	0	0	0	0
559	1	-	19320226	19320697	ENSMUST00000190883	1	472	ENSMUSG00000101117	Gm28341	0	0	0	0	0	0	0	0	0	0	0	0	0	0
560	1	+	19330939	19333184	ENSMUST00000188428	1	2246	ENSMUSG00000100204	Gm4849	0	0	0	0	0	0	0	0	0	0	0	0	0	0
561	1	-	19513855	19513919	ENSMUST00000122719	1	65	ENSMUSG00000084668	Gm24633	0	0	0	0	0	0	0	0	0	0	0	0	0	0
562	1	+	19614269	19616767	ENSMUST00000193790	1	2499	ENSMUSG00000102597	Gm38382	0	0	0.229082	0	0	0.08763	0	0	0	0	0	0	0	0
563	1	-	20057779	20618064	ENSMUST00000088448	67	12935	ENSMUSG00000043760	Pkhd1	0.019453	2.473145	0.383172	0.274951	0.14995	0.129996	0.671332	0.102895	0.124053	0.046459	0.52252	0.017152	0.371415	0
564	1	-	20062070	20065548	ENSMUST00000194347	1	3479	ENSMUSG00000104095	Gm37315	0	0.035112	0	0	0	0.371011	0	0	0	0	0.006972	0	0	0
565	1	+	20356452	20392300	ENSMUST00000161509	3	788	ENSMUSG00000089914	4930486I03Rik	0	0	0	0	0	0	0	0	0	0	0	0	0	0
566	1	-	20374722	20409448	ENSMUST00000132647	5	615	ENSMUSG00000043760	Pkhd1	0	0	0	0	0	0	0	0	0	0	0	0	0	0
567	1	-	20444258	20444810	ENSMUST00000160969	1	553	ENSMUSG00000090142	Gm15795	0	0	0	0	0.201076	0	0	0	0	0	0	0	0	0
568	1	-	20444811	20444912	ENSMUST00000093665	1	102	ENSMUSG00000070175	Gm24162	0	0	0	0	0	0	0	0	0	0	0	0	0	0
569	1	-	20592953	20618064	ENSMUST00000147480	6	1636	ENSMUSG00000043760	Pkhd1	0	0	0	0	0	0	0.085662	0	0	0	0	0	0	0
570	1	-	20606297	20618040	ENSMUST00000128051	6	921	ENSMUSG00000043760	Pkhd1	0	0	0	0	0.14373	0	3.580887	0	0	0	0.00158	0	0	0
571	1	+	20669882	20682958	ENSMUST00000227082	3	521	ENSMUSG00000099906	Gm28653	0	0	0	0	0	0	0	0	0	0	0	0	0	0
572	1	+	20679010	20679082	ENSMUST00000083625	1	73	ENSMUSG00000065559	Mir206	0	0	0	0	0	0	0	0	0	0	0	0	0	0
573	1	+	20679023	20684298	ENSMUST00000185494	1	5276	ENSMUSG00000099906	Gm28653	0	0	0.316923	0	0	0	0	0	0	0	0	0	0	0
574	1	+	20682769	20682887	ENSMUST00000083546	1	119	ENSMUSG00000065480	Mir133b	0	0	0	0	0	0	0	0	0	0	0	0	0	0
575	1	+	20730905	20734496	ENSMUST00000027061	3	1171	ENSMUSG00000025929	Il17a	0	0	0	0	0	0	0	0	0	0	0	0	0	0
576	1	-	20777146	20784270	ENSMUST00000039046	3	1178	ENSMUSG00000041872	Il17f	0	0	0	0	0	0	0	0	0	0	0	0	0	0
577	1	-	20777679	20779554	ENSMUST00000191111	2	590	ENSMUSG00000041872	Il17f	0	0	0	0	0	0	0	0	0	0	0	0	0	0
578	1	-	20777783	20790617	ENSMUST00000189301	5	825	ENSMUSG00000041872	Il17f	0	0	0	0	0	0	0	0	0	0	0	0	0	0
579	1	-	20787479	20790585	ENSMUST00000190692	3	604	ENSMUSG00000041872	Il17f	0	0	0	0	0	0	0	0	0	0	0	0	0	0
580	1	-	20802968	20820312	ENSMUST00000053266	17	3031	ENSMUSG00000041859	Mcm3	0	0	2.544546	6.328818	0	7.556233	1.970422	0	0	0.28245	1.709752	0	0	0
581	1	-	20802973	20820260	ENSMUST00000185296	16	3431	ENSMUSG00000041859	Mcm3	0	4.09525	0.014567	0	9.456467	0	0	3.004617	0.185931	0	0	1.063571	4.431296	4.24853
582	1	-	20803006	20803721	ENSMUST00000188112	1	716	ENSMUSG00000041859	Mcm3	7.706541	0	2.250495	0.035003	0.186388	3.748321	0	5.012392	0	0	0	0.573807	4.606705	7.558896
583	1	-	20803165	20804933	ENSMUST00000191061	2	607	ENSMUSG00000041859	Mcm3	0	0	0	0.516943	8.008507	0.639575	0	0	0	0	0	0	0.207614	0
584	1	-	20804686	20805940	ENSMUST00000190421	2	900	ENSMUSG00000041859	Mcm3	0	1.887075	0	0.125791	0.626077	2.344035	0.040592	0	0	0	0.077872	0	0	0
585	1	+	20821331	20822516	ENSMUST00000186367	1	1186	ENSMUSG00000099714	Gm20587	0	0	0	0.620505	0	0	0	0	0	0	0	0	0	0
586	1	+	20836661	20839689	ENSMUST00000185290	3	833	ENSMUSG00000102121	Gm28065	0	0	0	0	0	0	0	0	0	0	0	0	0	0
587	1	-	20842535	20842666	ENSMUST00000158233	1	132	ENSMUSG00000088858	Gm24723	0	0	0	0	0	0	0	0	0	0	0	0	0	0
588	1	-	20888650	20890473	ENSMUST00000181654	4	1120	ENSMUSG00000097934	6720483E21Rik	0	0	0	0	0	0	0	0	0	0	0	0	0	0
589	1	+	20890606	20939650	ENSMUST00000189400	3	5330	ENSMUSG00000025931	Paqr8	0.530725	0.373015	1.492144	0.428834	0.964462	0	1.634194	1.312439	0.060509	1.093477	0.235697	1.036145	0.475231	0.180629
590	1	-	20915410	20915540	ENSMUST00000104126	1	131	ENSMUSG00000077314	Gm24171	0	0	0	0	0	0	0	0	0	0	0	0	0	0
591	1	+	20917840	20939055	ENSMUST00000068880	3	4704	ENSMUSG00000025931	Paqr8	0	0	0	0	0	0	0	0	0	0	0	0	0	0
592	1	+	20917874	20935749	ENSMUST00000167119	4	1472	ENSMUSG00000025931	Paqr8	0	0	0	0	0	0	0	0	0	0	0	0	0	0
593	1	+	20922259	20935756	ENSMUST00000187651	3	1463	ENSMUSG00000025931	Paqr8	0	0	0	0	0	0	0	0	0	0	0	0	0	0
594	1	+	20945711	20946914	ENSMUST00000185639	2	858	ENSMUSG00000100929	Gm28064	0	0	1.36996	0	0	0	0	0	0	0	0	0	0	0
595	1	+	20951626	20955527	ENSMUST00000160782	2	357	ENSMUSG00000041809	Efhc1	0	0.31863	0	0	0	0	0	0	0	0	0	0	0	1.995792
596	1	+	20951688	20990841	ENSMUST00000038447	11	2146	ENSMUSG00000041809	Efhc1	0	4.671521	0	0	0	0	0	0	0	0	0	0	0	0
597	1	-	20996299	21079229	ENSMUST00000037998	11	6492	ENSMUSG00000041779	Tram2	1.754248	1.596258	3.649129	5.52687	3.734095	1.639076	5.396102	2.669373	4.726233	5.720061	3.690805	1.002477	11.97174	9.531707
598	1	-	21004313	21043656	ENSMUST00000187210	8	684	ENSMUSG00000041779	Tram2	0	0	0	0	0	0	0	0	0	0	0	0	0	0.038398
599	1	+	21080114	21081748	ENSMUST00000186612	3	546	ENSMUSG00000099971	Gm28287	0	0	0	0	0	0	0	0	0	0	0	0	0	0
600	1	+	21178988	21187427	ENSMUST00000189119	5	571	ENSMUSG00000100819	Gm2693	0	0	0.846227	0	1.731713	0	0	0	0	0	0	0	0	0
601	1	+	21218575	21230167	ENSMUST00000027065	5	1168	ENSMUSG00000025933	Tmem14a	0	0	0	0	0	2.185937	0	0	0	0	0	0	0	0
602	1	+	21218662	21230164	ENSMUST00000027064	5	1261	ENSMUSG00000025933	Tmem14a	0	0	0	0	2.588021	0.64072	0	0	0	0	0	0.964696	3.801266	1.07279
603	1	+	21234722	21236821	ENSMUST00000191648	1	2100	ENSMUSG00000102633	Gm38224	0	0	0.040486	0	0	0	0	0.640453	0	0	0	0	0	0
604	1	+	21240589	21265661	ENSMUST00000027067	7	1457	ENSMUSG00000025934	Gsta3	1.099781	0	0.516005	1.513214	2.529177	0.287103	0	0.183405	0.259554	2.044497	0.034485	0.247012	0	3.642993
605	1	+	21240607	21265021	ENSMUST00000121676	8	894	ENSMUSG00000025934	Gsta3	0	0	0	0	0	1.386097	0	0	0	0	0	0	10.761847	0
606	1	+	21240629	21264846	ENSMUST00000124990	8	742	ENSMUSG00000025934	Gsta3	0	0	0	0	0	0	0	0	0.168275	0	0	0	0	0
607	1	-	21250359	21271593	ENSMUST00000185842	2	633	ENSMUSG00000099343	Gm28836	0	0	0	0	0	0	0	0	0	0	0	0	0	3.839036
608	1	+	21253521	21256312	ENSMUST00000190711	1	2792	ENSMUSG00000025934	Gsta3	0	0	0.078015	0	0	0	0	0.104422	0.008887	0	0	1.165547	0.647684	0
609	1	+	21272403	21272906	ENSMUST00000178379	2	366	ENSMUSG00000096375	Gm7094	0	0	0	0	0	0	0	0	0	0	0	0	0	0
610	1	-	21285246	21298312	ENSMUST00000082032	6	1148	ENSMUSG00000025936	Gm4956	0	0	1.242135	0	0	0	2.921253	2.546427	0	3.232486	8.440042	0	6.927246	0
611	1	-	21285608	21298127	ENSMUST00000178869	6	672	ENSMUSG00000025936	Gm4956	0	0	0	0	0	0	0	0	0	0	0	0	0	15.52878
612	1	-	21289985	21298247	ENSMUST00000179730	5	609	ENSMUSG00000025936	Gm4956	0	0	0	0	0	0	0	0	0	0	0	0	0	0
613	1	-	21312517	21316320	ENSMUST00000178260	4	439	ENSMUSG00000093963	Gm21909	0	0	0	0	0	0	0	0	0	0	0	0	2.458436	0
614	1	+	21349641	21352200	ENSMUST00000088407	3	1987	ENSMUSG00000067750	Khdc1a	0	0	0	0	0	0	0	0	0	0	0	1.931911	0	0
615	1	+	21354005	21355116	ENSMUST00000148174	3	371	ENSMUSG00000086194	Gm16329	0	0	0	0	0	0	0	0	0	0	0	0	0	0
616	1	+	21364803	21365030	ENSMUST00000137146	1	228	ENSMUSG00000094436	Gm16327	0	0	0	0	0	0	0	0	0	0	0	0	0	0
617	1	+	21368331	21370845	ENSMUST00000070223	3	1946	ENSMUSG00000041722	Khdc1c	0	0	0	0	0	0	0	0	0	0	0	0	0	0
618	1	+	21372670	21373764	ENSMUST00000142979	3	350	ENSMUSG00000085507	Gm2709	0	0	0	0	0	0	0	0	0	0	0	0	0	0
619	1	+	21379555	21379782	ENSMUST00000140035	1	228	ENSMUSG00000094926	Gm16533	0	0	0	0	0	0	0	0	0	0	0	0	0	0
620	1	+	21383556	21386373	ENSMUST00000147615	3	2236	ENSMUSG00000085079	Khdc1b	0.150119	0	0	0	0	0	0	0	0	0	0	0	0	0
621	1	+	21390906	21391101	ENSMUST00000126985	1	196	ENSMUSG00000085679	Gm16328	0	0	0	0	0	0	0	0	0	0	0	0	0	0
622	1	-	21398403	21961581	ENSMUST00000029667	14	6562	ENSMUSG00000028033	Kcnq5	0	0	0	0	0	0	0	0	0	0.03256	0	0	0	0
623	1	-	21398408	21961942	ENSMUST00000115300	15	6975	ENSMUSG00000028033	Kcnq5	0	0	0.118063	0	0	0	0.268071	1.777379	0.081326	0	0	0	0.213034	0.640271
624	1	-	21402163	21961581	ENSMUST00000173058	12	2472	ENSMUSG00000028033	Kcnq5	0	0	0	0	0	0	0	0	0	0	0	0	0	0
625	1	-	21402163	21961581	ENSMUST00000173404	13	2775	ENSMUSG00000028033	Kcnq5	0	0	0	0	0	0	0	0	0	0	0	0	0	0
626	1	-	21402163	21961581	ENSMUST00000174183	12	2648	ENSMUSG00000028033	Kcnq5	0	0	0	0	0	0	0	0	0	0	0	0	0	0
627	1	-	21454691	21457017	ENSMUST00000192487	1	2327	ENSMUSG00000104138	Gm36949	0	0	0	0	0	0	0	0	0	0	0	0	0.033224	0.231486
628	1	-	21466245	21961665	ENSMUST00000115299	9	1472	ENSMUSG00000028033	Kcnq5	0	0	0	0	0	0	0	0	0	0	0	0	0	0
629	1	-	21511933	21513056	ENSMUST00000119064	1	1124	ENSMUSG00000082935	Gm7658	0	0	0	0	0	0	0.502542	0.03935	7.164981	0	0	0.083001	3.853751	0.294601
630	1	-	21577644	21855902	ENSMUST00000134505	5	662	ENSMUSG00000028033	Kcnq5	0	0	0	0	0	0	0	5.321805	2.254651	6.192477	0	0	0	0.501023
631	1	-	21838948	21840514	ENSMUST00000194737	1	1567	ENSMUSG00000103748	Gm38243	4.431178	0	0	0	0	0	0	0	0.066329	2.79535	0	0	4.14825	0.40587
632	1	+	21959842	21962530	ENSMUST00000181002	3	2095	ENSMUSG00000097109	Gm26580	0	0	0	0	0	0	0	0	0	0	0	0	0	0
633	1	-	22030064	22030615	ENSMUST00000189850	1	552	ENSMUSG00000099692	Gm5696	0	0	0	0	0	0	0	0	0	0	0	0	0	0
634	1	+	22237849	22238295	ENSMUST00000190225	1	447	ENSMUSG00000100418	Gm28239	0	0	0	0	0	0	0	0	0	0	0	0	0	0
635	1	-	22286251	22805724	ENSMUST00000081544	29	5959	ENSMUSG00000041670	Rims1	0	0	0	0	0	0	0.264524	0	0	0	0	0	0	0
636	1	-	22286251	22805724	ENSMUST00000097809	32	6184	ENSMUSG00000041670	Rims1	0	0	0	0	0	0	0	0	0	0	0	0	0	0
637	1	-	22286251	22805724	ENSMUST00000097810	33	6367	ENSMUSG00000041670	Rims1	0	0	0	0	0	0	0	0	0	0	0	0	0	0
638	1	-	22286251	22805724	ENSMUST00000097811	34	6451	ENSMUSG00000041670	Rims1	0	0	0.409529	0	0.687972	0	0	0.692596	1.122667	0.65581	0	0.046681	0.430042	4.166954
639	1	-	22286251	22805724	ENSMUST00000115273	31	6112	ENSMUSG00000041670	Rims1	0	0	0	0	0	0	0	0	0	0	0	0	0	0
640	1	-	22286915	22315805	ENSMUST00000164877	6	2294	ENSMUSG00000041670	Rims1	0	0	0	0	0	0	0.493132	0	0	0.794914	0	0	0	0
641	1	-	22288422	22432843	ENSMUST00000185942	17	2189	ENSMUSG00000041670	Rims1	0	0	0	0	0	0	0	0	0	0	0	0	0	0
642	1	-	22468191	22805724	ENSMUST00000097808	14	2411	ENSMUSG00000041670	Rims1	0	0	0	0	0	0	0	0	0	0	0	0	1.930026	0
643	1	-	22533955	22805994	ENSMUST00000218140	8	1434	ENSMUSG00000041670	Rims1	0	0	0	0	0	0	0	0	0	0	0	0	0	0
644	1	+	22740764	22741565	ENSMUST00000180414	1	802	ENSMUSG00000097642	Gm26866	0	0	0.717849	1.795456	0	0	0	0	0	0	0	0	0	0
645	1	-	22984863	22987125	ENSMUST00000190510	3	921	ENSMUSG00000101468	Gm7761	0	0	0	0	0	0	0	0	0	0	0	0	0	0
646	1	-	23048295	23235673	ENSMUST00000191045	4	2078	ENSMUSG00000101227	Gm29506	0	0	0	0	0	0	0	0	0	0	0	0.682975	0.466715	0
647	1	-	23100473	23102253	ENSMUST00000073179	1	1781	ENSMUSG00000073730	4933415F23Rik	0	0	0	0	0	0	0	0	0	0	0	0	0	0
648	1	+	23245211	23245331	ENSMUST00000158928	1	121	ENSMUSG00000089553	Gm24176	0	0	0	0	0	0	0	0	0	0	0.264621	0	0	0
649	1	-	23255685	23256407	ENSMUST00000193885	1	723	ENSMUSG00000102766	Gm6420	0	0	0	0	0	0	0	0	0	0	0	0	0	0
650	1	-	23255987	23256406	ENSMUST00000195365	1	420	ENSMUSG00000102766	Gm6420	0	0	0	0	0	0	0	0	0	0	0	0	0	0
651	1	+	23272269	23272339	ENSMUST00000083471	1	71	ENSMUSG00000065405	Mir30a	0.280516	0	0.057023	0	0.273451	0	0	0	0	0	0.321148	0	0	0
652	1	+	23291537	23291935	ENSMUST00000182303	1	399	ENSMUSG00000097970	Gm27028	0	0	2.572452	9.451325	0	0	0	0	6.940074	0	0	0	15.768492	5.984208
653	1	+	23291701	23291784	ENSMUST00000083633	1	84	ENSMUSG00000065567	Mir30c-2	2.133922	0	0.013496	0.13381	0.819466	0.076117	0.575268	0	0.027918	0	0	0.083596	0.134939	0
654	1	+	23293729	23294075	ENSMUST00000190910	1	347	ENSMUSG00000100775	Gm29107	0	0	0.737387	0	0.737538	3.397283	0	0	0	0	0	0.934728	0	16.006638
655	1	-	23345956	23346599	ENSMUST00000189078	1	644	ENSMUSG00000101226	Gm20954	0	0	1.59179	0	0	0	0	0	0	0	0	0	0	0
656	1	-	23366424	23383175	ENSMUST00000027343	7	4844	ENSMUSG00000026158	Ogfrl1	0	0	0	0.355037	0.144767	0	1.146049	0	0	1.279622	0.878836	0.640117	2.389768	0.983671
657	1	-	23369724	23380801	ENSMUST00000186064	6	2926	ENSMUSG00000026158	Ogfrl1	0	0	0	0	0	0	0	0	0	0	0	0	0.132203	0
658	1	-	23370268	23397541	ENSMUST00000188677	8	808	ENSMUSG00000026158	Ogfrl1	0	0	0	0	0	0	0	0	0	0	0	0	0	0
659	1	-	23391749	23397772	ENSMUST00000189537	2	1522	ENSMUSG00000026158	Ogfrl1	0	0	0	0	0	0	0	0	0	0	0	0	0	0
660	1	+	23479539	23480527	ENSMUST00000180769	1	989	ENSMUSG00000097920	Gm7784	0	0	0	0	0	0	0	0	0	0	0	0	0	0
661	1	+	23574587	23596664	ENSMUST00000191140	4	778	ENSMUSG00000099503	Gm28822	0	0	0	0	0	0	0	0	0	0	0	0	0	0
662	1	+	23761753	23815740	ENSMUST00000144602	3	1488	ENSMUSG00000026156	B3gat2	0	0	0	0	0	0	0	0	0	0	0	0	0	0
663	1	+	23761926	23849158	ENSMUST00000063663	4	5655	ENSMUSG00000026156	B3gat2	3.748633	2.020823	0.338954	0.662581	0	0.187263	0	2.571188	0	0	0	0	0.094033	0.848599
664	1	+	23762011	23815739	ENSMUST00000140583	2	1737	ENSMUSG00000026156	B3gat2	0	0	0	0	0	0	0	0	0	0	0	0	0	0
665	1	-	23844846	23909736	ENSMUST00000149737	11	1864	ENSMUSG00000026155	Smap1	0	3.259761	0.272652	10.291615	1.704641	0	5.577577	9.90288	0	2.603246	1.06915	4.084951	10.534375	7.273478
666	1	-	23845625	23922317	ENSMUST00000027339	10	2289	ENSMUSG00000026155	Smap1	21.758602	19.253582	14.1909	0	12.490622	15.823571	16.739664	7.16709	23.28038	11.23104	7.482615	10.523521	0.433719	2.1078
667	1	-	23846178	23847777	ENSMUST00000136506	2	445	ENSMUSG00000026155	Smap1	0	0	1.091393	0	0	0.317894	0.123422	0.297883	0	0	0	0	0.577765	0.79154
668	1	-	23846296	23909689	ENSMUST00000129254	10	1365	ENSMUSG00000026155	Smap1	0	0	0	0	0	0	0	0	0	0	0	0	0	0
669	1	-	23848280	23869974	ENSMUST00000148710	6	809	ENSMUSG00000026155	Smap1	0	0	0.24497	0	0	0	0	0.120279	0	0	0	0	0	0.771763
670	1	-	23848533	23909703	ENSMUST00000141330	10	923	ENSMUSG00000026155	Smap1	0.837247	0	1.709511	1.565468	0	1.779011	1.202396	14.431095	0	3.533579	0.742463	0	1.989215	0
671	1	-	23848795	23891994	ENSMUST00000133398	7	1271	ENSMUSG00000026155	Smap1	5.183457	0	0.279889	4.207933	0.733811	1.81124	1.038678	2.608862	0	0	4.743293	0	1.784083	0.223546
672	1	-	23995939	24005656	ENSMUST00000027338	3	683	ENSMUSG00000026154	Sdhaf4	0	4.776711	0	0	0	4.004275	0	0	0	0	0	0	0	5.570139
673	1	-	24002966	24005630	ENSMUST00000155767	2	426	ENSMUSG00000026154	Sdhaf4	0	0	0	0	0	7.114451	0	0	3.001054	0	0	0	0	0
674	1	+	24005505	24005894	ENSMUST00000192339	1	390	ENSMUSG00000102495	Gm26524	0	0	0	0	0	0	0	0	0	0	0	0	0	0
675	1	+	24005507	24005894	ENSMUST00000195143	1	388	ENSMUSG00000102495	Gm26524	0	0	0	0	0	0	0	0	0	0	0	0	0	0
676	1	-	24011093	24026759	ENSMUST00000187619	6	2013	ENSMUSG00000026153	Fam135a	0	0	0	0	0	0	0	0	0	0	0	0	0	0
677	1	-	24011093	24086526	ENSMUST00000188712	21	5122	ENSMUSG00000026153	Fam135a	0	0	0	0.099395	0	0.10417	0	5.650164	0	0	17.05975	0	6.902914	0
678	1	-	24011245	24100194	ENSMUST00000187752	21	5194	ENSMUSG00000026153	Fam135a	26.462477	16.811726	2.86707	8.735031	15.848358	3.624498	10.370255	0	0	14.372497	0	3.91462	0	16.927032
679	1	-	24011591	24100182	ENSMUST00000187369	22	4976	ENSMUSG00000026153	Fam135a	0	0	0	0.370943	0.028731	0.030308	0	0	0	0	0	0	0.079008	0
680	1	-	24011604	24029086	ENSMUST00000186331	8	2564	ENSMUSG00000026153	Fam135a	0	0	1.370218	4.626192	0.545171	9.186579	6.922974	0	0	0	2.004453	0.777853	1.329625	1.609852
681	1	-	24011681	24100333	ENSMUST00000027337	21	5536	ENSMUSG00000026153	Fam135a	4.853356	11.653179	19.905205	8.201462	10.582067	15.55457	0.859599	6.825414	18.613577	0.990528	9.451617	13.140125	14.853585	1.582376
682	1	-	24024275	24028450	ENSMUST00000185807	4	483	ENSMUSG00000026153	Fam135a	0	0	0	0	0	0	0	0	0	0	0	0	0	0
683	1	-	24028722	24100216	ENSMUST00000186999	16	2931	ENSMUSG00000026153	Fam135a	0	0	0	0.475914	0	1.112834	0.463511	0	0	0	0	0	0	0
684	1	-	24051764	24100341	ENSMUST00000185525	9	2654	ENSMUSG00000026153	Fam135a	2.093796	9.278047	17.428677	13.447627	10.70494	22.060434	15.071139	8.405381	4.893137	20.136629	20.278765	7.309739	2.589824	0.667012
685	1	+	24100625	24103424	ENSMUST00000192408	1	2800	ENSMUSG00000102398	Gm37580	0	0	0	0	0.092978	0	0	0	0	0	0	0	0	0
686	1	+	24125275	24126141	ENSMUST00000180661	1	867	ENSMUSG00000097670	Gm26607	0	0	0	0	0	0	0	0	0	0	0	0	0	0
687	1	+	24177610	24252684	ENSMUST00000054588	38	3834	ENSMUSG00000026147	Col9a1	0	0	0	0	0	0	0	0	0	0	0	0	0	0
688	1	+	24195187	24252684	ENSMUST00000088349	32	3059	ENSMUSG00000026147	Col9a1	0	0	0	0	0	0	0	0	0	0	0	0	0	0
689	1	+	24197017	24220785	ENSMUST00000124600	13	898	ENSMUSG00000026147	Col9a1	0	0	0	0	0	0	0	0	0	0	0	0	0	0
690	1	+	24229517	24230955	ENSMUST00000147902	2	806	ENSMUSG00000026147	Col9a1	0	0	0	0	0	0	0	0	0	0	0	0	0	0
691	1	-	24261890	24452745	ENSMUST00000144297	40	5441	ENSMUSG00000026141	Col19a1	0	0	0	0	0	0	0.178141	0	0	0	0	0	0	0
692	1	-	24263994	24587472	ENSMUST00000115244	51	4266	ENSMUSG00000026141	Col19a1	0	0	0	0	0	0	0	0	0	0	0	0	0	0
693	1	-	24279770	24587411	ENSMUST00000051344	48	3336	ENSMUSG00000026141	Col19a1	0	0	0	0	0	0	0	0	0	0	0	0	0	0
694	1	-	24548841	24548977	ENSMUST00000104275	1	137	ENSMUSG00000077463	Gm26418	0	0	0	0	0	0	0	0	0	0	0	0	0	0
695	1	-	24594087	24595423	ENSMUST00000187481	1	1337	ENSMUSG00000099997	Tubb4b-ps2	0	0	0.445137	0	0	0	0	0	0	0	0	0	0	0
696	1	-	24611535	24612410	ENSMUST00000187714	1	876	ENSMUSG00000100131	Gm28439	15.3293	2.386925	16.442242	3.348915	3.399046	21.333494	3.229405	15.554236	7.502797	7.903577	35.283268	25.2178	9.641912	12.732887
697	1	-	24612407	24612700	ENSMUST00000088336	1	294	ENSMUSG00000067736	Gm10222	0.30116	1.524423	26.139822	0.960458	4.481553	0.821516	5.26605	0.537616	7.194962	9.670511	47.777718	0.329179	7.022326	9.538208
698	1	-	24612775	24613119	ENSMUST00000188299	1	345	ENSMUSG00000101939	Gm28438	3.09464	0.654421	4.128428	3.005844	0.731582	7.48955	1.639988	18.029486	5.727833	0.758901	3.790402	4.837394	2.756751	1.63823
699	1	-	24613189	24613971	ENSMUST00000190277	1	783	ENSMUSG00000101111	Gm28437	5.605135	1.108196	8.141726	2.483109	1.32319	6.842918	2.13245	15.573133	4.550047	3.210866	19.359966	13.878966	5.377303	4.014718
700	1	-	24613974	24614651	ENSMUST00000189941	1	678	ENSMUSG00000100862	Gm10925	18.454956	5.027495	14.234692	8.091708	3.302226	33.509689	5.795882	35.667004	6.203071	14.543547	64.269279	31.581848	8.723545	7.24844
701	1	-	24614885	24615565	ENSMUST00000188231	1	681	ENSMUSG00000102070	Gm28661	8.820808	3.281944	0	0	6.66607	10.415632	3.462485	25.224253	5.219587	5.17876	20.338579	12.086334	7.900038	7.959863
702	1	-	24615706	24616197	ENSMUST00000187117	1	492	ENSMUSG00000101249	Gm29216	14.205122	8.717243	14.109756	3.40013	4.50758	15.698715	7.460643	31.929911	8.509606	8.030289	41.686638	22.166355	4.811145	11.189119
703	1	+	24678630	24765448	ENSMUST00000191471	16	4453	ENSMUSG00000073725	Lmbrd1	17.48048	19.104778	18.955029	8.421293	7.746157	14.177093	43.184566	19.022905	9.012266	17.694761	0.844172	24.798012	10.018765	11.467508
704	1	+	24678660	24707051	ENSMUST00000186096	6	688	ENSMUSG00000073725	Lmbrd1	8.963851	0	1.505992	0	0	1.47984	2.202089	5.507761	1.444082	4.256951	0	0	5.305417	1.95203
705	1	+	24678739	24731894	ENSMUST00000186190	4	448	ENSMUSG00000073725	Lmbrd1	0	4.644969	0	0	0	0	0	0	0	0	0	0	3.296579	5.168204
706	1	+	24678926	24766301	ENSMUST00000095062	16	5228	ENSMUSG00000073725	Lmbrd1	0.107693	0	0	0	1.745526	1.906502	1.231511	0	6.989688	1.683789	15.338511	0.201198	0	1.135617
707	1	+	24728642	24744948	ENSMUST00000187468	4	742	ENSMUSG00000073725	Lmbrd1	0.176505	0	0	0.069868	4.524427	4.297603	0.85895	0	0	3.586003	0.223935	0.228118	3.442453	0.683874
708	1	+	24744873	24762393	ENSMUST00000190195	4	529	ENSMUSG00000073725	Lmbrd1	0.451309	84.750397	10.819617	1.227903	3.662103	1.973552	0.192513	0.403532	1.444789	1.616202	1.966973	3.225272	30.023483	7.33798
709	1	-	24910461	24911659	ENSMUST00000187022	2	661	ENSMUSG00000100808	Gm28594	0	0	0	0	0	0	0	0	0	0	0	0	0	0
710	1	-	24963209	24964976	ENSMUST00000186563	2	641	ENSMUSG00000100483	Gm28237	0	0	0	0	0	0	0	0	0	0	0	0	0	0
711	1	-	24963996	24965158	ENSMUST00000189477	2	748	ENSMUSG00000100483	Gm28237	0	0	0	0	0	0	0	0	0	0	0	0	0	0
712	1	+	25011941	25012756	ENSMUST00000188406	1	816	ENSMUSG00000100450	Gm9443	0	0	0	0	0	0	0	0	0	0	0	0	0	0
713	1	-	25026581	25027232	ENSMUST00000185379	2	448	ENSMUSG00000099392	Gm29414	0	0	0	0	0	0	0	0	0	0	0	0	0	0
714	1	-	25067476	25228826	ENSMUST00000126626	16	2953	ENSMUSG00000033569	Adgrb3	0	0	0	0	0	0	0	0	0	0	0	0	0	0
715	1	-	25067550	25826139	ENSMUST00000146592	29	4467	ENSMUSG00000033569	Adgrb3	0	0	0	0	0	0	0	0	0	0	0	0	0	0
716	1	-	25067550	25829511	ENSMUST00000135518	32	5432	ENSMUSG00000033569	Adgrb3	0	0	0	0	0	0	0	0	0	0	0	0	0	0
717	1	-	25067550	25829707	ENSMUST00000151309	31	5448	ENSMUSG00000033569	Adgrb3	0	0	0.053882	0	0	0	0	0	0	0	0	0.668612	0	0
718	1	-	25067678	25826760	ENSMUST00000041838	30	5059	ENSMUSG00000033569	Adgrb3	0	0	0	0	0	0	0	0	0	0	0	0	0	0
719	1	-	25067691	25229100	ENSMUST00000153568	10	2646	ENSMUSG00000033569	Adgrb3	0	0	0	0	0	0	0	0	0	0	0	0	0	0
720	1	-	25091454	25229046	ENSMUST00000126096	12	4569	ENSMUSG00000033569	Adgrb3	0	0	0	0	0	0	0	0	0	0	0	0	0	0
721	1	-	25131252	25204723	ENSMUST00000154102	2	343	ENSMUSG00000033569	Adgrb3	0	0	0	0	0	0	0	0	0	0	0	0	0	0
722	1	-	25203443	25205696	ENSMUST00000190202	1	2254	ENSMUSG00000033569	Adgrb3	0	0	1.798712	0	0	0	0	0.213888	0	0	0	0.481398	0	0
723	1	-	25218035	25228827	ENSMUST00000134022	4	4232	ENSMUSG00000033569	Adgrb3	0	0	0.010523	0.123462	0	0	0	0	0	0	0	0.008059	0	1.067802
724	1	+	25223730	25224173	ENSMUST00000119680	1	444	ENSMUSG00000080849	Gm15702	0	0	0	0	0	0	0	0	0	0	0	0	0	0
725	1	-	25276404	25277954	ENSMUST00000193138	1	1551	ENSMUSG00000104257	Gm20172	0	0	0	0	0	0	0	0	0	0	0	0	0	0
726	1	-	25279445	25279551	ENSMUST00000178643	1	107	ENSMUSG00000096866	Gm22260	0	0	0	0	0	0	0	0	0	0	0	0	0	0
727	1	-	25284218	25285248	ENSMUST00000192443	1	1031	ENSMUSG00000102296	Gm37543	0	0	0	0	0	0	0	0	0	0	0	0	0	0
728	1	-	25296512	25299886	ENSMUST00000192367	1	3375	ENSMUSG00000103209	Gm37331	0	0	0.920088	0.232219	0	0	0	0	0	0	0.007906	0	0	1.395707
729	1	-	25314276	25317708	ENSMUST00000193392	1	3433	ENSMUSG00000104027	Gm37211	0.985027	0	0	0	0	0.064487	0.2397	0	0	0.011656	0	0	0	0
730	1	-	25325866	25328398	ENSMUST00000193079	1	2533	ENSMUSG00000102407	Gm37862	0	0	0.017901	0	0	0.319311	0	0	0	0	0	0	0	0
731	1	-	25345978	25349082	ENSMUST00000195128	1	3105	ENSMUSG00000103214	Gm38286	0	0	0.190892	0	0	0	0	0	0	0	0	0	0	0
732	1	-	25362564	25365820	ENSMUST00000192216	1	3257	ENSMUSG00000104100	Gm37880	0	0	0	0	0	0	0	0	0	0	0.007522	0	0	0
733	1	+	25451071	25451174	ENSMUST00000122791	1	104	ENSMUSG00000084740	Gm25294	0.371406	0	0	0	0	0	0	0	0	0	0	0	0	0
734	1	-	25483911	25826347	ENSMUST00000189254	9	5530	ENSMUSG00000033569	Adgrb3	0	0.538372	0.388756	0	0	0	0	0.854935	0	0	0	0.053634	0.244974	0.611037
735	1	-	25608250	25611184	ENSMUST00000195543	1	2935	ENSMUSG00000103889	Gm37011	0	0	0.485559	0	0.017439	0	0	0.103981	0	0	0	0	0	0
736	1	-	25614946	25615515	ENSMUST00000190216	1	570	ENSMUSG00000101301	Gm29214	0	0	0	0	0	0	0	0	0	0	0	0	0	0
737	1	-	25620238	25623180	ENSMUST00000194535	1	2943	ENSMUSG00000104221	Gm37051	0	0	0.893642	0	0	0	0	0	0	0	0	0	0.171691	0.02196
738	1	-	25672245	25676239	ENSMUST00000193573	1	3995	ENSMUSG00000102250	Gm38260	0	0	0.147757	0	0.061411	0	0	0	0	0	0	0	0.222192	0
739	1	-	25686062	25691501	ENSMUST00000194644	1	5440	ENSMUSG00000102317	Gm37628	0	0.271317	0.039891	0	0	0	0	0	0	0	0	0	0	0.022625
740	1	-	25722038	25724778	ENSMUST00000192614	1	2741	ENSMUSG00000103563	8030445P17Rik	0	0	0	0	0.083711	0	0.07668	0	0	0	0	0	0	0
741	1	-	25735389	25738969	ENSMUST00000191772	1	3581	ENSMUSG00000102465	Gm38198	0	0	0	0	0.617333	0	0	0	0	0	0.059948	0	0.081236	0
742	1	-	25755343	25759033	ENSMUST00000195723	1	3691	ENSMUSG00000102659	Gm37077	0	0	0.064717	0	0	0	0	0	0	0	0	0.385839	0.54361	0
743	1	-	25775757	25780306	ENSMUST00000192448	1	4550	ENSMUSG00000103924	Gm37895	0	0	0.419989	0	0	0	0	0.0499	0	0	0	0.043359	0	0
744	1	-	25797281	25800905	ENSMUST00000194923	1	3625	ENSMUSG00000104132	Gm36952	0	0	0	0	0	0	0	0.433451	0.257843	0	0.143199	0	0.007591	0
745	1	-	25804097	25807406	ENSMUST00000195187	1	3310	ENSMUSG00000102747	Gm37602	0	0	0	0	0	0	0	0	0	0	0	0	0	0
746	1	-	25808956	25809972	ENSMUST00000193912	1	1017	ENSMUSG00000102386	2900022M07Rik	0	0	0.939505	0	0	0	0	0	0	0.029873	0	0	0	0
747	1	-	25824390	25824719	ENSMUST00000195754	1	330	ENSMUSG00000103004	2900002M20Rik	0	0	0	0	0	0	0	0	0	0	0	0	0	0
748	1	+	25830657	25831878	ENSMUST00000194343	1	1222	ENSMUSG00000104516	Gm9884	0	0	0	0	0	0	0	0.376423	0	0	0	0	0	0
749	1	-	25996604	25997159	ENSMUST00000185358	1	556	ENSMUSG00000101618	Gm18443	0	0	0.302919	0	0	0	0	0	0	0	0	0	0	0
750	1	+	26466236	26466886	ENSMUST00000190716	1	651	ENSMUSG00000099458	Gm19123	0	0	0	0	0	0	0	0	0.907477	0	0	0	0	0
751	1	+	26566833	26566938	ENSMUST00000157486	1	106	ENSMUSG00000088111	Gm24064	0	0	0	0	0	0	0	0	0	0	0	0	2.101564	0
752	1	-	26681814	26687460	ENSMUST00000097801	2	4318	ENSMUSG00000073722	4931408C20Rik	0	0	0.39886	0	0	0	0	0	0	0	0	0	0	0
753	1	-	26959103	26959221	ENSMUST00000179494	1	119	ENSMUSG00000095256	n-R5s209	0	0	0	0	0	0	0	0	0	0	0	0	0	0.121171
754	1	-	27336352	27336768	ENSMUST00000188432	1	417	ENSMUSG00000100310	Gm19641	0	0	0	0	0	0	0	0.602811	0	0	0	0	0	0
755	1	+	27884046	27902396	ENSMUST00000185409	2	2002	ENSMUSG00000101514	Gm5524	0	0	0	0	0	0	0	0	0	0	0	0	0	0
756	1	-	27900419	27901072	ENSMUST00000188833	1	654	ENSMUSG00000101033	Gm18776	0	0	0	0	0	0	0	0	0	0	0	0	0	0
757	1	+	27989910	27991782	ENSMUST00000189614	1	1873	ENSMUSG00000101372	Gm19028	0	0	0	0	0	0	0	0	0	0	0	6.265782	0	0
758	1	+	28569918	28571431	ENSMUST00000193585	1	1514	ENSMUSG00000103241	Gm38089	0	0	0	0	0	0	0	0	0	0	0	0	0	0
759	1	-	28580499	28580772	ENSMUST00000145844	1	274	ENSMUSG00000086240	Gm7846	0	0	0	0	0.180366	0	0	0	0	0	0	0	0	0
760	1	-	28776117	28780252	ENSMUST00000059937	2	2887	ENSMUSG00000048411	Gm597	0	0	0	0.705521	0	0	0	0	0	0	0	0	0	0
761	1	-	28800240	28802721	ENSMUST00000122295	1	2482	ENSMUSG00000081557	Gm5697	0	0	0	0.210513	0	0	0	0.151472	0	0	0	0	0	0
762	1	+	28938036	28938339	ENSMUST00000081488	1	304	ENSMUSG00000058590	Gm6462	0	0	0	0	0	0	0	0	0	0	0	0	0	0
763	1	+	29219700	29220249	ENSMUST00000186678	1	550	ENSMUSG00000101235	Gm18033	0	0	0	0	0	0	0	0	0	0	0	0	0	0
764	1	-	29280964	29281075	ENSMUST00000082499	1	112	ENSMUSG00000064433	Gm25586	0	0	0	0	0	0	0	0	0	0	0	0	0	0
765	1	+	29301480	29301579	ENSMUST00000116975	1	100	ENSMUSG00000080625	Gm22679	0	0	0	0	0	0	0	0	0	0	0	0	0	0
766	1	-	29361275	29361370	ENSMUST00000116741	1	96	ENSMUSG00000080391	Gm23785	0	0	0	0	0	0	0	0	0	0	0	0.181124	0	0
767	1	+	29421488	29421612	ENSMUST00000183870	1	125	ENSMUSG00000099257	Mir6342	0	0	0	0	0	0	0	0	0	0	0	33.328533	0	0
768	1	-	29484604	29485915	ENSMUST00000190438	1	1312	ENSMUSG00000099492	Gm5525	0	8.129073	0.464728	0.953755	0.198429	2.130861	0.210975	0	0.106017	0.055538	0.026808	0.036955	0.063522	0
769	1	+	29930094	29930715	ENSMUST00000190177	1	622	ENSMUSG00000101726	Gm7858	0	0	0	0	0	0	0	11.799923	0	0	0	0	0	0
770	1	+	29985934	29986043	ENSMUST00000178702	1	110	ENSMUSG00000096829	Gm23771	0	0	0	0	0	0	0	0	0	0	0	0	0	0
771	1	-	30333291	30333397	ENSMUST00000184585	1	107	ENSMUSG00000098883	Gm27430	0	0	0	0	0	0	0	0	0	0	0	0	0	0
772	1	-	30718560	30719962	ENSMUST00000065469	2	1161	ENSMUSG00000053185	Gm9898	0	0	0	0	0	0	0	0	0	0	4.433514	0	0	0
773	1	+	30769687	30771815	ENSMUST00000188572	4	1210	ENSMUSG00000100261	Gm6473	0	0	0.608298	0	0	0	0	0	0	0	0	0	0	0
774	1	-	30794548	30794875	ENSMUST00000186120	1	328	ENSMUSG00000101180	Gm2914	0	0	0	0	0	0	0	0	0	0	0	0	0	0
775	1	-	30802339	30873581	ENSMUST00000186733	16	7567	ENSMUSG00000048874	Phf3	6.989939	1.267377	8.684334	3.397982	8.054293	10.86308	6.85141	6.914708	3.555811	6.242001	7.487168	4.006853	2.047073	3.377166
776	1	-	30802342	30863256	ENSMUST00000088310	15	7561	ENSMUSG00000048874	Phf3	0	0	0.476255	0	0	0	0	0	0	0	0	0	0	0
777	1	-	30803546	30810712	ENSMUST00000191329	3	2939	ENSMUSG00000048874	Phf3	0.913625	0.03053	1.967697	0	7.941926	0.26482	0	0	5.615148	5.353713	0	0.089856	6.908429	8.343389
778	1	-	30806205	30809105	ENSMUST00000190190	2	543	ENSMUSG00000048874	Phf3	0.052087	0	0	0	0.502146	0.308416	1.963922	0	11.446657	0	4.066955	2.467726	3.406283	1.060909
779	1	-	30811904	30813535	ENSMUST00000187316	2	583	ENSMUSG00000048874	Phf3	1.14362	0	0.108347	0	2.52297	5.306525	2.25804	7.009863	19.926514	7.032481	0.541837	0	0.050097	2.886475
780	1	-	30813571	30873695	ENSMUST00000186105	7	1552	ENSMUSG00000048874	Phf3	0	0	1.353313	0	1.064579	6.03989	0	0	5.936949	0	0.999163	2.252034	0	0.481222
781	1	-	30815315	30873921	ENSMUST00000191245	6	2410	ENSMUSG00000048874	Phf3	0.723114	0	0	0	1.069098	4.510483	1.602253	1.557063	3.485369	1.423091	1.003981	0	2.662199	10.238518
782	1	-	30820226	30873804	ENSMUST00000191064	7	1309	ENSMUSG00000048874	Phf3	0	0	0	0	7.882907	0	0	0	0.0238	11.328737	0	0	0	4.331034
783	1	-	30821058	30823843	ENSMUST00000188847	1	2786	ENSMUSG00000048874	Phf3	1.336935	0	3.23113	0.479895	1.724441	2.660087	0.734407	1.02997	0.002188	1.82788	0.073049	0.013073	0.746386	0.168016
784	1	-	30824416	30863070	ENSMUST00000187600	2	188	ENSMUSG00000048874	Phf3	0	0	1.002849	0.851945	0	0	0	0	0	0	0	0	0	0
785	1	-	30829431	30830743	ENSMUST00000185521	1	1313	ENSMUSG00000048874	Phf3	1.131489	6.435427	0.521017	3.643497	0.505543	1.930437	0.499724	2.942872	10.825641	2.55547	0.111557	1.618715	16.238373	3.229308
786	1	-	30831205	30873894	ENSMUST00000188780	3	941	ENSMUSG00000048874	Phf3	0	0	0	0	0	0	0	0	0	0	1.080768	0	0	0
787	1	-	30833548	30836431	ENSMUST00000195437	1	2884	ENSMUSG00000103783	Gm37522	0.499317	2.847485	1.980796	0	1.263778	1.494529	0.084753	1.678291	0.14831	2.613893	0.276969	0.038261	1.786834	2.515075
788	1	-	30863070	30873252	ENSMUST00000187968	2	416	ENSMUSG00000048874	Phf3	0	0	2.092525	0	0	0	0	0	0	0	0	0	0	0
789	1	-	30865504	30868538	ENSMUST00000192050	1	3035	ENSMUSG00000104315	Gm37906	4.344448	4.025412	3.9894	0.470073	3.962103	2.295764	4.313406	1.538643	3.176525	4.114429	4.386899	1.965528	1.979268	3.389782
790	1	-	30872652	30873475	ENSMUST00000185604	1	824	ENSMUSG00000048874	Phf3	0	0	1.356978	0	0.820385	0	0.1059	0	4.441136	3.712808	0.159848	0.262551	0.595081	1.695243
791	1	-	30940302	30949770	ENSMUST00000027232	6	4145	ENSMUSG00000026064	Ptp4a1	14.871811	20.474766	8.50267	6.623543	5.871665	10.354843	7.815386	12.452842	14.605222	4.258776	9.361893	6.852084	7.267779	8.924965
792	1	-	30941580	30949757	ENSMUST00000076587	6	2851	ENSMUSG00000026064	Ptp4a1	0	0.216743	1.967633	0	0	1.399181	0	9.477874	0	0	7.494528	0	0	0.838687
793	1	-	30941947	30946426	ENSMUST00000153681	4	3072	ENSMUSG00000026064	Ptp4a1	5.190938	9.989764	6.841302	5.380898	5.424876	5.292597	7.034576	2.878064	5.477511	7.383921	1.51732	12.193427	1.573836	0.413262
794	1	-	30943221	30944304	ENSMUST00000130934	2	476	ENSMUSG00000026064	Ptp4a1	0.014335	0.232435	1.811253	0.008601	5.802716	4.966959	0.304222	2.0602	0.385518	8.565301	3.089446	0.42502	3.887018	0.010365
795	1	-	30946167	30949309	ENSMUST00000124445	2	786	ENSMUSG00000026064	Ptp4a1	1.313799	0.46731	0	10.092287	0.242263	0	0.636079	0	0.363652	0	0.050791	0	5.836671	1.006333
796	1	-	30946544	30949587	ENSMUST00000202889	2	135	ENSMUSG00000026064	Ptp4a1	0.010494	0.690604	0.007173	0.011957	0.276832	0.010059	5.180361	0.005463	0.000619	0.018567	0.001286	0.001233	0.000503	0.000708
797	1	-	30977244	30977967	ENSMUST00000178317	1	724	ENSMUSG00000086151	Gm5698	0	0	0	0	0	0.320131	0	0	0	0	0	0	0	0
798	1	-	30986226	30986952	ENSMUST00000135273	1	727	ENSMUSG00000086726	Gm9458	0	0	0	0	0	0	0	0	0	0	0	0	0	0
799	1	-	30998184	30998906	ENSMUST00000152491	1	723	ENSMUSG00000087346	Gm5699	1.477531	0	0	0	0	0	0	0	0	0	0	0	0.281652	0
800	1	-	31019188	31096454	ENSMUST00000188605	4	881	ENSMUSG00000100371	Gm29669	0	0	0	0	0	0	0	0	0	0	0	0	0	0
801	1	+	31041919	31043675	ENSMUST00000191364	3	585	ENSMUSG00000100237	Gm28644	0	0	0	0	0	0	0	0	0	0	0	0	0	0
802	1	-	31122725	31122862	ENSMUST00000184868	1	138	ENSMUSG00000098529	Gm27362	0	0	0	0	0	0	0	0	0	0	0	0	0	0
803	1	-	31135226	31222597	ENSMUST00000187892	3	366	ENSMUSG00000086727	4931428L18Rik	0	0	0	0	0	0	0	0	0	0	0	0	0	0
804	1	+	31136026	31150105	ENSMUST00000186448	3	2858	ENSMUSG00000100910	Gm29128	0	0	0.877439	0	0	0	0	0	0	0	1.348232	0	0	0
805	1	-	31141164	31222657	ENSMUST00000127775	3	1009	ENSMUSG00000086727	4931428L18Rik	0	0	0	0	0	0	0	0	0	0	0	0	0	0
806	1	-	31141717	31222628	ENSMUST00000187659	3	423	ENSMUSG00000086727	4931428L18Rik	0	0	0	0	0	0	0	0	0	0	0	0	0	0
807	1	+	31164549	31164773	ENSMUST00000189666	1	225	ENSMUSG00000099796	Gm7893	0	0	0	0	0	0	0	0	0	0	0	0	0	0
808	1	+	31176401	31204725	ENSMUST00000062560	5	1937	ENSMUSG00000050217	Lgsn	0	0	0.654033	0	0.090539	0.285597	0	0.042814	0	0	0	0	0	0
809	1	+	31189470	31204725	ENSMUST00000161773	3	1586	ENSMUSG00000050217	Lgsn	0	0	0	0	0	0	0	0	0	0	0	0	0	0
810	1	-	31202931	31222684	ENSMUST00000135245	3	889	ENSMUSG00000086727	4931428L18Rik	0	0	0	0	0	0	0	0	0	0	0	0	0	0
811	1	+	31222838	31224288	ENSMUST00000027230	1	1451	ENSMUSG00000026063	Pih1d3	0	0	0	0	0	0	0	0	0	0	0	0	0	0
812	1	-	31259593	31259719	ENSMUST00000104476	1	127	ENSMUSG00000077664	Gm26145	0	0	0	0	0	0	0	2.298552	0	0	0	0	0	0
813	1	+	31267326	31267884	ENSMUST00000185684	1	559	ENSMUSG00000100205	Gm4850	0	0	0	0	0	0	0	0	0	0	0	0	0	0
814	1	+	31274892	31275455	ENSMUST00000185859	1	564	ENSMUSG00000100592	Gm28645	11.166444	0	0	0	0	0	0	0	0	0	0	5.844573	0	0
815	1	+	31286945	31287640	ENSMUST00000178167	1	696	ENSMUSG00000094215	Gm6489	0	0	0	0	0	0	0	0	0	0	0	0	0	0.4236
816	1	+	31559540	31561400	ENSMUST00000189839	2	1337	ENSMUSG00000101093	Gm10307	0	0	0	0	0	0	0	0	0	0	0	0	0	0
817	1	+	31615149	31616661	ENSMUST00000095050	1	1513	ENSMUSG00000070960	Gm19680	0	0	0	0	0.087492	0	0	0.036541	0.099678	0.047343	0.118799	0	0	0.045439
818	1	-	31656632	31656738	ENSMUST00000157995	1	107	ENSMUSG00000088620	Gm23032	0	0	0	0	0	0	6.155961	0	0	0	0	0	0	0
819	1	+	31736057	31736891	ENSMUST00000117896	1	835	ENSMUSG00000082159	Gm7910	0	0	1.144283	0	0	0	0	0	0	0	0	0	0	0
820	1	+	32172714	32658568	ENSMUST00000027226	9	2281	ENSMUSG00000026058	Khdrbs2	0	0	0	0	0	0	0	0	0.024124	0	0	0.454821	0	0
821	1	+	32172729	32246878	ENSMUST00000189878	2	3259	ENSMUSG00000026058	Khdrbs2	0	0	0.727237	0	0	0	0	0	0	0	0	0	0	0
822	1	+	32172748	32338354	ENSMUST00000188257	3	5278	ENSMUSG00000026058	Khdrbs2	0	0.123063	0.135772	0	0	0	0	0	0	0	0	0	0	0.043663
823	1	+	32172887	32311090	ENSMUST00000185666	3	543	ENSMUSG00000026058	Khdrbs2	0	0	0	0	0	0	0	0	0	0	0	0	0	0
824	1	-	32213133	32213239	ENSMUST00000082754	1	107	ENSMUSG00000064688	Gm25814	0	0	0	0	0	0	0	0	0	0	0	0	0	0
825	1	+	32315015	32414934	ENSMUST00000186984	3	275	ENSMUSG00000026058	Khdrbs2	0	0	0	0	0	0	0	0	0	0	0	0	0	0
826	1	+	32473757	32475565	ENSMUST00000195178	1	1809	ENSMUSG00000103482	Gm37999	0	0	0	0	0.082445	0.030485	0	1.741438	0	0.657987	0	0.359336	0.009272	0
827	1	+	32485315	32486942	ENSMUST00000192993	1	1628	ENSMUSG00000104498	Gm37110	0	0	0	0	0	0	0	0	0	0	0	0	0	0
828	1	+	32496444	32497988	ENSMUST00000193099	1	1545	ENSMUSG00000104313	Gm37911	0	0	0	0	0	0	0	0	0	0	0	0	0	0
829	1	-	32519563	32520999	ENSMUST00000195252	1	1437	ENSMUSG00000102865	Gm9839	0	0	0	0	0	0	0.044401	0.075666	0	0	0	0	0	0
830	1	+	32539028	32542440	ENSMUST00000195761	1	3413	ENSMUSG00000102321	Gm37792	0	0	0	0	0	0	0	0	0	0	0	0	0.022192	0.250473
831	1	-	32543686	32547294	ENSMUST00000171322	1	3609	ENSMUSG00000091318	Gm5415	0	0	0.166029	0	2.737983	0.583529	0.515819	5.307403	0	0.003627	4.992186	0.218659	0	0
832	1	-	32568359	32568421	ENSMUST00000158864	1	63	ENSMUSG00000089489	Gm24732	0	0	0	0	0	0	0	0	0	0	0	0	0	0
833	1	+	32710179	32712648	ENSMUST00000195241	1	2470	ENSMUSG00000104433	Gm37426	0	0	0.270455	0	0	0.572724	0	0	0	0	0	0	0	0
834	1	+	32726639	32726930	ENSMUST00000158770	1	292	ENSMUSG00000089395	Gm23024	0	0	0	0	0	0	0	0	0	0	0	0	0	0
835	1	-	32967484	32972490	ENSMUST00000194631	1	5007	ENSMUSG00000102926	Gm37151	0	0	0.143121	0.678645	0	0	0	0	0.005291	0.143011	0	0	0.226432	0
836	1	-	33028160	33030290	ENSMUST00000186430	1	2131	ENSMUSG00000100497	Gm28624	0	0	0	0	0	0.828854	0	0	0	0	0	0	0	0
837	1	+	33065130	33066350	ENSMUST00000195240	1	1221	ENSMUSG00000102917	Gm37724	0	0	0	0	0	0.186551	0.025814	0	0	0	0	0.014084	0	0
838	1	+	33100907	33102695	ENSMUST00000190159	1	1789	ENSMUSG00000100481	Gm7114	0	0	0	0	0	0.064778	0	0	0.145389	0	0	0.028037	0	0.043179
839	1	-	33108905	33109655	ENSMUST00000191025	1	751	ENSMUSG00000100590	Gm4785	0	0	0	0	0	0	0	0	0	0	0	0	0	0
840	1	+	33191993	33192102	ENSMUST00000158125	1	110	ENSMUSG00000088750	Gm24901	0	0	0	0	0	0	0	0	0	0	0	0	0	0
841	1	-	33212774	33215475	ENSMUST00000193283	2	650	ENSMUSG00000104230	Gm37591	0	0	0	0	0	0	0	0	0	0	0	0	0	0
842	1	+	33235939	33237631	ENSMUST00000187673	1	1693	ENSMUSG00000101754	Gm2987	0	1.343532	0	0	0	0	0	0	0	0	0	0	0	0
843	1	+	33293676	33293775	ENSMUST00000083289	1	100	ENSMUSG00000065223	Gm25792	0	0	0	0	0	0	0	0	0	0	0	0	0	0
844	1	-	33315670	33316582	ENSMUST00000189104	1	913	ENSMUSG00000100318	Gm18799	0	0	0	0	0	0	0	2.024571	0	0	0	0	0	0
845	1	+	33371331	33373585	ENSMUST00000191215	1	2255	ENSMUSG00000101612	Gm7933	0	0	0.317786	0	0	0	0	0	0	0	0	0	0	0
846	1	+	33422733	33422838	ENSMUST00000083326	1	106	ENSMUSG00000065260	Gm23453	0	0	0	0	0	0	0	0	0	0	0	0	0	0
847	1	-	33453810	33669795	ENSMUST00000027312	14	1975	ENSMUSG00000026134	Prim2	0	0	1.33041	3.204684	6.591736	3.389066	3.395464	0	9.299503	3.808023	0.16335	6.893181	0.702569	2.140878
848	1	-	33478942	33622142	ENSMUST00000189552	6	2132	ENSMUSG00000026134	Prim2	3.642544	0	0	0	1.751856	1.004655	0	0	4.105289	0	0	0	1.249757	0
849	1	+	33482101	33482518	ENSMUST00000185489	1	418	ENSMUSG00000101682	Gm29228	0	0	0	0	0	0	0	0	0	0	0	0	0	0
850	1	-	33613758	33616832	ENSMUST00000192891	1	3075	ENSMUSG00000102714	Gm37618	0	6.794073	0.77365	0.253723	1.316149	0.614949	0.222751	1.056864	2.406754	0	3.779341	0	3.445786	1.740628
851	1	-	33620878	33623324	ENSMUST00000187353	1	2447	ENSMUSG00000026134	Prim2	0	0	0.463268	0	0	0.202827	2.51428	1.042179	0.582793	0	0	4.368831	0	0.147633
852	1	+	33657781	33658108	ENSMUST00000185377	1	328	ENSMUSG00000102093	Gm17813	0	0	0	0	0	0	0	0	0	0	0	0	0	0
853	1	+	33669824	33670712	ENSMUST00000191779	1	889	ENSMUSG00000103746	1700001G17Rik	0	0	0	0	0	0	0	0	0	0	0	0	0	0
854	1	+	33669843	33670712	ENSMUST00000191965	1	870	ENSMUSG00000103746	1700001G17Rik	0	0	0	0	0.126796	0.222313	0	0	0	0	0	0	0	0.517938
855	1	-	33671915	33674228	ENSMUST00000193126	1	2314	ENSMUSG00000102198	Gm38173	0	0	0.103228	0	0	0	0	0	0	0	0	0	0	0
856	1	+	33719887	33723837	ENSMUST00000195006	3	444	ENSMUSG00000004768	Rab23	0	0	0	0	0	0	0	0	0	0	0	0	0	0.478482
857	1	+	33719887	33726891	ENSMUST00000140354	4	2557	ENSMUSG00000004768	Rab23	1.982669	0	1.494683	0.01635	0.25907	0	0	0	0	0	0	0	0.008902	2.658053
858	1	+	33719895	33742564	ENSMUST00000088287	8	4322	ENSMUSG00000004768	Rab23	0	0	0	0	0	0	0	1.996288	0	0	0	0	0.014532	0
859	1	+	33719909	33742557	ENSMUST00000138024	8	4398	ENSMUSG00000004768	Rab23	0	0.960631	0.027806	2.36718	0.397307	0.341642	0	0.082668	0.000029	0.194377	0.35023	0.052167	0	0.009995
860	1	+	33719910	33725476	ENSMUST00000135330	3	2047	ENSMUSG00000004768	Rab23	0	0	0	0.021847	0	0	0	0	0	0	0.878675	0	0	0
861	1	+	33720138	33735354	ENSMUST00000151482	5	1087	ENSMUSG00000004768	Rab23	0	0	0	0	0	0	0	0	0	0	0	0	0	0
862	1	+	33720407	33742561	ENSMUST00000115174	8	4218	ENSMUSG00000004768	Rab23	0	0	0	0	0	0	0	0	0	0	0	0	0.002482	0
863	1	+	33734528	33740711	ENSMUST00000150593	4	1966	ENSMUSG00000004768	Rab23	0	0	0	0	0	0	0	0	0	0	0	0	0	0
864	1	+	33736657	33739370	ENSMUST00000122822	3	437	ENSMUSG00000004768	Rab23	0	0	0	0	0	0	0	0	0	0	0	0	0	0
865	1	+	33738137	33740772	ENSMUST00000132066	2	1764	ENSMUSG00000004768	Rab23	0	0	0.347364	0	0	0	0	0	5.061652	0	0	0	1.73939	7.632074
866	1	-	33745484	33757795	ENSMUST00000044691	3	1860	ENSMUSG00000042215	Bag2	0	0	0	0	0.628665	0.173628	0	0	0	0	1.000401	0	0.714091	0.338868
867	1	-	33746739	33748719	ENSMUST00000155484	2	781	ENSMUSG00000042215	Bag2	0	0	0	0	0	1.04267	0	0	0	0	0	0	0	0
868	1	-	33746802	33757741	ENSMUST00000187602	2	378	ENSMUSG00000042215	Bag2	10.752174	0	0	0	0	0	0	0	0	0	0	0	0	5.649576
869	1	+	33748007	33748347	ENSMUST00000195310	1	341	ENSMUSG00000103072	Gm37905	0	0	0	0	0	0	0	0	0	0	0	0	0	0
870	1	-	33756773	33757727	ENSMUST00000189741	1	955	ENSMUSG00000042215	Bag2	0.032099	16.66099	0.286584	0	2.202098	0.059419	0	0	0	2.9891	0	0	0.121297	0.03529
871	1	-	33761545	33814385	ENSMUST00000139143	13	3578	ENSMUSG00000042197	Zfp451	0.185378	0	0	0.093558	0	0.07978	0	0	0	0	0	0	0	0
872	1	-	33761545	33814527	ENSMUST00000019861	15	3958	ENSMUSG00000042197	Zfp451	2.903451	0.176875	3.696891	3.720892	5.602427	3.255229	1.553582	3.055992	2.651895	2.365278	3.253719	0.658098	3.030801	9.287411
873	1	-	33777543	33805389	ENSMUST00000115167	4	674	ENSMUSG00000042197	Zfp451	0	0	0	0	0	0	0	0	0	0	0	0	0	0
874	1	-	33779056	33783937	ENSMUST00000151055	5	704	ENSMUSG00000042197	Zfp451	0	0	0	0	0	0	0	0	0	0	0	0	0	0
875	1	-	33779189	33814426	ENSMUST00000194656	8	801	ENSMUSG00000042197	Zfp451	0	0	0	0	0	0	0	0	0	0	0	0	0	0
876	1	-	33782178	33814211	ENSMUST00000130376	7	655	ENSMUSG00000042197	Zfp451	0	0	0	0	0	0	0	0	0	0	0	0	0	0
877	1	-	33786454	33800767	ENSMUST00000140163	2	712	ENSMUSG00000042197	Zfp451	2.798413	0.258715	1.3259	1.371934	9.02831	2.758759	2.692986	0.549977	1.006514	2.250858	0	2.243553	5.551356	0
878	1	-	33792136	33814570	ENSMUST00000044455	4	11876	ENSMUSG00000042197	Zfp451	1.62201	4.67721	0.910472	0	3.217052	0	1.686233	0.768818	2.362154	0.567337	1.445446	0.951979	2.407225	3.268615
879	1	-	33813527	33814595	ENSMUST00000125723	2	542	ENSMUSG00000042197	Zfp451	0	0	0.00036	0	0	0	0	0	0	7.35043	0	0	0.256275	1.75068
880	1	-	33836124	33838680	ENSMUST00000117459	1	2557	ENSMUSG00000081402	Gm15455	0.003304	0	0.374938	0.715184	0	0	0	0	0.014446	0	0	0.222311	0.014862	0.043905
881	1	-	33852052	33907768	ENSMUST00000115161	6	2231	ENSMUSG00000042182	Bend6	0	0	0	0	0	0	0	0	0	0	0	0	0	0
882	1	-	33852052	33907791	ENSMUST00000129464	3	1750	ENSMUSG00000042182	Bend6	0	0	0	0	0	0	0	0	0	0	0	0	0	0
883	1	-	33852052	33907816	ENSMUST00000062289	7	2487	ENSMUSG00000042182	Bend6	0	0	0.288141	0	0	0.612288	0	0	0	0	0	0	0	0
884	1	-	33862695	33883480	ENSMUST00000195350	4	349	ENSMUSG00000042182	Bend6	0	0	0	0	0	0	0	0	0	0	0	0	0	0
885	1	-	33863156	33883842	ENSMUST00000126724	4	1580	ENSMUSG00000042182	Bend6	0	0	0	0	0	0	0	0	0	0	0	0	0	0
886	1	-	33873758	33883490	ENSMUST00000139700	3	382	ENSMUSG00000042182	Bend6	0	0	0	0	0	0	0	0	0	0	0	0	0	0
887	1	-	33889490	33891117	ENSMUST00000195730	1	1628	ENSMUSG00000104416	Gm37067	0	1.750608	0.091517	0	0	0	0	0	0	0	0	0	0	0
888	1	+	33908225	34307592	ENSMUST00000183034	103	23201	ENSMUSG00000026131	Dst	8.829687	1.527424	9.047229	0	11.395679	13.252569	20.683619	20.242964	0.745313	29.425329	0	18.446184	0.876867	13.883988
889	1	+	33922455	33924838	ENSMUST00000193333	1	2384	ENSMUSG00000103596	Gm37354	0	0.938209	0.60254	0.6575	0	0	0	0	0.286061	0	0.06868	0.020338	0	0
890	1	-	33963352	33963685	ENSMUST00000190740	1	334	ENSMUSG00000099382	Gm28631	0	0	0	0	0	0	0	0	0	0	0	0	0	0
891	1	-	33981410	33981502	ENSMUST00000122557	1	93	ENSMUSG00000084506	Gm23792	0	0	0	0	0	0	0	0	0	0	0	0	0	0
892	1	+	34005880	34174795	ENSMUST00000187486	33	4539	ENSMUSG00000026131	Dst	0	0	0	0	0	4.560829	0	0	0	4.918427	14.539648	21.016418	16.391716	0
893	1	+	34005882	34137135	ENSMUST00000182697	7	2704	ENSMUSG00000026131	Dst	0.197532	0.043011	2.406643	0.199056	0.025362	0.879029	0.508482	0.03694	0	0	0.063513	0.000618	0.191016	0
894	1	+	34006126	34137136	ENSMUST00000182314	6	2643	ENSMUSG00000026131	Dst	0	0	0.256157	0	0	0	0	0	0	1.426026	0	0	0	0.05748
895	1	+	34006180	34164700	ENSMUST00000183331	18	2728	ENSMUSG00000026131	Dst	0	2.894471	10.090273	0	0	0	0	0	0	0	0	0	0	0
896	1	+	34011813	34308652	ENSMUST00000097786	93	17212	ENSMUSG00000026131	Dst	0	0.410692	7.613794	2.497785	0	1.210931	5.419862	1.58717	1.023985	0	12.576453	0	0.938612	0.622377
897	1	+	34011825	34308650	ENSMUST00000115104	98	23279	ENSMUSG00000026131	Dst	12.655828	32.347622	0	20.219692	1.17373	0	18.586977	0	39.075527	0.057894	3.030217	0.164148	18.771936	26.501741
898	1	+	34011825	34308661	ENSMUST00000097785	98	23251	ENSMUSG00000026131	Dst	0	0	0	0	0.171727	0	1.114612	0	0	0	0	0.00167	0	0.010517
899	1	+	34032100	34033797	ENSMUST00000194178	1	1698	ENSMUSG00000103364	Gm38157	0	0	0	0.769277	0.075361	0	0.027906	0	0	0.54346	0	0.507284	0.01883	1.849738
900	1	+	34089292	34119153	ENSMUST00000182410	4	2027	ENSMUSG00000026131	Dst	0	0	0	0	0	0	0	0	0.012693	0.683882	0	0	0	0
901	1	+	34117359	34117431	ENSMUST00000198033	1	73	ENSMUSG00000105982	Mir6896	0	0	0	0	0	0	1.555267	0	0	0	0	0	0	0
902	1	+	34121568	34154521	ENSMUST00000183006	5	1221	ENSMUSG00000026131	Dst	24.342627	24.714579	22.718094	34.540627	21.193272	16.265244	43.048035	73.03524	42.113586	27.67868	35.005001	20.872503	13.622355	46.592381
903	1	+	34160330	34183904	ENSMUST00000183302	24	8788	ENSMUSG00000026131	Dst	0.652583	4.570593	8.201251	8.473256	2.316939	1.5366	22.528082	2.357693	3.076657	5.033911	0.891198	2.782062	0	1.278973
904	1	+	34160330	34193263	ENSMUST00000185897	26	8961	ENSMUSG00000026131	Dst	10.789883	0	12.108314	7.57635	6.649261	3.876396	16.012991	9.033991	0.393878	3.257325	6.039679	7.426639	18.701681	22.224878
905	1	+	34160330	34308404	ENSMUST00000185269	84	16340	ENSMUSG00000026131	Dst	0	0	0.192474	0	1.140614	0	0	0	0	0.988113	0.921481	0	0	0
906	1	+	34161924	34165401	ENSMUST00000182335	1	3478	ENSMUSG00000026131	Dst	1.627534	0.048393	1.622641	0.690287	2.617281	1.114043	6.148343	0.035235	3.428911	3.806846	0.509685	0.963028	2.544428	4.649883
907	1	-	34165856	34178271	ENSMUST00000181692	3	1750	ENSMUSG00000096992	Gm26788	0	0.15164	0.272993	0	0	0.049781	0	0	0	0	0	0.281836	0	0
908	1	-	34175031	34178446	ENSMUST00000187268	1	3416	ENSMUSG00000096992	Gm26788	0	0	0.448715	0.428273	1.065926	0.685752	0	0	0	0.148519	0.016971	0.170617	0.165619	0.024681
909	1	+	34178906	34183247	ENSMUST00000189952	1	4342	ENSMUSG00000026131	Dst	5.418706	9.382752	0.511228	7.680182	8.531697	4.962576	1.113475	0.063638	11.713811	4.269705	1.483754	1.175225	2.629499	8.142675
910	1	+	34236596	34274283	ENSMUST00000194192	23	6039	ENSMUSG00000026131	Dst	1.082333	4.791945	1.622549	11.147304	1.535523	0.629031	1.26816	0.244419	7.973564	4.987557	1.007058	2.084639	2.891348	2.513139
911	1	+	34257836	34308404	ENSMUST00000182018	32	5729	ENSMUSG00000026131	Dst	0	0	0	0	0	0	1.945082	0	0	40.088394	0	0	27.846645	0
912	1	-	34269882	34271128	ENSMUST00000194920	1	1247	ENSMUSG00000103001	A930005N03Rik	0.176656	3.945368	0	0.102975	0	0	0.219715	0	0	0.104782	0	0	0	0
913	1	+	34270570	34272292	ENSMUST00000185736	2	1394	ENSMUSG00000026131	Dst	2.028675	4.080897	0.493174	0.02148	1.01841	1.626394	0.620297	0.095682	5.141798	2.979733	1.237941	0.071063	0.057399	0.891629
914	1	+	34293455	34303463	ENSMUST00000183100	7	786	ENSMUSG00000026131	Dst	0	0	1.681624	0	0	0.897471	0	0	0	0.03229	0	0	0.027074	0
915	1	+	34294446	34306651	ENSMUST00000182507	6	776	ENSMUSG00000026131	Dst	0	0	2.356833	0	3.11813	2.482744	0	0	0	11.459141	0	0.481325	1.696261	0
916	1	-	34329433	34330307	ENSMUST00000193131	2	430	ENSMUSG00000104397	Gm37958	0	0	0	0	0	0	0	0	0	0	0	0	0	0
917	1	+	34350775	34351161	ENSMUST00000195223	1	387	ENSMUSG00000102839	Gm37385	0	0	0	0	0	0	0	0	0	0	0	0	0	0
918	1	+	34367371	34369003	ENSMUST00000187302	2	1162	ENSMUSG00000101206	Gm5266	0	0	0	0	0	0	0	0	0	0	0	0	0	0
919	1	-	34415050	34415878	ENSMUST00000186409	1	829	ENSMUSG00000101462	Gm3052	0	0	0	0	0	0	0	0	0	0	0	0	0	8.613004
920	1	-	34415763	34417986	ENSMUST00000188254	1	2224	ENSMUSG00000101462	Gm3052	0	0	0.375372	0	0	0.228555	0.638121	1.808931	0	1.552308	0.309319	0	0	0.434166
921	1	-	34427002	34433264	ENSMUST00000192173	1	6263	ENSMUSG00000102336	Gm37233	3.770761	6.059196	2.660569	0	0	0	2.429801	0.648827	1.193881	2.356506	0.552296	2.54014	1.219633	1.934494
922	1	-	34433121	34433199	ENSMUST00000175111	1	79	ENSMUSG00000092852	Mir5103	0	0	0.539817	1.333977	1.251143	0.607007	0	0	1.132705	0	0	0	0	0.02716
923	1	-	34436670	34439672	ENSMUST00000042493	5	1705	ENSMUSG00000042111	Ccdc115	0	0	2.101963	3.136672	0.597968	0.198283	0	3.77155	0	0	0	4.349517	0	0.190134
924	1	-	34436678	34438696	ENSMUST00000188583	2	1903	ENSMUSG00000042111	Ccdc115	4.827701	0	4.336692	0	4.360446	1.647168	0	0.003753	1.981247	0.459217	1.317367	0	0	3.609046
925	1	-	34439511	34444730	ENSMUST00000191315	2	529	ENSMUSG00000101711	Gm28306	0	0	0	0	0	0	0	0	0	0	0	0	0	0
926	1	+	34439851	34449356	ENSMUST00000027303	9	5836	ENSMUSG00000026127	Imp4	2.576131	1.188603	3.457983	1.505856	3.07706	4.79776	0.558835	1.914297	1.023029	1.41196	2.326012	1.419304	3.039358	2.338372
927	1	+	34439898	34442569	ENSMUST00000187077	1	2672	ENSMUSG00000026127	Imp4	0.049918	1.489726	1.307186	0.034469	0.893104	0.814478	1.176981	2.152722	0.4686	0.056758	0.411604	1.028167	0.145661	0.022742
928	1	+	34439905	34443856	ENSMUST00000137794	6	658	ENSMUSG00000026127	Imp4	0	0	0	0	0	0	0	0	0	0	0	0	0	0
929	1	+	34439905	34444387	ENSMUST00000149962	8	997	ENSMUSG00000026127	Imp4	0	0	3.998281	3.307961	0.149585	0.844848	0	0	5.182421	0	3.830524	0	0	1.391653
930	1	+	34439937	34444027	ENSMUST00000134327	6	726	ENSMUSG00000026127	Imp4	0	0	0.457378	0	0	0.970104	0	0	0	0	0	0	0	0
931	1	+	34439953	34443455	ENSMUST00000128086	3	470	ENSMUSG00000026127	Imp4	0	0	0	0	1.106609	0	0	0	0	0	0	0	0	0
932	1	+	34440041	34444514	ENSMUST00000136770	7	762	ENSMUSG00000026127	Imp4	0	0	0	0.051644	0	0	0	0	0	0	0	0	0	0
933	1	+	34448247	34448938	ENSMUST00000191000	2	365	ENSMUSG00000026127	Imp4	0	0	0	0	0	0	0	0	0	0	0	0	0	0
934	1	+	34459762	34461056	ENSMUST00000185610	1	1295	ENSMUSG00000026126	Ptpn18	5.743589	0	12.249058	8.78196	5.113405	5.819347	0	1.30896	3.653659	0	2.301559	1.048845	0.4258	0.820553
935	1	+	34459765	34473784	ENSMUST00000027302	15	1559	ENSMUSG00000026126	Ptpn18	2.869626	0	6.381992	20.719061	26.421328	21.464527	4.703468	4.221478	10.164997	1.511158	3.321686	2.390867	6.929255	7.594658
936	1	+	34459777	34471917	ENSMUST00000190122	11	915	ENSMUSG00000026126	Ptpn18	0	0	0	0	0	0	0	0	0	0	0	0.129666	0	0
937	1	+	34459792	34471916	ENSMUST00000188884	9	987	ENSMUSG00000026126	Ptpn18	0	0	5.802474	0	0	0.329771	0.000002	0	0	0	3.622985	0	0	0
938	1	+	34463271	34466866	ENSMUST00000186252	2	3495	ENSMUSG00000026126	Ptpn18	0.191233	0	6.317533	3.574547	5.656591	6.225635	0.519633	0.439723	1.120951	1.031255	4.605198	3.166154	5.503262	3.523067
939	1	-	34468834	34470434	ENSMUST00000191357	1	1601	ENSMUSG00000100280	Gm28417	0	0	0	0	0	0	0	0	0.187284	0	0	0	1.200875	0.299466
940	1	-	34470155	34473148	ENSMUST00000185218	3	785	ENSMUSG00000100280	Gm28417	0	0.202005	0	0	0.904987	0	0.590567	0	0.038649	0	0	0	0.190993	0
941	1	-	34471509	34473112	ENSMUST00000185881	2	538	ENSMUSG00000100280	Gm28417	0	0	0	0	0	0.225803	0	0.647193	0	0	0	0	0	0
942	1	+	34472720	34475733	ENSMUST00000188972	3	414	ENSMUSG00000026126	Ptpn18	0	0	0	4.431473	11.083828	0.484627	0	0	0	0	0	0	0	0
943	1	+	34474499	34475733	ENSMUST00000188019	2	284	ENSMUSG00000026126	Ptpn18	0	0	0	0	0	0	0	0	0	0	0	0	0	0
944	1	-	34477167	34485611	ENSMUST00000188292	5	926	ENSMUSG00000101223	4930568A12Rik	0	0	0	0	0	0	0	0	0	0	0	1.766913	0	0
945	1	-	34480982	34485933	ENSMUST00000186117	4	498	ENSMUSG00000101223	4930568A12Rik	0	0	0	0	0	0	1.796173	0	0	0	0	0	0	0
946	1	+	34498410	34503063	ENSMUST00000027299	5	1267	ENSMUSG00000026125	Prss39	0	0	0	0	0	0	0	0	0	0	0	0	0	0
947	1	+	34498421	34500132	ENSMUST00000191604	4	554	ENSMUSG00000026125	Prss39	0	0	0	0	0	0	0	0	0	0	0	0	0	0
948	1	-	34523716	34524007	ENSMUST00000188334	1	292	ENSMUSG00000101116	Gm28416	0	0	0	0	0	0	0	0	0	0	0	0	0	0
949	1	+	34535648	34544313	ENSMUST00000027298	6	1040	ENSMUSG00000026124	Cfc1	0	0	0	0	0	0	0	0	0	0	0	0	0	0
950	1	-	34538086	34538560	ENSMUST00000189108	1	475	ENSMUSG00000101803	Gm28419	0	0	0	0	0	0	0	0	0	0	0	0	0	0
951	1	-	34543968	34560943	ENSMUST00000115071	5	1629	ENSMUSG00000037529	Prss40	0	0	0.146636	0	0	0	0	0	0	0	0	0	0	0
952	1	-	34552334	34558111	ENSMUST00000190790	3	789	ENSMUSG00000037529	Prss40	0	0	0	0	0	0	0	0	0	0	0	0	0	0
953	1	-	34552334	34560920	ENSMUST00000047840	5	1275	ENSMUSG00000037529	Prss40	0	0	0	0	0	0	0	0	0	0	0	0	0	0
954	1	-	34579202	34579711	ENSMUST00000186712	1	510	ENSMUSG00000045815	1700101I19Rik	0	0	0	0	0	0	0	0	0	0	0	0	0	0
955	1	-	34579224	34579613	ENSMUST00000062557	1	390	ENSMUSG00000045815	1700101I19Rik	0	0	0	0	0	0	0	0	0	0	0	0	0	0
956	1	+	34579657	34590944	ENSMUST00000052670	2	4392	ENSMUSG00000045174	Amer3	0	0	0	0	0	0	0	0	0	0	0	0	0	0
957	1	-	34607297	34607719	ENSMUST00000186179	1	423	ENSMUSG00000100524	Gm28418	0	0	0	0	0	0	0	0	0	0	0	0	0	0
958	1	-	34610572	34610806	ENSMUST00000192770	1	235	ENSMUSG00000102499	Gm36984	0	0	1.757277	0	0	0	0	0	0	0	0	0	0	0
959	1	-	34610908	34612303	ENSMUST00000192986	1	1396	ENSMUSG00000103521	Gm29730	0	0	0.157189	0	0	0.052671	0	0	0	0	0	3.108364	0	0
960	1	-	34635544	34636189	ENSMUST00000195095	1	646	ENSMUSG00000104098	AA619741	0	0	0.369766	0	0	0	0	0	0	0	0	0	0	0
961	1	+	34678188	34812739	ENSMUST00000159747	14	6514	ENSMUSG00000037509	Arhgef4	0	0	0	0.721897	0	0.180973	0	0	0	0	0	0.008316	0.295551	0.82595
962	1	+	34732115	34811829	ENSMUST00000162599	11	1887	ENSMUSG00000037509	Arhgef4	0	0	0	0	0	0	0	0	0	0	0	0	0	0
963	1	+	34750581	34807144	ENSMUST00000159021	6	1206	ENSMUSG00000037509	Arhgef4	0	0	0	0	0	0	0	0	0	0	0	0	0	0
964	1	+	34752775	34752922	ENSMUST00000192878	1	148	ENSMUSG00000102537	Gm37224	0	0	0	0	0	0	0	0	0	0	0	0	0	0
965	1	+	34753123	34753477	ENSMUST00000194977	1	355	ENSMUSG00000102612	Gm37845	0	0	0	0	0	0	0	0	0	0	0	0	0	0
966	1	+	34801704	34813309	ENSMUST00000047664	10	3287	ENSMUSG00000037509	Arhgef4	0	0	0	0	0	0	0	0	0	0	0	0	0	0
967	1	+	34801721	34809218	ENSMUST00000162760	5	2981	ENSMUSG00000037509	Arhgef4	0	0	0	0	1.090916	0.034049	0.106232	0	2.21294	0.387529	0	0.033651	0	0.022631
968	1	+	34801722	34806698	ENSMUST00000159059	4	1024	ENSMUSG00000037509	Arhgef4	0	0	0	0	0	0	0	0	0	0	0	0	0	0
969	1	+	34801741	34808911	ENSMUST00000160855	6	2339	ENSMUSG00000037509	Arhgef4	0	0.874139	0	0	0	0	0	0	0	0	0	0	0	0
970	1	+	34801794	34801964	ENSMUST00000211073	1	171	ENSMUSG00000037509	Arhgef4	0	0	0	0	11.777024	0	0	0	0	0	0	0	0	1.276906
971	1	-	34809360	34811908	ENSMUST00000193040	1	2549	ENSMUSG00000104002	Gm38336	0	0	0.046061	2.100173	0.302246	0.543136	0.967198	0.895786	0.056767	0.153879	0.490562	0.464383	0.634168	0.027981
972	1	-	34813219	34843050	ENSMUST00000167518	8	5058	ENSMUSG00000037503	Fam168b	7.020543	3.318555	13.553322	11.340028	10.558615	0.958671	0.271982	4.821276	6.812968	4.652165	15.61528	4.45989	0.00366	2.290924
973	1	-	34813226	34843065	ENSMUST00000047534	7	5030	ENSMUSG00000037503	Fam168b	0	0	0	0	11.06805	0	5.748164	0	0	0	0	0	19.665222	0
974	1	-	34817235	34842964	ENSMUST00000170092	7	941	ENSMUSG00000037503	Fam168b	0	0	0.161565	0.759191	0.443775	8.021512	1.687531	0	0.80964	0	0	0	5.313612	10.838553
975	1	-	34817352	34842985	ENSMUST00000185469	7	778	ENSMUSG00000037503	Fam168b	0	0	0	0	0	0	0	0	0	0	0	0	0	0
976	1	-	34818009	34843034	ENSMUST00000191307	7	844	ENSMUSG00000037503	Fam168b	0	0	0	0	0	0	0	0	0	0	0	0	0	0
977	1	-	34819612	34843013	ENSMUST00000185279	3	487	ENSMUSG00000037503	Fam168b	0	0	0	0	0	0	0	0	0	0	0	0	0	0
978	1	-	34819699	34843004	ENSMUST00000185231	5	464	ENSMUSG00000037503	Fam168b	1.10557	0	0	0	0	0	0	0	0	0	0	0	0	0
979	1	+	34823525	34826560	ENSMUST00000192924	1	3036	ENSMUSG00000104358	Gm37127	0	0	0.078679	0.946546	0.042148	1.08722	0	0	0.073002	0	0	0	0	0
980	1	-	34828642	34843065	ENSMUST00000140534	3	525	ENSMUSG00000037503	Fam168b	0	0	0.264333	0	0.000434	2.598547	0.016198	0.056942	0	3.78381	2.210754	0	0.624323	0
981	1	+	34849976	34873956	ENSMUST00000156687	7	5176	ENSMUSG00000026123	Plekhb2	7.766822	22.165615	5.782542	6.018421	3.727782	3.64097	12.98684	1.264529	5.195706	3.281202	2.079564	2.766554	2.027134	5.585143
982	1	+	34849992	34879580	ENSMUST00000027297	8	3279	ENSMUSG00000026123	Plekhb2	48.700428	137.544891	38.1777	41.076469	28.090729	36.9076	89.938545	90.182625	33.390026	43.965054	49.924248	49.496056	39.300533	37.440998
983	1	+	34851837	34863475	ENSMUST00000152654	4	344	ENSMUSG00000026123	Plekhb2	0.652658	6.805834	0.301293	0	0	13.886397	22.572479	15.091821	0	0	0	0	1.315586	0
984	1	+	34877656	34879577	ENSMUST00000191722	2	302	ENSMUSG00000026123	Plekhb2	0	0	0	0	0	0	0	0	0	0	0	0.447478	0	0
985	1	+	34928509	34930645	ENSMUST00000193847	1	2137	ENSMUSG00000103716	Gm19430	0	0	0.091317	0	0	0	0	0	0	0	0	0	0	0
986	1	-	34969627	34969855	ENSMUST00000193622	1	229	ENSMUSG00000103548	Gm37670	0	0	0.466741	0	0	0.50606	0	0	0	0	0.147236	0.356285	0.561922	0
987	1	+	34970065	34970500	ENSMUST00000191672	1	436	ENSMUSG00000103760	Gm8009	0	0	0	0	0	0	0	0	0	0	0	0	0	0
988	1	+	34985656	34985890	ENSMUST00000192315	1	235	ENSMUSG00000103997	Gm38027	0	0	0	0	0	0	0	0	0	0	0	0	0	0
989	1	-	35178956	35179084	ENSMUST00000104043	1	129	ENSMUSG00000077231	Gm25096	0	0	0	0	0	0	0	0	0	0	0	0	0	0
990	1	-	35625606	35651297	ENSMUST00000195168	4	640	ENSMUSG00000104417	Gm37068	0	0	0	0	0	0	0	0	0	0	0	0	0	0
991	1	+	35761602	35761706	ENSMUST00000082667	1	105	ENSMUSG00000064601	Gm25634	0	0	0	0	0	0	0	0	0	0	0	0	0	0
992	1	+	35806974	35810462	ENSMUST00000187528	2	452	ENSMUSG00000101714	Gm28415	0	0	0	0	0	0	0	0	0	0	0	0	0	0
993	1	+	35879845	35881119	ENSMUST00000194261	2	566	ENSMUSG00000102531	1110002O04Rik	0	0	4.213149	0	0	0	0	0	1.456941	0	0	0	0	0
994	1	+	35958919	35959822	ENSMUST00000191763	1	904	ENSMUSG00000103096	Gm8022	0	0	0	0	0	0	0	0	0	0	0	0	0	0
995	1	-	35981960	35986373	ENSMUST00000192572	3	463	ENSMUSG00000102279	Gm37146	0	0	0	0	0	0	0	0	0	0	0	0	0	0
996	1	-	36002985	36011044	ENSMUST00000193725	3	654	ENSMUSG00000103708	Gm33222	0	0	0	0	0	0	0	0	0	0	0	0	0	0
997	1	-	36003068	36010990	ENSMUST00000194823	3	511	ENSMUSG00000103708	Gm33222	0	0	0	0	0	0	0	0	0	0	0	0	0	0
998	1	+	36011072	36011894	ENSMUST00000192017	2	425	ENSMUSG00000104201	4930535G08Rik	0	0	0	0	0	0	0	0	0	0	0	0	0	0
999	1	-	36029647	36031018	ENSMUST00000195698	1	1372	ENSMUSG00000102434	Gm38049	0	0	1.915131	0	0	0	0	0	0	0	0	0	0	0
1000	1	+	36068400	36106446	ENSMUST00000088174	2	3719	ENSMUSG00000045216	Hs6st1	18.079767	6.516562	17.494997	29.975689	27.450886	20.603367	12.154323	9.374447	10.277992	5.897896	10.352955	8.743658	25.416813	11.887702
1001	1	+	36101690	36104980	ENSMUST00000194670	1	3291	ENSMUSG00000045216	Hs6st1	0.604961	8.041685	4.066835	9.207273	4.482989	6.870091	14.010545	2.327738	4.534865	7.752916	4.348542	6.382906	5.269688	5.639955
1002	1	-	36105384	36106446	ENSMUST00000192656	2	447	ENSMUSG00000104523	Gm37335	0	0	0	2.013974	0	0	0	0	0	0	0	0	0	0
1003	1	+	36132042	36138746	ENSMUST00000193983	4	4340	ENSMUSG00000102202	Gm33280	0	0	0	0.324441	0	0	1.308283	0	0	0	0	0	0	0.301452
1004	1	-	36140027	36244305	ENSMUST00000046875	41	9033	ENSMUSG00000037470	Uggt1	14.403729	9.059887	14.975258	18.030075	17.437412	8.881367	8.800635	12.599684	6.084062	12.692045	8.29693	14.388207	10.861239	13.223445
1005	1	-	36143482	36165811	ENSMUST00000173999	14	3536	ENSMUSG00000037470	Uggt1	0.587175	3.487342	4.292164	2.825222	3.490142	4.028316	1.463816	1.302017	2.923321	2.001645	3.052563	1.430559	0.596349	2.661428
1006	1	-	36143486	36244161	ENSMUST00000174266	40	5399	ENSMUSG00000037470	Uggt1	0	0	6.436401	0	35.672939	27.450552	0.157708	0	0	0	0	0	0	3.521896
1007	1	-	36144252	36144313	ENSMUST00000184790	1	62	ENSMUSG00000098752	Mir6897	0	0	0	0.885582	1.38069	0.412503	0	0	0	0	0	0	0	0
1008	1	-	36146157	36150524	ENSMUST00000173250	3	626	ENSMUSG00000037470	Uggt1	3.752918	4.366983	0.001066	0.782182	0.846129	0.534105	0.586813	0.188125	0	0	3.086408	0.05835	0.47326	0.066265
1009	1	-	36161747	36173473	ENSMUST00000174224	6	579	ENSMUSG00000037470	Uggt1	0	0	0	0	0	0	0	0	0	0	0	0	0	0
1010	1	-	36162226	36182634	ENSMUST00000173166	13	1501	ENSMUSG00000037470	Uggt1	0	0	10.497062	0	4.743585	2.053931	0	0	0	0	0	0	0	0
1011	1	-	36163379	36164959	ENSMUST00000173082	2	548	ENSMUSG00000037470	Uggt1	4.175464	1.094536	4.715086	0.319797	10.525408	5.419037	0.077579	1.58305	15.678652	0.033402	0.050923	0.129456	1.494057	0.837969
1012	1	-	36178605	36244107	ENSMUST00000174716	19	3064	ENSMUSG00000037470	Uggt1	0.70889	0	0.909724	0	7.379172	1.6686	0	0	0	0	0	0.166755	0.680597	0.845447
1013	1	-	36185887	36210030	ENSMUST00000174142	7	677	ENSMUSG00000037470	Uggt1	0	0	0	3.176729	0	0	0	0	0	0	0	0	0	0
1014	1	-	36195975	36208204	ENSMUST00000172592	5	542	ENSMUSG00000037470	Uggt1	0	0.851691	6.907604	2.729891	6.499465	3.092779	0.121694	0.110914	5.128726	5.735058	0	1.277933	4.69986	11.91832
1015	1	-	36243639	36244720	ENSMUST00000192159	1	1082	ENSMUSG00000037470	Uggt1	2.961889	0	0.000007	0.754751	0.084839	3.279102	1.506217	0.327694	0	0.071961	0	1.505028	0.806325	1.48687
1016	1	-	36264597	36273435	ENSMUST00000056946	4	2598	ENSMUSG00000047180	Neurl3	30.643167	28.471567	42.571377	49.578812	34.948177	53.171074	35.424713	43.524342	33.444302	23.514288	31.187458	49.391796	44.301678	28.299496
1017	1	-	36268861	36274679	ENSMUST00000188666	4	1206	ENSMUSG00000047180	Neurl3	15.080175	1.882576	16.482784	38.587437	26.081625	21.112562	0.497276	1.96753	25.967648	16.838556	6.644648	22.538872	21.815151	25.762678
1018	1	+	36307733	36319203	ENSMUST00000126413	7	870	ENSMUSG00000037447	Arid5a	0	0	0	0	0	0	0	0	0	0	0	0	0	2.060705
1019	1	+	36307754	36317442	ENSMUST00000142319	3	441	ENSMUSG00000037447	Arid5a	0	0	0	0	0	0	0	0	0	0	0	0	0	0.03523
1020	1	+	36307754	36318288	ENSMUST00000150747	3	407	ENSMUSG00000037447	Arid5a	0	0	0	0	0	0	0	0	0	0	0	0	0	0.034412
1021	1	+	36307754	36319214	ENSMUST00000145179	6	739	ENSMUSG00000037447	Arid5a	0	0	0	0	0	0	0	0	0	0	0	0	0	0
1022	1	+	36307754	36319887	ENSMUST00000124280	4	3118	ENSMUSG00000037447	Arid5a	0.571015	0.757875	0	0	0	0	1.372275	0	2.60735	0.474277	1.198255	0	2.486274	5.195036
1023	1	+	36307754	36320526	ENSMUST00000097778	8	2270	ENSMUSG00000037447	Arid5a	0	0	0	0	0	0	0	0	0	0	0	0	0	0
1024	1	+	36307754	36320528	ENSMUST00000116629	6	2056	ENSMUSG00000037447	Arid5a	0	0	0	0	0	0	0	0	0	0	0	0	0	0
1025	1	+	36307754	36321071	ENSMUST00000115031	6	3002	ENSMUSG00000037447	Arid5a	0	0	0	0.90607	0	0	0	0	0	0	0	0	0	0
1026	1	+	36307754	36322991	ENSMUST00000115032	7	4640	ENSMUSG00000037447	Arid5a	0	0	0	0	0	0	0	0	0	0	0	0	0	0
1027	1	+	36307754	36324029	ENSMUST00000137906	5	5504	ENSMUSG00000037447	Arid5a	0.447168	0.575354	1.034085	0	0.867089	0.97168	0.380169	0.32291	0.000608	0.352865	0.059496	0.164032	0	0.139358
1028	1	+	36307758	36312771	ENSMUST00000192874	1	5014	ENSMUSG00000037447	Arid5a	0	0.88008	1.092823	0.004157	0.155767	0.125346	1.322773	0.180321	1.380113	1.276188	2.052159	0.726718	0.732134	0.615176
1029	1	+	36307769	36322988	ENSMUST00000115029	4	4329	ENSMUSG00000037447	Arid5a	0	0	0	0	0	0	0	0	0	0	0	0	0	0
1030	1	+	36307779	36316578	ENSMUST00000140218	2	425	ENSMUSG00000037447	Arid5a	0	0	0	4.687123	0	0	0	0	0	0	0	0	0	8.943628
1031	1	+	36315992	36318136	ENSMUST00000147123	4	563	ENSMUSG00000037447	Arid5a	0	0	0	0	0	0	0	0	0	0	0	0	2.656332	1.741217
1032	1	+	36317027	36318132	ENSMUST00000141121	3	400	ENSMUSG00000037447	Arid5a	0	0	0	0	0	0	0	0	0	0	0	0	0	0
1033	1	+	36332708	36333420	ENSMUST00000192234	1	713	ENSMUSG00000102762	4930403P22Rik	0	0	0	0	0	0	0	0	0	0	0	0	0	0
1034	1	-	36335730	36369157	ENSMUST00000185912	21	4527	ENSMUSG00000010453	Kansl3	0.007029	0.010764	0	0	0	15.41107	0	0	0	0.043125	0	0	0	0
1035	1	-	36335730	36369181	ENSMUST00000010597	21	4663	ENSMUSG00000010453	Kansl3	17.403797	11.849821	16.741858	29.242617	18.877054	0.822308	12.497866	6.678318	8.36723	18.52746	12.330531	21.28125	18.155016	15.103711
1036	1	-	36337573	36368014	ENSMUST00000186470	21	2801	ENSMUSG00000010453	Kansl3	0	0	0	0	0	0	0	0	0	0	0	0	0	0
1037	1	-	36337573	36369171	ENSMUST00000188961	22	2907	ENSMUSG00000010453	Kansl3	1.192579	0.472743	0.306225	0.625528	0.320915	9.91311	0	0	0.142093	0	0	0.169313	0.289819	0
1038	1	-	36348682	36348758	ENSMUST00000184898	1	77	ENSMUSG00000098680	Mir6898	0	0	0.820242	20.345373	14.200272	10.76359	2.120319	0.995647	0	0	0.157512	0	7.760216	0
1039	1	-	36354719	36368041	ENSMUST00000188528	5	763	ENSMUSG00000010453	Kansl3	0	0	3.504303	0	0	0	0	0	0	0	0	0	0	0
1040	1	-	36358129	36369155	ENSMUST00000185621	5	609	ENSMUSG00000010453	Kansl3	0	0	5.975468	0	0	0	0	0	0	0	0	0	0	0
1041	1	-	36365628	36368041	ENSMUST00000187628	2	336	ENSMUSG00000010453	Kansl3	2.572832	0	8.340412	3.228805	3.09383	9.125948	0	0	6.45583	10.295464	1.273494	6.14929	15.072856	17.151907
1042	1	-	36365911	36369157	ENSMUST00000185614	2	2177	ENSMUSG00000010453	Kansl3	10.454016	12.959786	7.326401	0.254253	3.645629	16.983246	2.867474	0	8.219847	3.663583	2.83211	9.759126	10.892797	10.705062
1043	1	-	36367966	36369102	ENSMUST00000188957	2	167	ENSMUSG00000010453	Kansl3	0	0	0	0	0	0	0	0	0	0	0	0	0	0
1044	1	+	36372291	36422107	ENSMUST00000179162	53	6315	ENSMUSG00000037432	Fer1l5	0	0	0	0.090706	0	0	0	0	0	0	0	0	0	0
1045	1	+	36385464	36404829	ENSMUST00000202030	13	1420	ENSMUSG00000037432	Fer1l5	0	0	0	0	0	0	0	0	0	0	0	0	0	0
1046	1	+	36416888	36422110	ENSMUST00000140452	12	1723	ENSMUSG00000037432	Fer1l5	0	0	0	0	0	0	0	0	0	0	0	0	0	0
1047	1	-	36419871	36439668	ENSMUST00000192969	6	705	ENSMUSG00000001143	Lman2l	0	0	0	0	0	2.527143	0	0	0	0.228577	0	0	0	3.926723
1048	1	-	36422065	36445271	ENSMUST00000125304	8	3378	ENSMUSG00000001143	Lman2l	1.006409	0	2.314086	0	2.716749	0	7.955928	0.976336	8.752913	1.444349	0	0.489002	4.369992	6.614089
1049	1	-	36423186	36441872	ENSMUST00000134594	6	4062	ENSMUSG00000001143	Lman2l	0.727598	4.440149	1.845231	2.902825	0	2.463459	1.171491	1.332227	0	0.886612	0.905542	0.171966	3.797139	2.198581
1050	1	-	36423186	36445271	ENSMUST00000001171	7	2174	ENSMUSG00000001143	Lman2l	0	0	0	0	0	1.184881	0	0	0	0	0	0	0	0
1051	1	-	36423186	36445271	ENSMUST00000115011	9	2290	ENSMUSG00000001143	Lman2l	0	0	0	0.475174	0	0	0	0	0	0	0	0	0.167997	0
1052	1	-	36424506	36428366	ENSMUST00000152088	3	634	ENSMUSG00000001143	Lman2l	0	0	1.309851	14.615493	0	0	12.047205	0	1.830911	0	0	0	4.213495	0.178611
1053	1	-	36428392	36445271	ENSMUST00000123583	6	689	ENSMUSG00000001143	Lman2l	0	0	0	0	0	0	0	0	0	0	0	0	0	0
1054	1	-	36443745	36445257	ENSMUST00000193502	1	1513	ENSMUSG00000001143	Lman2l	0.4707	0	0.163944	0	2.751332	1.778579	0.58357	0.223877	2.737267	2.357855	0.115272	0.345874	0.549929	3.839536
1055	1	+	36471620	36508764	ENSMUST00000153128	7	4547	ENSMUSG00000037408	Cnnm4	38.946644	27.728939	55.198696	33.303158	52.242725	52.842041	16.861002	14.239635	18.883591	14.608236	38.452477	33.593586	28.904263	15.300467
1056	1	+	36471996	36473367	ENSMUST00000192530	1	1372	ENSMUSG00000037408	Cnnm4	1.770453	13.76879	6.82913	1.829949	11.563587	9.013846	8.080684	0.235656	0.101974	0.419749	1.293924	0.077596	0.189374	29.942732
1057	1	+	36473952	36476110	ENSMUST00000193157	1	2159	ENSMUSG00000104316	Gm37909	8.495855	5.648161	6.947984	10.22172	6.899381	9.137967	5.683049	8.277621	2.469514	0.480044	5.607059	1.009961	5.705373	9.117796
1058	1	+	36506562	36506702	ENSMUST00000200651	1	141	ENSMUSG00000106081	Gm47280	0.326299	0.067216	0.631701	0.696532	0.509724	0.414385	0.136846	0.12968	0.141317	0.102955	0.271687	0.103506	0.080893	0.029651
1059	1	+	36511867	36528237	ENSMUST00000001166	8	5193	ENSMUSG00000001138	Cnnm3	0	0	0	0	2.57233	3.480162	0	0	0	0	0	0	0	0
1060	1	+	36511867	36528237	ENSMUST00000097776	9	5292	ENSMUSG00000001138	Cnnm3	3.583772	0.58328	2.661433	1.7917	1.635226	0	1.805834	2.160816	2.129086	3.299435	1.878748	1.440763	1.795159	3.465289
1061	1	+	36513097	36520435	ENSMUST00000154225	3	559	ENSMUSG00000001138	Cnnm3	0	0	0	0	0	1.12166	5.617803	0	0	0	0	0	1.324452	0.389364
1062	1	+	36518569	36519574	ENSMUST00000195264	1	1006	ENSMUSG00000001138	Cnnm3	0.077511	0	0.843597	0.746494	1.021107	0.408596	0.096935	0.005618	0	0.011439	0	0.584005	6.989155	1.207554
1063	1	+	36520761	36525600	ENSMUST00000135100	4	863	ENSMUSG00000001138	Cnnm3	0	0	0	3.133312	0	1.795231	0	0	0	0	0	0	0.150892	0.139826
1064	1	-	36527534	36528237	ENSMUST00000192037	2	269	ENSMUSG00000102845	Gm38033	0	0	0	0	0	0	0	0	0	0	0	0	0	0
1065	1	-	36530188	36536521	ENSMUST00000193083	9	2277	ENSMUSG00000067653	Ankrd23	0	7.112863	0.213367	0.458931	5.263839	1.410082	0	0	6.974603	2.863448	0	0	1.557696	1.794623
1066	1	-	36530193	36539358	ENSMUST00000191849	8	2256	ENSMUSG00000109510	Gm42417	0	0	0	0	0	0	0.076567	0	0	0	0	3.371664	0	0
1067	1	-	36530534	36535739	ENSMUST00000054665	9	1964	ENSMUSG00000067653	Ankrd23	0	0	0	0	0	0	0	0	0	0	0	0	0	0
1068	1	-	36531326	36535739	ENSMUST00000194853	8	1073	ENSMUSG00000067653	Ankrd23	0	0	0	0	0	0	0	0	0	0	0	0	0	0
1069	1	-	36533987	36536883	ENSMUST00000193991	3	663	ENSMUSG00000067653	Ankrd23	0	0	0	0	0	0	0	0	0	0	0	4.179598	0.487042	0
1070	1	-	36534052	36539429	ENSMUST00000207088	3	284	ENSMUSG00000109510	Gm42417	0	0	0	0	0	0	1.299085	0	0	0	0	0	0	0
1071	1	-	36537507	36547219	ENSMUST00000207843	4	2646	ENSMUSG00000079610	Ankrd39	0	0.657463	1.349237	0	3.691803	1.06972	0.79823	2.056653	1.549109	0.96942	0	0.056615	9.406096	2.896451
1072	1	-	36538094	36547445	ENSMUST00000001172	4	2109	ENSMUSG00000079610	Ankrd39	0	0	0	0	0	0	0	0	0	0	0.115016	0	0	0
1073	1	-	36539360	36547231	ENSMUST00000194894	4	664	ENSMUSG00000079610	Ankrd39	0	0	0	0	0	6.873087	0	0	0	0	0	0	0.356813	0
1074	1	-	36539469	36542230	ENSMUST00000207922	2	438	ENSMUSG00000079610	Ankrd39	0	0	0	0	0	0.338101	0	0	0	0	0	0	0.000056	0.245732
1075	1	-	36541837	36547219	ENSMUST00000208690	3	640	ENSMUSG00000079610	Ankrd39	0	0	0	0	0	0	0	0	0	0	0	3.944589	0.155669	3.010751
1076	1	-	36545331	36547219	ENSMUST00000208269	1	1889	ENSMUSG00000079610	Ankrd39	5.661522	0	1.517432	0.553195	0.07959	1.298632	0	2.071688	0	0.568011	0.015295	0.022683	0.022034	0.661142
1077	1	-	36548639	36558349	ENSMUST00000191677	15	3779	ENSMUSG00000026121	Sema4c	0	0	0.411398	0	0.718612	0	0	0	0	0	0	0	0	0
1078	1	-	36548642	36557526	ENSMUST00000191642	16	3892	ENSMUSG00000026121	Sema4c	0	0	1.824387	3.509582	0.693587	0.706475	1.92699	2.84766	5.239471	6.186719	3.390728	0.622968	4.201169	6.320263
1079	1	-	36548642	36557557	ENSMUST00000195620	15	3640	ENSMUSG00000026121	Sema4c	0	0	0	0	0	0	0	0	0	0	0	0	0	0
1080	1	-	36548642	36558349	ENSMUST00000114991	15	3773	ENSMUSG00000026121	Sema4c	0	0	0	0	0	0	0	0	0	0	0	0	1.533201	0.10578
1081	1	-	36551726	36552894	ENSMUST00000191785	3	745	ENSMUSG00000026121	Sema4c	0	0	0	0	0	0	0	0	0	0.068534	0	0	12.109901	0
1082	1	-	36553224	36554230	ENSMUST00000195160	4	618	ENSMUSG00000026121	Sema4c	0	0	0	0	0	0.446169	0	0	0	0	0	0	0	0.121469
1083	1	-	36554400	36557534	ENSMUST00000193382	4	452	ENSMUSG00000026121	Sema4c	0	0	0	0	0	0	0	0	0	0	0	0	0	0
1084	1	-	36555932	36558250	ENSMUST00000195339	3	508	ENSMUSG00000026121	Sema4c	0	0	0	0	0	0	0	0	0	0	0	0	0	0
1085	1	+	36557701	36559667	ENSMUST00000194426	1	1967	ENSMUSG00000087589	D430040D24Rik	0.04449	0	1.275308	0.350721	0	1.196603	0	0	1.688712	0.295095	0	0.00544	0.015322	0.174496
1086	1	+	36558359	36565613	ENSMUST00000149224	3	910	ENSMUSG00000087589	D430040D24Rik	0	0	0	0	0	0	0	0	0	0	0	0	0	0
1087	1	-	36562692	36683183	ENSMUST00000170295	15	2286	ENSMUSG00000046337	Fam178b	0	0	0	0	0	0	0	0	0	0	0	0	0	0
1088	1	-	36562696	36589317	ENSMUST00000193548	6	851	ENSMUSG00000046337	Fam178b	0	0	0	0	0	0	0	0	0	0	0	0	0	0
1089	1	-	36562696	36593332	ENSMUST00000193763	6	905	ENSMUSG00000046337	Fam178b	0	0	0	0	0	0	0	0	0	0	0	0	0	0
1090	1	-	36562696	36600411	ENSMUST00000194025	6	673	ENSMUSG00000046337	Fam178b	0	0	0	0	0	0	0	0	0	0	0	0	0	0
1091	1	-	36564328	36600954	ENSMUST00000194839	6	712	ENSMUSG00000046337	Fam178b	0	0	0	0	0	0	0	0	0	0	0	0	0	0
1092	1	-	36564867	36587687	ENSMUST00000193155	4	435	ENSMUSG00000046337	Fam178b	0	0	0	0	0	0	0	0	0	0	0	0	0	0
1093	1	-	36576456	36600432	ENSMUST00000195729	5	690	ENSMUSG00000046337	Fam178b	0	0	0	0	0	0	0	0	0	0	0	0	0	0
1094	1	-	36599976	36683183	ENSMUST00000114981	10	1659	ENSMUSG00000046337	Fam178b	0	0	0	0	0	0	0	0	0	0	0	0	0	0
1095	1	+	36601802	36602146	ENSMUST00000161062	1	345	ENSMUSG00000089906	Gm6428	0	0	0.082146	0	0	0	0	0	0	0	0	0	0	0
1096	1	+	36663965	36664039	ENSMUST00000104746	1	75	ENSMUSG00000077939	Gm24133	0	0	0	0	0	0	0	0	0	0	0	0	0	0
1097	1	+	36691449	36693386	ENSMUST00000081180	4	625	ENSMUSG00000061518	Cox5b	0	0	0	0	0	0	0.229403	0	0	0	0	0.425412	0	0.183949
1098	1	+	36691484	36693681	ENSMUST00000193210	4	865	ENSMUSG00000061518	Cox5b	37.149323	5.793391	44.52692	24.23592	22.724913	42.367569	5.324594	39.047974	10.85435	29.480888	33.550632	51.322842	18.416677	16.866468
1099	1	+	36691610	36693386	ENSMUST00000195151	3	344	ENSMUSG00000061518	Cox5b	0	0	0	0	0	0.087207	0	0	0	0	0	0	0	0
1100	1	+	36691628	36692550	ENSMUST00000191790	2	757	ENSMUSG00000061518	Cox5b	12.484256	0.057725	19.642113	15.867796	14.223862	13.333581	2.854919	4.363753	6.794449	4.917167	9.844423	7.173931	11.837679	1.624425
1101	1	+	36691642	36692507	ENSMUST00000192859	2	345	ENSMUSG00000061518	Cox5b	11.520988	0.025946	0.002884	0.025583	0.99389	1.501127	0.484138	0.00013	14.918708	0.004668	13.162574	0.000014	0.006163	0.440343
1102	1	+	36691644	36693385	ENSMUST00000193235	4	362	ENSMUSG00000061518	Cox5b	0	0	0	9.367199	0	0	0	0	0	0	0	2.542968	0	0
1103	1	-	36698114	36710008	ENSMUST00000043951	11	3248	ENSMUSG00000037351	Actr1b	16.901361	8.666748	10.67164	6.123401	11.104099	13.732702	10.634068	9.78617	15.179089	8.126286	12.41004	7.106632	17.144171	16.693357
1104	1	-	36701213	36701651	ENSMUST00000159675	2	327	ENSMUSG00000037351	Actr1b	0	0	0.362085	5.441021	2.386866	1.918583	0.881106	13.100954	0	0.093313	0.536884	0.290872	7.89124	0
1105	1	-	36701672	36709947	ENSMUST00000162684	3	780	ENSMUSG00000037351	Actr1b	1.741887	0	1.329116	0	0.067805	1.775202	4.633098	1.801812	0	6.744975	0	0	0	0.25619
1106	1	-	36701763	36709678	ENSMUST00000159448	6	643	ENSMUSG00000037351	Actr1b	0	0	0	0	0	0	0	0	0	0	1.039367	0	0	0
1107	1	-	36701784	36714422	ENSMUST00000160084	6	728	ENSMUSG00000037351	Actr1b	0	0	0	0	0	0	0	0	0	0	0	0	0	0
1108	1	-	36702482	36707167	ENSMUST00000160043	2	417	ENSMUSG00000037351	Actr1b	0	0.192327	0	0	7.223257	4.665083	3.347106	0.233535	0	0	0	0	0.660188	0
1109	1	-	36706548	36709919	ENSMUST00000162662	4	356	ENSMUSG00000037351	Actr1b	0	0	0.4858	4.594837	0	1.322175	0	0	0	0	0	0	0	0
1110	1	+	36710149	36733881	ENSMUST00000192873	5	611	ENSMUSG00000102416	4933424G06Rik	0	0	0	0	0	0	0	0	0	0	0	0	0	0
1111	1	+	36714538	36757953	ENSMUST00000208994	9	1120	ENSMUSG00000102416	4933424G06Rik	0	0	0.182188	0	0	0	0	0	0.335498	0	0	0	0	0
1112	1	+	36714546	36714938	ENSMUST00000195374	1	393	ENSMUSG00000102416	4933424G06Rik	0	0	0	0	0	0	0	0	0	0	0	0	0	0
1113	1	-	36739048	36744792	ENSMUST00000193853	2	1633	ENSMUSG00000104237	Gm33533	0	0	0	0	0	0	0	0	0	0	0	0	0	0
1114	1	+	36744355	36757826	ENSMUST00000193459	4	438	ENSMUSG00000102416	4933424G06Rik	0	0	0	0	0	0	0	0	0	0	0	0	0	0
1115	1	+	36761798	36782818	ENSMUST00000027291	13	2245	ENSMUSG00000026117	Zap70	1.180089	0	0.542772	2.68234	0	0	2.842512	1.578625	10.068607	2.351141	3.309347	0	6.339675	0.632306
1116	1	-	36764863	36765172	ENSMUST00000181035	1	310	ENSMUSG00000097291	Gm18828	0	0	0	0	0	0	0	0	0	0	0	0	0	0
1117	1	-	36765018	36765874	ENSMUST00000180475	1	857	ENSMUSG00000097291	Gm18828	0	0	0	0	0	0	0	0	0	0	0	0	0	0
1118	1	+	36766934	36771067	ENSMUST00000185871	2	454	ENSMUSG00000026117	Zap70	0	0	0	0	0	0	4.007217	0	0	0	0	0	0	0
1119	1	+	36770992	36772375	ENSMUST00000186624	2	808	ENSMUSG00000026117	Zap70	0	0	0	1.616625	0	0	0	0	0	0	0	1.587073	0	6.365214
1120	1	+	36778984	36782815	ENSMUST00000190128	6	1338	ENSMUSG00000026117	Zap70	0	0	0	0.575459	0	0	0	0.867033	0	0	0	3.010688	0	7.544148
1121	1	-	36792191	36939527	ENSMUST00000027290	41	6546	ENSMUSG00000026116	Tmem131	0	0	28.685213	0	0	0	25.308733	0	14.775634	0	30.145945	39.571774	0	0
1122	1	-	36792194	36939822	ENSMUST00000194563	42	6698	ENSMUSG00000026116	Tmem131	35.86134	24.974163	0.017909	17.342638	15.188824	17.062193	0.191364	34.192661	0	17.021334	0	0	27.119448	20.76112
1123	1	-	36800953	36816586	ENSMUST00000191381	9	3969	ENSMUSG00000026116	Tmem131	4.91921	8.779493	3.182476	9.015518	7.237988	10.132041	11.511284	6.929852	6.72481	14.693671	16.100863	5.911497	3.817398	12.716104
1124	1	-	36808539	36810536	ENSMUST00000187917	2	703	ENSMUSG00000026116	Tmem131	1.671491	0.407932	2.883267	6.695673	0.065588	7.003486	0.573559	0.050795	1.727637	0.054051	0.367407	0.104085	19.788559	2.616564
1125	1	-	36814142	36818761	ENSMUST00000189470	5	696	ENSMUSG00000026116	Tmem131	0.231528	13.807266	1.619609	2.944978	0	0.709076	17.938709	0	0	0.230894	0.067167	0	0	1.836192
1126	1	-	36815920	36819152	ENSMUST00000190442	5	515	ENSMUSG00000026116	Tmem131	0	0	0	0	0	0	0	0	0	0	0	0	0	0
1127	1	-	36818660	36824781	ENSMUST00000186486	6	682	ENSMUSG00000026116	Tmem131	0	13.456372	0.720155	0.663252	0.055642	0.327268	2.001317	0	0	3.307609	0	0	4.348155	0.348493
1128	1	-	36841672	36943666	ENSMUST00000185964	6	591	ENSMUSG00000026116	Tmem131	0	0	0	0	0	0	3.076182	0	0	0	0	0	0	0
1129	1	-	36871903	36872045	ENSMUST00000192008	1	143	ENSMUSG00000103016	Gm37506	0	0.812988	0.32842	0	0	0	10.016208	0	1.612234	0	1.262036	1.272055	3.967816	0.965135
1130	1	-	36913601	36916539	ENSMUST00000194317	2	2413	ENSMUSG00000102930	Gm38115	3.792148	14.207573	6.83787	2.034229	0.359145	3.522154	11.620672	1.870857	5.190457	0.79456	0.153242	3.308207	4.613823	5.281507
1131	1	-	36922797	36926348	ENSMUST00000194249	1	3552	ENSMUSG00000103159	F830112A20Rik	11.747157	42.899033	6.385708	6.195331	3.825421	4.530068	10.331225	8.235066	13.207191	2.475131	2.982401	1.919967	6.281742	3.154535
1132	1	-	36957930	36958427	ENSMUST00000116168	1	498	ENSMUSG00000080054	Rpl12-ps1	0	0	0	0	0	0	0.270374	0	0.06599	0	0	0	0	0
1133	1	+	37005439	37005557	ENSMUST00000177688	1	119	ENSMUSG00000095944	n-R5s210	0	0	0	0	0	0	0	0	0	0	0	0	0	0
1134	1	+	37026596	37076996	ENSMUST00000117172	8	1636	ENSMUSG00000050122	Vwa3b	0	0	0	0	0	0	0	0	0	0	0	0	0	0
1135	1	+	37029304	37063649	ENSMUST00000124404	7	1252	ENSMUSG00000050122	Vwa3b	0	0	0	0	0	0	0	0	0	0.382536	0	0	0	0
1136	1	+	37029316	37076995	ENSMUST00000067178	8	1769	ENSMUSG00000050122	Vwa3b	0	0	0	0	0	0	0	0	0	0	0	0	0	0
1137	1	+	37029384	37076725	ENSMUST00000162449	8	1360	ENSMUSG00000050122	Vwa3b	0	0	0	0	0	0	0	0	0	0	0	0	0	0
1138	1	+	37035708	37186609	ENSMUST00000027289	25	3394	ENSMUSG00000050122	Vwa3b	0	0	0.563516	0	0	0	0	0	0	0	0	0	0	0
1139	1	+	37100531	37109073	ENSMUST00000194890	2	374	ENSMUSG00000050122	Vwa3b	0	0	0	0	0	0	0	0	0	0	0	0	0	0
1140	1	+	37100668	37129019	ENSMUST00000194048	5	665	ENSMUSG00000050122	Vwa3b	0	0	0	0	0	0	0	0	0	0	0	0	0	0
1141	1	-	37132273	37133264	ENSMUST00000195303	1	992	ENSMUSG00000103603	Gm37020	0	0	0.132233	0	0	0	0	0	0	0	0	0	0	0
1142	1	+	37135508	37141336	ENSMUST00000195450	3	462	ENSMUSG00000050122	Vwa3b	0	0	0	0	0	0	0	0	0	0	0	0	0	0
1143	1	+	37153849	37187605	ENSMUST00000169057	11	1500	ENSMUSG00000050122	Vwa3b	0	0	0	0	0	0	0	0	0	0	0	0	0	0
1144	1	+	37186855	37187613	ENSMUST00000194320	2	330	ENSMUSG00000050122	Vwa3b	0	0	0	0	0	0	0	0	0	0	0	0	0	0
1145	1	+	37214434	37241940	ENSMUST00000191981	5	651	ENSMUSG00000026114	Cnga3	0	0	0	0	0	0	0	0	0	0	0	0	0	0
1146	1	+	37218379	37262184	ENSMUST00000194195	6	2083	ENSMUSG00000026114	Cnga3	0	0	0	0	0	0	0	0	0	0	0	0	0	0
1147	1	+	37218379	37262184	ENSMUST00000195272	7	2197	ENSMUSG00000026114	Cnga3	0	0	0	0	0	0	0	0	0	0	0	0	0	0
1148	1	+	37219205	37263384	ENSMUST00000027288	6	3554	ENSMUSG00000026114	Cnga3	0	0	0	0	0	0	0	0	0	0	0	0	0	0
1149	1	-	37299352	37299697	ENSMUST00000192404	1	346	ENSMUSG00000102231	1700074A21Rik	0	0	0	0	0	0	0	0	0	0	0	0	0	0
1150	1	+	37299865	37348512	ENSMUST00000146676	2	369	ENSMUSG00000026113	Inpp4a	0	0	0.218087	0	0.682468	0	0	12.166389	0	1.393514	4.019805	0.500442	6.166578	0
1151	1	+	37299891	37410736	ENSMUST00000027287	26	5691	ENSMUSG00000026113	Inpp4a	13.879569	17.893171	10.453899	20.881577	12.12173	4.096273	15.696472	13.538815	18.465477	24.323595	10.305003	13.850541	8.831376	19.280485
1152	1	+	37299893	37302766	ENSMUST00000193024	1	2874	ENSMUSG00000026113	Inpp4a	2.686992	4.258629	3.56593	0.491872	1.975986	4.103254	4.399097	2.218845	9.114012	7.297786	4.87479	4.893825	8.609539	3.400382
1153	1	+	37299915	37399557	ENSMUST00000140264	24	3676	ENSMUSG00000026113	Inpp4a	2.288578	0.994616	17.145216	1.290067	4.659837	1.68797	2.010683	1.454816	5.982032	0.170572	1.313551	11.556252	0.688443	5.399477
1154	1	+	37300308	37408289	ENSMUST00000132401	25	3234	ENSMUSG00000026113	Inpp4a	6.421655	14.647763	0.465072	4.561147	12.948236	11.086029	0.228139	0	3.951011	0.143095	1.617614	0.606	25.912374	3.122233
1155	1	+	37300308	37408733	ENSMUST00000136846	26	3576	ENSMUSG00000026113	Inpp4a	0	0	0	0	0	0	0	0	0	0	0	0	0	0
1156	1	-	37329667	37334156	ENSMUST00000137241	3	739	ENSMUSG00000086064	4930439A04Rik	0	0	0	0	0	0	0	0	0.92954	0	0	0	0	0
1157	1	-	37330971	37331504	ENSMUST00000192652	1	534	ENSMUSG00000102879	Gm37135	0	0	0	0	0	0	0.135298	0	0	0	0	0	0	0
1158	1	-	37333539	37334172	ENSMUST00000141402	2	405	ENSMUSG00000086064	4930439A04Rik	0	0	0	1.659645	0	1.067896	2.653888	0	0	0	0	0	0	0
1159	1	+	37357397	37403690	ENSMUST00000132615	25	3038	ENSMUSG00000026113	Inpp4a	0	0	0	0	0	0	0	0	0	0	0	0	0	0
1160	1	+	37357397	37408469	ENSMUST00000193774	10	1243	ENSMUSG00000026113	Inpp4a	0	0	0	0	0	0	0	6.03358	0	0	0.121592	0	0	0
1161	1	+	37357919	37408259	ENSMUST00000137266	24	2934	ENSMUSG00000026113	Inpp4a	0	0	0	0	0	0	0	0	0.000168	0	0	0	0	0
1162	1	+	37369217	37404434	ENSMUST00000058307	15	2963	ENSMUSG00000026113	Inpp4a	0	0	0	0	0	0	0	0	0	0	0	0	0	0
1163	1	+	37369217	37404442	ENSMUST00000114933	16	3004	ENSMUSG00000026113	Inpp4a	0	1.965354	0	0	0	0.00077	0	0	0	0	1.448833	0	6.255684	8.350311
1164	1	+	37369221	37404439	ENSMUST00000168546	16	2964	ENSMUSG00000026113	Inpp4a	5.587201	0	8.961107	2.903275	2.884491	1.084682	9.135105	1.204198	0.197589	6.716398	0	1.738665	0	0
1165	1	+	37377672	37380075	ENSMUST00000123124	3	463	ENSMUSG00000026113	Inpp4a	7.652178	2.345444	1.092587	12.440157	51.926411	4.101	6.928602	0	31.262844	0.512101	0	0	1.373081	0.396213
1166	1	-	37417084	37430103	ENSMUST00000027286	3	3863	ENSMUSG00000026112	Coa5	29.27453	13.276294	17.669336	10.607951	17.203852	29.154253	10.194554	23.397575	5.554921	5.840936	19.203087	12.254944	16.383852	13.619341
1167	1	-	37428512	37430000	ENSMUST00000192179	1	1489	ENSMUSG00000026112	Coa5	0.057557	0	0.029474	0	0.061124	0.883344	0.011274	0.018852	0.016954	0	0.557566	2.297536	0.082612	0.047036
1168	1	+	37430139	37438984	ENSMUST00000114925	6	1094	ENSMUSG00000026111	Unc50	0	0	0	0	0	0	0	9.004803	0	5.757506	1.009943	2.066624	0	0
1169	1	+	37430170	37439124	ENSMUST00000027285	6	1414	ENSMUSG00000026111	Unc50	0	12.350089	9.823092	6.175333	3.918884	11.430772	0.04085	0.040403	4.066288	7.347434	1.24326	0.026959	4.247002	7.046723
1170	1	+	37430177	37437478	ENSMUST00000144617	5	808	ENSMUSG00000026111	Unc50	0	0	0	0	0	0	0	0	9.927693	0	0	0	0	0
1171	1	+	37430186	37437270	ENSMUST00000193979	4	818	ENSMUSG00000026111	Unc50	0	0	0	0	0	0	0	0	0	0	0	0	0	0
1172	1	+	37430202	37438987	ENSMUST00000118059	6	1179	ENSMUSG00000026111	Unc50	0	0	0	0	5.971527	0	5.105172	0	4.660285	0	0	0	0	0
1173	1	+	37430208	37431554	ENSMUST00000193713	2	333	ENSMUSG00000026111	Unc50	0	0	0	0	0	0	0	0	0	0	0	0	0	0
1174	1	+	37431344	37437612	ENSMUST00000134184	4	730	ENSMUSG00000026111	Unc50	29.817873	0	14.777193	0	7.999393	4.098326	19.159559	13.242013	0.303009	8.091373	0	15.490417	6.036296	0
1175	1	-	37439340	37536235	ENSMUST00000042161	15	7030	ENSMUSG00000026110	Mgat4a	146.528625	0	128.857346	85.687332	45.619766	118.645454	91.969841	104.201042	71.061302	0	86.153969	80.348312	48.745617	35.739731
1176	1	-	37439340	37541016	ENSMUST00000151952	16	7251	ENSMUSG00000026110	Mgat4a	7.479806	108.104332	8.009981	7.296636	51.278042	7.318793	19.759359	2.968322	5.298218	71.659607	5.553412	2.424929	23.31012	31.005997
1177	1	-	37443716	37536404	ENSMUST00000154819	15	2796	ENSMUSG00000026110	Mgat4a	8.184754	0	9.02706	8.503242	5.975824	6.301875	5.295309	8.229893	0.873263	0	0	3.393697	0	3.551298
1178	1	-	37444320	37496130	ENSMUST00000143636	13	1802	ENSMUSG00000026110	Mgat4a	1.522285	0	1.836919	3.312021	4.568606	2.990795	1.44572	2.37456	0.676969	14.125963	9.726944	1.060777	1.82645	1.88887
1179	1	-	37462913	37496133	ENSMUST00000149791	5	424	ENSMUSG00000026110	Mgat4a	0.225313	22.160147	0.788828	1.388731	11.497512	1.856566	0	0.451818	0.340728	0	0.074329	9.424228	3.280432	0.655586
1180	1	-	37462916	37496095	ENSMUST00000148047	5	387	ENSMUSG00000026110	Mgat4a	0	0.796355	0	0	0	0	0	0	0	0	0	0	0	0
1181	1	-	37485851	37488605	ENSMUST00000192316	1	2755	ENSMUSG00000103948	4930594C11Rik	17.285244	55.02467	30.851984	14.103225	30.345837	26.246157	38.580101	14.532637	20.259621	7.223916	5.92956	2.878333	22.900574	3.497631
1182	1	-	37487193	37488982	ENSMUST00000151866	1	1790	ENSMUSG00000087233	Gm43213	13.411805	1.784561	14.737292	24.686243	26.643337	13.435536	8.781672	3.532235	0.438428	1.846067	15.623724	31.72225	0.355897	31.515585
1183	1	-	37495726	37498838	ENSMUST00000194660	1	3113	ENSMUSG00000026110	Mgat4a	12.169144	14.070096	21.377333	12.679364	20.245724	6.402517	18.819477	4.483882	7.792619	6.664687	7.494536	11.262345	6.357363	8.279006
1184	1	-	37533213	37536251	ENSMUST00000195598	1	3039	ENSMUSG00000026110	Mgat4a	18.780628	26.344057	23.058971	25.58136	18.957493	20.754581	12.943763	9.627524	12.410166	3.255615	13.802574	9.491753	19.359886	15.665146
1185	1	-	37611677	37625242	ENSMUST00000160023	4	2538	ENSMUSG00000026090	2010300C02Rik	10.71816	0	4.59879	9.995524	1.206363	3.068952	0.196219	0	2.789204	0	3.460027	0	0.130149	0
1186	1	-	37611677	37720085	ENSMUST00000162875	10	4634	ENSMUSG00000026090	2010300C02Rik	4.209002	6.143594	11.49859	8.861796	10.605106	7.796744	3.364441	3.535628	4.855165	4.68385	3.2114	4.781148	8.887233	3.497635
1187	1	+	37614259	37615372	ENSMUST00000160659	2	560	ENSMUSG00000089767	4930556I23Rik	0	0	0	0	0	0	0	0	0	0	0	0	0	6.922817
1188	1	-	37637986	37719795	ENSMUST00000160589	4	788	ENSMUSG00000026090	2010300C02Rik	0	0	0	0	0	0	0	0	0	0	0	0	0.055209	0
1189	1	+	37660722	37662647	ENSMUST00000192005	1	1926	ENSMUSG00000104365	4930470B04Rik	0	0	0.042042	0	0.270341	0.368075	0.131538	0	0	0	0	0	0	0.14706
1190	1	-	37694447	37696664	ENSMUST00000192480	1	2218	ENSMUSG00000102650	Gm19863	0.682989	0	1.728973	0.048312	4.179752	0	1.309933	0	2.919528	0.016816	0	0	0.330019	0.152659
1191	1	-	37754776	37865079	ENSMUST00000041815	20	3400	ENSMUSG00000060771	Tsga10	0	0	0.591233	0	0	0	0	4.010952	0	0	0	0	0.130445	0.095601
1192	1	-	37760823	37855374	ENSMUST00000114902	18	2724	ENSMUSG00000060771	Tsga10	0	0	0	0	0	0	0	0	0	0	0	0	0	0
1193	1	-	37760823	37866429	ENSMUST00000088072	18	3837	ENSMUSG00000060771	Tsga10	0	0	0	0	0	0.294055	0	0	2.166907	1.260474	0	0	0	0
1194	1	-	37801463	37855347	ENSMUST00000151735	13	2008	ENSMUSG00000060771	Tsga10	0	0	0	0	0	0	0	0	0	0	0	0	0	0
1195	1	-	37832403	37864836	ENSMUST00000123082	8	3953	ENSMUSG00000060771	Tsga10	3.451995	0.978624	0	0.168645	1.629357	0	2.297425	0	1.35512	1.427949	2.574935	4.00297	4.601011	2.766147
1196	1	-	37833435	37865073	ENSMUST00000155852	8	2861	ENSMUSG00000060771	Tsga10	0	0	0	0	0	0	0	0	0.035304	0	0	0	0	0
1197	1	-	37834271	37865073	ENSMUST00000193669	8	1981	ENSMUSG00000060771	Tsga10	0	0	0	0	0	0	0	0	0	0	0	0	0	0
1198	1	-	37840062	37843721	ENSMUST00000134024	2	3133	ENSMUSG00000060771	Tsga10	0.048788	0	0.306006	1.242921	0.243212	0.805092	0.34503	0	2.346254	0.022281	0.352883	0.620702	0.946089	1.79556
1199	1	+	37865299	37871388	ENSMUST00000181885	2	3089	ENSMUSG00000097268	Gm26805	0	0	0	0	0	0.495473	0	0	0	0	0	0	0	0
1200	1	+	37871738	37875343	ENSMUST00000128085	2	774	ENSMUSG00000037216	Lipt1	0	0	0	0	0	0	0	0	0	0	0	3.111035	0	0
1201	1	+	37872206	37876228	ENSMUST00000041621	2	1485	ENSMUSG00000037216	Lipt1	0	0	1.930255	4.534058	2.515579	1.589839	0	0	0	0	0	0.350782	0	0
1202	1	+	37872374	37875460	ENSMUST00000142670	2	812	ENSMUSG00000037216	Lipt1	0	0	0	0	0	0	0	0	0	0	0	0	0	0
1203	1	+	37872562	37875554	ENSMUST00000144440	2	775	ENSMUSG00000037216	Lipt1	0	0	0	0	0	0	0	0	0	0	0	0	0	0
1204	1	-	37874801	37890407	ENSMUST00000139725	8	1175	ENSMUSG00000026088	Mitd1	0	0	0	0	0	0	0	0	0	0	0	0	5.448726	2.229815
1205	1	-	37878888	37890411	ENSMUST00000027257	7	1231	ENSMUSG00000026088	Mitd1	10.808349	0	4.649498	1.086575	1.543029	2.962218	0.715967	4.069062	8.188864	1.410153	7.646758	9.029881	0	0
1206	1	-	37878890	37880118	ENSMUST00000131754	2	669	ENSMUSG00000026088	Mitd1	1.981536	16.936554	0	4.23599	0	0	6.673944	0	0	0.968778	0.467568	0	2.269771	0
1207	1	-	37878988	37881868	ENSMUST00000127170	4	723	ENSMUSG00000026088	Mitd1	0	1.59812	0	1.265216	0	0	0	0	0	12.106761	5.740751	0	0	0
1208	1	-	37881929	37890276	ENSMUST00000138806	3	989	ENSMUSG00000026088	Mitd1	0	0	0.241526	0	0.263234	1.710356	4.01097	0	0	1.195895	0	0.016985	7.056412	0
1209	1	+	37890477	37898535	ENSMUST00000027256	6	969	ENSMUSG00000026087	Mrpl30	0.370604	0	2.282509	0	2.605917	4.29557	0	1.3965	5.022894	8.232121	11.218612	4.609983	2.132987	5.45647
1210	1	+	37890532	37898364	ENSMUST00000193673	5	662	ENSMUSG00000026087	Mrpl30	0	0	0.010506	0	0	0	0	0.879472	0	0	0	0	0	0
1211	1	+	37890533	37893246	ENSMUST00000161694	2	356	ENSMUSG00000026087	Mrpl30	0	0	5.262933	0	0.024998	0.740111	0	0	0	0	0.077044	0	0	0
1212	1	+	37890543	37893984	ENSMUST00000160082	3	1757	ENSMUSG00000026087	Mrpl30	0.071792	0	1.776143	0	5.231728	1.474723	0	0.92827	0	2.447235	3.086988	0	4.41952	1.908252
1213	1	+	37892933	37898165	ENSMUST00000194857	5	501	ENSMUSG00000026087	Mrpl30	0	0	0	0	1.856802	1.675508	2.94033	0	0	0	0.0822	0	0	0
1214	1	+	37893935	37898338	ENSMUST00000195373	4	587	ENSMUSG00000026087	Mrpl30	0	0	0.920974	12.867204	4.381549	7.374053	0	0	0	0	0.060871	0	0	0
1215	1	+	37897256	37898125	ENSMUST00000162513	2	644	ENSMUSG00000026087	Mrpl30	0	0	0.188252	1.218481	0.463873	1.686675	0	0	1.214947	0.092387	0.382455	0.064806	0.166256	3.382097
1216	1	-	37905923	37916493	ENSMUST00000078307	6	2564	ENSMUSG00000061584	Lyg2	0	0.678489	0	0	0	0.091955	0	0	0	0	0	0	0	0
1217	1	+	37933596	37954136	ENSMUST00000129513	6	3990	ENSMUSG00000087374	Gm15457	0	0	0	0	0	0	0	0	0	0	0	0	0.402575	0
1218	1	-	37946736	37948999	ENSMUST00000144184	3	486	ENSMUSG00000026085	Lyg1	0	0	0	0	0	0	0	0	0	0	0	0	0	0
1219	1	-	37946736	37957759	ENSMUST00000027254	6	800	ENSMUSG00000026085	Lyg1	0	0	0	0	0	0	0	0	0	0	0	0	0	0
1220	1	-	37946738	37957759	ENSMUST00000114894	6	798	ENSMUSG00000026085	Lyg1	0	0	0	0	0	0	0	0	0	0	0	0	0	0
1221	1	+	37973967	37974203	ENSMUST00000158516	1	237	ENSMUSG00000089141	Gm23409	0	0	0	0	0	0	0	0	0	0	0	0	0	0
1222	1	-	37985189	37997315	ENSMUST00000162031	5	3381	ENSMUSG00000058407	Txndc9	4.700962	9.648666	8.061703	3.591273	7.210304	7.213558	1.238129	0.974342	5.313791	3.459546	7.098828	8.163512	4.361666	9.074138
1223	1	-	37987394	37997243	ENSMUST00000193832	4	3472	ENSMUSG00000058407	Txndc9	0.612846	1.048743	2.449828	1.892464	2.909865	2.641811	0.9583	0.141631	0.547876	0	3.407092	0.058353	1.560403	1.237267
1224	1	-	37987394	37997893	ENSMUST00000195247	5	1699	ENSMUSG00000058407	Txndc9	1.886797	0	0	0	0	2.403621	0	0	0	0	0	0	0	1.673888
1225	1	-	37987396	37997224	ENSMUST00000194747	4	2605	ENSMUSG00000058407	Txndc9	1.640314	7.080088	2.563753	0	2.900649	5.820492	6.062812	7.797475	3.347453	0	0.9584	0.60339	4.008462	10.383184
1226	1	-	37987640	37995845	ENSMUST00000192960	3	472	ENSMUSG00000058407	Txndc9	0	0.220451	0.251109	0.408301	0	0.580714	4.912084	0	0	0	0	0	0.271765	0
1227	1	-	37987643	37997616	ENSMUST00000195032	5	1444	ENSMUSG00000058407	Txndc9	0	0.687316	0	0	0	0	0	0	0	0	0	0	0	0
1228	1	-	37990258	37996658	ENSMUST00000192237	4	698	ENSMUSG00000058407	Txndc9	0	0	0	0	0	0	1.366413	0	0	0	0	0	0	0
1229	1	-	37995915	37997262	ENSMUST00000194692	1	1348	ENSMUSG00000058407	Txndc9	0.280329	0.010294	0.071951	0.145744	1.361726	0.000065	0.657272	3.532653	0.00252	3.962728	0	1.230731	4.89127	5.855214
1230	1	+	37998010	38055579	ENSMUST00000027252	24	7797	ENSMUSG00000026083	Eif5b	6.829248	0.950815	4.955492	4.926498	10.473722	10.390452	1.086832	11.349569	8.945145	7.555077	12.60902	4.599756	4.891854	10.036466
1231	1	+	37998129	38052021	ENSMUST00000192548	22	5788	ENSMUSG00000026083	Eif5b	0.517147	0	1.605123	7.998594	4.336685	8.137395	9.776855	0	0	0.032422	1.243727	5.559148	1.444692	3.681485
1232	1	+	38041791	38045440	ENSMUST00000193806	3	479	ENSMUSG00000026083	Eif5b	0	0	0	0	0	0	0	0	0	0	0	0	0	0
1233	1	+	38042866	38046676	ENSMUST00000193151	5	578	ENSMUSG00000026083	Eif5b	0	0	0	0	0	0	0	0	0	0	0	0	0	0
1234	1	+	38044634	38048803	ENSMUST00000195664	5	690	ENSMUSG00000026083	Eif5b	0	0	1.864945	0.340468	2.127598	1.795041	0	0	0	0	0.228712	0	0.382133	1.83887
1235	1	-	38052786	38129662	ENSMUST00000027251	23	4262	ENSMUSG00000026082	Rev1	7.582555	13.117286	7.736202	11.981119	8.462179	6.775015	11.497589	5.891668	2.271415	11.410745	10.839547	9.874338	12.495186	16.840637
1236	1	-	38052796	38088132	ENSMUST00000194650	18	3576	ENSMUSG00000026082	Rev1	0	3.403256	0	0	0	0.330999	0.000045	0	0.45709	1.036144	0.054107	0.277461	0.14374	0.011407
1237	1	-	38053300	38054250	ENSMUST00000193008	2	830	ENSMUSG00000026082	Rev1	2.513068	0	0.589096	1.015029	3.712975	4.25451	3.030124	0	0.800508	0.020304	0.139038	8.611846	0	3.577169
1238	1	-	38056522	38057705	ENSMUST00000193113	2	393	ENSMUSG00000026082	Rev1	6.110594	0	0	0	0.482539	0.223056	0	0	0	0.027159	0	0	0.05798	0
1239	1	-	38067614	38083783	ENSMUST00000194815	6	604	ENSMUSG00000026082	Rev1	0	0	0	0	0	0	0	0	0	0	0	0	0	0
1240	1	-	38071383	38085654	ENSMUST00000193472	6	777	ENSMUSG00000026082	Rev1	0	0	2.720835	2.444752	2.107471	2.143349	2.059063	1.157828	13.118693	0	0	0.70111	1.845385	5.564628
1241	1	-	38074649	38081361	ENSMUST00000192697	3	687	ENSMUSG00000026082	Rev1	0	21.819489	2.608869	0	0	0	0	0	1.830535	1.087047	4.512042	6.016647	0	0
1242	1	-	38076295	38077305	ENSMUST00000195028	2	701	ENSMUSG00000103804	Gm37062	6.121267	2.792925	2.728348	0	2.233144	6.894297	4.026726	0	0	0	0.204488	0.248654	10.351686	4.872831
1243	1	-	38079078	38083849	ENSMUST00000193922	2	467	ENSMUSG00000026082	Rev1	0	2.15289	1.688208	0.618925	0	1.686669	0.29053	0.134411	0	2.830534	1.487905	0.001432	0	0.930912
1244	1	-	38092151	38128301	ENSMUST00000192594	6	552	ENSMUSG00000026082	Rev1	0	0	0.549805	0	0	0	0.064775	0	0	0.156281	0.426944	0	0	6.94005
1245	1	-	38098909	38128317	ENSMUST00000193697	4	370	ENSMUSG00000026082	Rev1	3.289991	0	0	0	0	0	0	0	0	0	0.973677	0	2.083953	0
1246	1	-	38107683	38129801	ENSMUST00000195383	4	480	ENSMUSG00000026082	Rev1	0	0	0	0	0	0	0	0	0	0	0.184994	0	0	0
1247	1	+	38132083	38159892	ENSMUST00000194892	6	1848	ENSMUSG00000102716	Gm5099	5.202538	0	0	0	0	0	0	0	0	0	0	0	0	0
1248	1	-	38177326	38627185	ENSMUST00000095027	22	5857	ENSMUSG00000037138	Aff3	0	0	0	1.686307	0	0	0	0	0	0	0	0.47733	4.745406	8.489245
1249	1	-	38177327	38664955	ENSMUST00000039827	23	6010	ENSMUSG00000037138	Aff3	0.605021	0	1.416171	1.045785	1.730257	0.374555	2.187255	0	1.686781	4.190299	0.493815	0	0.004246	0
1250	1	-	38181262	38197443	ENSMUST00000136641	7	761	ENSMUSG00000037138	Aff3	0	0	0	0	0	0	0	0	0	1.29266	0	0	0	0
1251	1	+	38235420	38245603	ENSMUST00000127620	4	437	ENSMUSG00000085391	Gm16150	0	0	0	0	0	0	0	0	0	0	0	0	0	0
1252	1	+	38239700	38246666	ENSMUST00000133299	4	673	ENSMUSG00000085391	Gm16150	0	0	0	0	0	0	0	0	0	0	0	2.866878	0	0
1253	1	+	38307902	38311930	ENSMUST00000129696	3	639	ENSMUSG00000085280	Gm16151	0	0	0	0	0	0	0	0	0	0	0	0	0	0
1254	1	-	38335431	38664955	ENSMUST00000027250	8	1646	ENSMUSG00000037138	Aff3	0	0	0	0	0	0	0	0	0	0	0	0	0	0
1255	1	+	38384949	38393974	ENSMUST00000143261	5	1189	ENSMUSG00000087131	Gm16152	0	0	0	0	0	0	0	0	0	0	0	0	0	0
1256	1	+	38388829	38390244	ENSMUST00000131663	3	872	ENSMUSG00000087131	Gm16152	0	0	0	0	0	0	0	0	0	0	0	0	0	0
1257	1	+	38487519	38488047	ENSMUST00000195175	1	529	ENSMUSG00000102984	Gm34727	0	0	0	0	0	0	0	0	0	0	0	0	0	0
1258	1	-	38535159	38664955	ENSMUST00000134963	4	665	ENSMUSG00000037138	Aff3	0	0	0	0	0	0	0	0	0	0	0	0	0	0
1259	1	-	38535613	38627201	ENSMUST00000212668	4	420	ENSMUSG00000037138	Aff3	0	0	0	0	0	0	0	0	0	0	0	0	0	0
1260	1	+	38722620	38723121	ENSMUST00000195068	1	502	ENSMUSG00000102541	Gm38135	0.269306	0	0	2.189256	0	0	0	0	0	0	0	0	0	0
1261	1	+	38767184	38767686	ENSMUST00000192930	1	503	ENSMUSG00000103531	2610300A13Rik	0	0	0	0	0	0	0	0	0	0	0	0	0	0
1262	1	-	38793645	38836711	ENSMUST00000147695	12	6932	ENSMUSG00000048814	Lonrf2	0	0	0	0.037687	0	0	0	0	0	0	0	0	0.26359	0
1263	1	-	38794509	38821215	ENSMUST00000039612	11	5077	ENSMUSG00000048814	Lonrf2	0	0	0	0	0	0	0	0	0	0	0	0	0	0
1264	1	-	38835197	38836374	ENSMUST00000191724	1	1178	ENSMUSG00000048814	Lonrf2	0	0	2.709626	0	0	0	0	0	0	0	0	0	0	0
1265	1	-	38863867	38898010	ENSMUST00000027249	7	2975	ENSMUSG00000026080	Chst10	0	0	0	0	0	0	0	0	0	0	0	0	0	0
1266	1	-	38863867	38898089	ENSMUST00000193441	6	4999	ENSMUSG00000026080	Chst10	0	0	0	0	0	0	0	0	0	1.810385	0	0	0	0
1267	1	-	38863875	38871760	ENSMUST00000192948	5	1086	ENSMUSG00000026080	Chst10	0	0	0	0	0	0	0	0	0	0	0	0	0	0
1268	1	-	38863877	38898161	ENSMUST00000194361	6	2996	ENSMUSG00000026080	Chst10	0	0	0	0	0	0	0	0	0	0	0	0	0	0
1269	1	-	38870143	38898153	ENSMUST00000194657	6	2431	ENSMUSG00000026080	Chst10	0	0	0	0.261346	0	0	0	0	0	0	0	0	0	0
1270	1	-	38873949	38898134	ENSMUST00000193435	5	697	ENSMUSG00000026080	Chst10	0	0	0	0	0	0	0	0	0	0	0	0	0	0
1271	1	+	38884754	38888072	ENSMUST00000195309	2	325	ENSMUSG00000103647	Gm37707	0	0	0	0	0	0	0	0	0	0	0	0	0	0
1272	1	-	38890632	38897986	ENSMUST00000192175	2	5522	ENSMUSG00000026080	Chst10	0	0.138068	0	0	0	0	0	0	0	0	0	0	0.457758	0
1273	1	-	38890633	38898010	ENSMUST00000195731	3	4280	ENSMUSG00000026080	Chst10	0	0	0	0	0	0	0	0	0	0	0	0	0	0
1274	1	+	38907945	38908716	ENSMUST00000193251	1	772	ENSMUSG00000102447	Gm6621	0	0	0	0	0	0	0	0	0	0	0	0	0	0
1275	1	+	38939149	38950276	ENSMUST00000088029	10	1001	ENSMUSG00000067604	Nms	0	0	0	0	0	0	0	0	0	0	0	0	0	0
1276	1	+	38939203	38948643	ENSMUST00000160214	8	497	ENSMUSG00000067604	Nms	0	0	0	0	0	0	0	0	0	0	0	0	0	0
1277	1	+	38985608	38997238	ENSMUST00000027247	6	3914	ENSMUSG00000026078	Pdcl3	3.116899	1.080468	2.190248	0.328006	0.308912	4.039408	4.934031	3.553839	6.673948	2.443283	9.377317	4.295888	2.553561	3.114415
1278	1	+	38987841	38994917	ENSMUST00000193489	3	330	ENSMUSG00000026078	Pdcl3	0	0	0.984972	0	0	0	3.319685	0	0	0	0	0	0	0
1279	1	+	38987865	38995807	ENSMUST00000194552	5	643	ENSMUSG00000026078	Pdcl3	0	0	0	0	0	0	2.064789	0	0	2.278172	0	1.161323	0	0
1280	1	+	38992678	38994316	ENSMUST00000194994	1	1639	ENSMUSG00000103046	Gm37309	0.630414	1.104069	4.987792	0.658108	4.540123	2.625886	4.428452	0.198346	0.34661	5.213845	4.035019	2.578557	6.183908	7.457138
1281	1	+	38995160	38996646	ENSMUST00000193073	3	944	ENSMUSG00000026078	Pdcl3	0	0	8.521008	24.313448	9.378404	2.792235	0.031321	17.821709	8.198784	6.111052	0.15703	0.010943	2.336432	2.70035
1282	1	-	39048648	39057637	ENSMUST00000195476	2	1843	ENSMUSG00000104188	Gm37821	0	0	0	0	0	0	0	0	0	0	0	0	0	0
1283	1	-	39081252	39083338	ENSMUST00000195455	1	2087	ENSMUSG00000103182	Gm37091	0	0.248657	0	0	0	0	0.066315	0	0	0	0	0.204763	0.072332	0
1284	1	-	39186896	39186992	ENSMUST00000184059	1	97	ENSMUSG00000098833	Mir6349	0	0	0	0	0	0	0	0	0	0	0	0	0	0
1285	1	+	39193731	39287615	ENSMUST00000173050	3	484	ENSMUSG00000026077	Npas2	0	0.95036	3.006931	0	1.20988	0	0	0	0	0.91094	8.697312	0.010363	5.325872	1.461097
1286	1	+	39194212	39363236	ENSMUST00000056815	21	4236	ENSMUSG00000026077	Npas2	12.833187	12.873874	6.630335	7.424759	1.948716	4.205029	14.123675	9.412868	10.087196	9.399361	7.062996	7.445017	6.883582	4.255785
1287	1	-	39276283	39276565	ENSMUST00000174365	1	283	ENSMUSG00000092553	Gm20428	0	0	0	0	0	0	0.225458	0	0	0	0	0	0	0
1288	1	+	39314899	39315453	ENSMUST00000173076	1	555	ENSMUSG00000092563	Gm3617	17.173109	22.07811	3.467961	0.357424	6.497129	0.849627	24.53194	0	19.184347	12.984796	1.240379	3.686638	7.233338	0.048714
1289	1	+	39341555	39345466	ENSMUST00000172825	2	474	ENSMUSG00000026077	Npas2	14.222351	0	0.090539	0	0	1.539359	0	0	0	0	0	3.492139	0	2.58515
1290	1	+	39367842	39371911	ENSMUST00000086535	5	1049	ENSMUSG00000073702	Rpl31	13.877581	0.218064	11.409521	1.624526	5.051219	10.704655	8.097322	18.204361	10.88289	0	9.5225	3.683484	5.506842	6.25925
1291	1	+	39367878	39371366	ENSMUST00000194746	4	703	ENSMUSG00000073702	Rpl31	0.242526	0	7.903457	30.157881	18.503809	13.199786	0	3.520735	0	0	0.700331	1.271747	16.094751	5.157408
1292	1	+	39367929	39371364	ENSMUST00000178079	5	487	ENSMUSG00000073702	Rpl31	6.300808	0	2.196399	12.350408	0.376032	2.425331	0	0	0	0	33.071903	0	0	0
1293	1	+	39367929	39371365	ENSMUST00000179954	4	630	ENSMUSG00000073702	Rpl31	0.000791	0	2.753472	5.422897	1.889084	5.222336	0	12.79275	0	18.937109	0.32854	5.451681	0.1876	0.709694
1294	1	+	39368149	39371366	ENSMUST00000195123	4	356	ENSMUSG00000073702	Rpl31	0	0	0	0	0	0	0	0	0	0	0	0	0	0
1295	1	+	39369850	39371366	ENSMUST00000191855	3	468	ENSMUSG00000073702	Rpl31	0.000099	0	8.928684	8.5041	8.716853	7.175102	0	0.010939	0	0	0.10868	0.015945	0.340563	0.002051
1296	1	-	39371492	39478755	ENSMUST00000054462	20	4451	ENSMUSG00000003134	Tbc1d8	3.480047	9.920193	4.539227	9.538096	5.66685	5.081344	0.159805	7.46754	15.674525	11.045269	3.815048	7.219261	6.374399	7.122575
1297	1	-	39371867	39372433	ENSMUST00000192099	2	454	ENSMUSG00000003134	Tbc1d8	0	0	0	0	0	0	0	0	7.424796	0	0	0	0	0
1298	1	-	39372296	39478661	ENSMUST00000192531	19	3434	ENSMUSG00000003134	Tbc1d8	0	0	0	0	0	0	0	0	0	0	0	0	0	0
1299	1	-	39373316	39478700	ENSMUST00000193823	19	3512	ENSMUSG00000003134	Tbc1d8	0	0	0	0	0.803574	0	7.848977	0	0	0	0	0	1.301069	0
1300	1	-	39391198	39392631	ENSMUST00000195854	2	665	ENSMUSG00000003134	Tbc1d8	0	6.301229	2.053401	0.788118	0	1.08097	15.591668	0	17.024494	0.714182	0.18159	20.241488	0.51071	23.553116
1301	1	-	39419048	39419932	ENSMUST00000191698	1	885	ENSMUSG00000102607	Gm37265	6.437693	5.625814	0	0	0.032907	0	4.757773	1.431427	9.245362	5.28275	0	0	3.430401	0.069537
1302	1	+	39519533	39519747	ENSMUST00000083695	1	215	ENSMUSG00000065629	Gm24826	0	0	5.78486	0	0	0	0	0	0	17.12005	0	0	0	0
1303	1	+	39519533	39519748	ENSMUST00000197298	1	216	ENSMUSG00000104827	Gm24826	0	0.491425	0.041207	0.95938	2.447311	1.720554	0.501731	3.293339	0.737126	0.216111	0.119038	0.366891	3.838949	0.86545
1304	1	+	39534992	39546889	ENSMUST00000161515	8	3482	ENSMUSG00000003135	Cnot11	5.092835	1.106582	3.936309	4.040858	4.160578	0.143447	1.962026	2.004119	5.668959	1.990351	1.212565	0.302941	1.063245	0.276322
1305	1	+	39535802	39546873	ENSMUST00000003219	7	3162	ENSMUSG00000003135	Cnot11	0	0	0	0	0	5.865145	0	0	0	0	0	0	0	0
1306	1	+	39538245	39546483	ENSMUST00000160145	5	2097	ENSMUSG00000003135	Cnot11	0	0	0	2.063573	0	3.117847	0	0	0	0	0	2.262066	6.716837	0
1307	1	+	39540034	39545401	ENSMUST00000195567	5	635	ENSMUSG00000003135	Cnot11	0	0	0	0	0	0	0	0	0	0	0	0	0	0
1308	1	-	39547570	39552002	ENSMUST00000146314	3	1832	ENSMUSG00000085894	Gm15832	2.345194	0	1.892063	0.588445	4.876247	1.636124	1.570113	2.113062	0.087149	1.294474	0.43244	0.190691	6.712661	1.376819
1309	1	-	39548745	39548854	ENSMUST00000104516	1	110	ENSMUSG00000077704	Snord89	0	0	0.750837	0	6.633893	14.117223	0	2.05065	1.961582	0	4.108233	0.638366	14.714457	0.727993
1310	1	-	39551296	39577405	ENSMUST00000062525	7	2492	ENSMUSG00000048234	Rnf149	3.417563	1.2862	8.470264	8.010825	14.379061	16.73908	9.529437	5.410163	7.6054	9.406286	4.158697	2.932049	6.58974	2.021969
1311	1	-	39552469	39577356	ENSMUST00000195136	6	668	ENSMUSG00000048234	Rnf149	0	0	0	0	4.802235	0	0	0	0	0	0	0	0	17.327829
1312	1	-	39555605	39558757	ENSMUST00000153381	2	509	ENSMUSG00000048234	Rnf149	0	0.195774	0	0.004725	0.001461	1.122554	3.987041	0.696113	0	0	0	0.692803	0.053289	0.505025
1313	1	-	39565093	39577303	ENSMUST00000195705	2	389	ENSMUSG00000048234	Rnf149	0	0	0	0	0	0	0	0	0	0	0	0	0	0
1314	1	-	39573746	39573875	ENSMUST00000083002	1	130	ENSMUSG00000064936	Gm23722	0	0	3.176617	0.40873	0.62454	5.176519	0	0	0	0	0	0.30866	0	47.477081
1315	1	-	39597417	39598005	ENSMUST00000195631	1	589	ENSMUSG00000102471	Gm5100	0	0	0	0	0	0	0	0	0	0	0	0	0	0
1316	1	-	39618406	39651474	ENSMUST00000053355	4	6091	ENSMUSG00000050967	Creg2	0	0	0.078433	0	0	0	0.349302	0	0	0	0	0	0	0
1317	1	+	39650176	39657390	ENSMUST00000181841	2	3663	ENSMUSG00000097083	D930019O06Rik	0	0	0	0	0	0	0	0	0	0	0	0	0	0
1318	1	-	39665301	39720997	ENSMUST00000151913	15	2008	ENSMUSG00000057173	Rfx8	0	0	0.253017	0	0	0	0	0	0	0	0	0	0	0
1319	1	-	39680932	39691871	ENSMUST00000126760	7	711	ENSMUSG00000057173	Rfx8	0	0	0	0	0	0	0	0	0	0	0	0	0	0
1320	1	-	39804148	39805332	ENSMUST00000171319	2	352	ENSMUSG00000091937	Gm3646	0	0	0	0	0	0	0	0	0	0	0	0	0	0
1321	1	-	39839175	39845699	ENSMUST00000187091	4	675	ENSMUSG00000101634	1700066B17Rik	0	0	0	0	0	0	0	0	0	0	0	0	0	0
1322	1	-	39842423	39847330	ENSMUST00000191299	5	536	ENSMUSG00000101634	1700066B17Rik	0	0	0	0	0	0	0	0	0	0	0	0	0	0
1323	1	-	39842428	39847334	ENSMUST00000186683	3	267	ENSMUSG00000101634	1700066B17Rik	0	0	0	0	0	0	0	0	0	0	0	0	0	0
1324	1	+	39900913	40026310	ENSMUST00000163854	31	5782	ENSMUSG00000026074	Map4k4	8.702391	12.761038	9.396175	8.890688	1.994323	4.71008	0.723995	8.494889	13.31998	2.66321	4.085982	10.014867	5.961795	3.275513
1325	1	+	39900913	40026310	ENSMUST00000168431	30	5632	ENSMUSG00000026074	Map4k4	3.453986	0	0.956461	0.512895	8.810704	6.894298	14.192374	6.544925	3.985235	8.133258	0.511387	1.766617	8.040339	10.04965
1326	1	+	39901170	39902456	ENSMUST00000193661	2	1065	ENSMUSG00000026074	Map4k4	0	0	4.701171	7.697762	4.512538	3.072153	9.363622	6.695915	0.307624	6.784032	2.010422	1.78375	11.301517	2.483731
1327	1	+	39901170	39990278	ENSMUST00000191761	12	1272	ENSMUSG00000026074	Map4k4	0	0	0	0	20.733023	0	24.155754	0	0	0	31.903986	0	0	30.402895
1328	1	+	39901179	40024754	ENSMUST00000193682	31	3759	ENSMUSG00000026074	Map4k4	0	0	0	0	1.823359	3.791627	0	0	1.985221	3.15772	4.365966	0.961788	0	0
1329	1	+	39901179	40024754	ENSMUST00000195860	32	3960	ENSMUSG00000026074	Map4k4	0	0	0	0	0	0	0	0	0	0.003978	0.981671	0	0	0
1330	1	+	39901180	40024754	ENSMUST00000195259	30	3719	ENSMUSG00000026074	Map4k4	0	0	0	0	0	0	0	0	0	0	0	0	0	0
1331	1	+	39901224	40024969	ENSMUST00000195636	31	4082	ENSMUSG00000026074	Map4k4	5.87853	5.958702	1.335729	5.360006	0	0	0.006772	1.425449	0	0.000356	0	0	1.445629	1.403076
1332	1	+	39901230	40024925	ENSMUST00000192509	31	3918	ENSMUSG00000026074	Map4k4	0	0	0	0	0	0	0	0	0	0	0	0	0	0
1333	1	+	39964155	39983144	ENSMUST00000193514	5	384	ENSMUSG00000026074	Map4k4	0	0	0	0	1.276975	0	0.122175	0	0	0	1.79613	0	0.07436	0
1334	1	+	39964850	39976746	ENSMUST00000194163	3	218	ENSMUSG00000026074	Map4k4	0	0	0.36062	0	0.631515	0	1.615953	0	0	0.056414	0	7.443675	1.465951	0
1335	1	+	39999595	40000561	ENSMUST00000195356	2	411	ENSMUSG00000026074	Map4k4	0	0	0	0	0.25532	1.061884	0.191048	0.00563	2.998922	0.003878	0	0	0.177698	7.216241
1336	1	+	39999893	40006742	ENSMUST00000192355	5	711	ENSMUSG00000026074	Map4k4	0	0	0	0	20.91012	0	0	0.519151	0	0.370412	0	0	0	0
1337	1	+	39999894	40004910	ENSMUST00000191964	4	629	ENSMUSG00000026074	Map4k4	0	0	0	0	0	0	0	0	0	0	0	0	0.48102	0
1338	1	+	40000677	40010657	ENSMUST00000191865	6	707	ENSMUSG00000026074	Map4k4	0	0	0	3.703454	0	0	27.295036	0	0	15.24905	0	0.003627	0	0
1339	1	+	40007393	40009329	ENSMUST00000192194	1	1937	ENSMUSG00000026074	Map4k4	1.160976	0.046682	4.214284	2.635621	0.003807	0.975224	6.544787	0.118776	5.764557	11.518458	3.050627	0.082203	5.632289	0.537605
1340	1	+	40013852	40014698	ENSMUST00000192884	2	544	ENSMUSG00000026074	Map4k4	1.099497	0.131773	3.080954	4.665428	9.08045	1.709319	8.277786	0.307412	1.250338	0.271107	0.431006	0.48917	0.140694	0.904551
1341	1	+	40023210	40024425	ENSMUST00000191657	2	426	ENSMUSG00000026074	Map4k4	4.769351	0	5.422074	4.286739	0	0.553454	0	0	0	0	0	0	0.189516	0.061102
1342	1	-	40049039	40050368	ENSMUST00000193054	1	1330	ENSMUSG00000102985	4930456G14Rik	0	3.924016	0	0	0	0	0	0	0	0	0	0.074168	0	0
1343	1	+	40074079	40112136	ENSMUST00000191671	4	760	ENSMUSG00000026073	Il1r2	0	0	0	0	0	0	0	0	0	0	0	0	0	0
1344	1	-	40076228	40085851	ENSMUST00000181756	4	842	ENSMUSG00000097899	Gm16894	0	0	0	0	0	0	0	0	0	0	0	0	0	0
1345	1	+	40084698	40125231	ENSMUST00000027243	9	1419	ENSMUSG00000026073	Il1r2	0	3.02425	0	0.161639	0.366932	0	0.875063	1.829433	0.898899	2.113909	0	0.278063	4.28263	1.829711
1346	1	+	40084792	40125219	ENSMUST00000195770	8	1054	ENSMUSG00000026073	Il1r2	0	0	0	0	0	0	0	0	0	0	0	0	0	0
1347	1	+	40085985	40102436	ENSMUST00000194913	2	366	ENSMUSG00000026073	Il1r2	0	0	0	0	0	0	0	0	0	0	0	0	0.409586	0
1348	1	+	40088511	40091581	ENSMUST00000193969	1	3071	ENSMUSG00000102975	Gm37347	0	0	0.388911	0	0	0	0.112285	0.231158	0	0.672718	0	0	0.494969	1.933895
1349	1	+	40225080	40317257	ENSMUST00000027241	11	5819	ENSMUSG00000026072	Il1r1	1.131102	0	1.565632	1.031714	1.361755	0.02436	5.009131	0	6.74672	0	0.931202	1.481841	6.700503	7.28061
1350	1	+	40238020	40244499	ENSMUST00000191850	1	6480	ENSMUSG00000103560	Gm38070	0.412042	0.268464	0.220551	0.48379	0.855128	0.252841	0.490871	0.035664	3.137406	1.339561	0.036685	0.097179	1.933994	1.754284
1351	1	+	40266586	40316201	ENSMUST00000114795	11	4832	ENSMUSG00000026072	Il1r1	0	3.560861	0	0	0	1.701439	0	3.571076	0	7.184509	0	0	0	0.566555
1352	1	+	40266657	40277178	ENSMUST00000195402	4	473	ENSMUSG00000026072	Il1r1	0.271781	1.007443	0	0	0	0	0.603845	0	0.240235	0	0	0	2.313263	0
1353	1	+	40324610	40329441	ENSMUST00000192551	2	3468	ENSMUSG00000070942	Il1rl2	0	0.675951	0.318805	0.731142	0	0.214097	1.377703	1.907523	4.078398	0.65131	0	0	4.237383	2.289838
1354	1	+	40324627	40365471	ENSMUST00000095020	11	1950	ENSMUSG00000070942	Il1rl2	0	0	0	0	0	0	0	0	0.784598	0	0	0.065001	7.227459	0
1355	1	+	40324690	40367562	ENSMUST00000194296	11	3908	ENSMUSG00000070942	Il1rl2	4.390512	0.988252	1.26768	2.133237	1.421083	0.331306	3.652546	2.90432	7.124381	4.610931	0.073242	2.559693	1.364908	6.760382
1356	1	+	40325611	40329171	ENSMUST00000193388	4	693	ENSMUSG00000070942	Il1rl2	0	0	0	0	0	1.228235	0	0	0	0	0	0	0	0
1357	1	+	40353852	40354536	ENSMUST00000192199	1	685	ENSMUSG00000103230	Gm17970	5.718151	16.045795	0	0	0	0	4.801091	0	0	0.525373	0	0	0.999338	10.07103
1358	1	+	40429570	40446723	ENSMUST00000174335	8	1216	ENSMUSG00000026069	Il1rl1	0	0	0	0	0	0	0	0	0.001153	0	0	0	0	0
1359	1	+	40436589	40441407	ENSMUST00000173881	3	375	ENSMUSG00000026069	Il1rl1	0	0	0	0	0	0	0	0	0	0	0	0	0	0
1360	1	+	40439627	40465415	ENSMUST00000097772	11	5302	ENSMUSG00000026069	Il1rl1	0	1.589871	0	0	0	0	1.26764	0	1.668565	0	0	0	0.112453	0
1361	1	+	40439776	40448148	ENSMUST00000173514	8	2661	ENSMUSG00000026069	Il1rl1	0	0	0.534036	0	0	0	8.556153	0.955432	2.51965	0	0	0	0	0
1362	1	+	40440628	40465396	ENSMUST00000053043	10	5053	ENSMUSG00000026069	Il1rl1	0	0	0	0	0	0	0	0	0	0	0	0	0	0
1363	1	+	40465552	40491578	ENSMUST00000167723	10	1919	ENSMUSG00000026070	Il18r1	0	0	0	0	0	0	0	0	0	0	0	0.523964	0	0
1364	1	+	40465676	40491580	ENSMUST00000193391	10	1738	ENSMUSG00000026070	Il18r1	0	0	0	0	0	0	0	0	0	0	0	0	0	0
1365	1	+	40465970	40491578	ENSMUST00000193793	8	1652	ENSMUSG00000026070	Il18r1	0	0	0	0	0	1.355103	0	0	0	10.275305	0	0	0	0
1366	1	+	40466006	40500833	ENSMUST00000087983	12	2826	ENSMUSG00000026070	Il18r1	0	0	0	0	0	0	0	0	0	0	0	0	1.362115	0.118274
1367	1	+	40466006	40500853	ENSMUST00000195684	12	2850	ENSMUSG00000026070	Il18r1	0	0	0	0	0	0	0	0	0	0	0	0	0	0
1368	1	+	40466006	40500854	ENSMUST00000108044	11	4158	ENSMUSG00000026070	Il18r1	0.74091	0.471672	1.895787	2.354295	0.929906	0	1.789424	0	4.542579	4.273224	1.152115	0	4.025744	4.403283
1369	1	+	40515362	40551705	ENSMUST00000027237	13	4889	ENSMUSG00000026068	Il18rap	0	0.304996	0.309713	0	0	0.048225	1.103323	0	3.162674	3.957861	0	0.895015	2.850361	2.598004
1370	1	+	40515405	40539485	ENSMUST00000163057	9	1439	ENSMUSG00000026068	Il18rap	0	0	0	0	0	0	0	0	0.352815	0	0	0	0	0
1371	1	+	40515448	40526917	ENSMUST00000159724	6	2447	ENSMUSG00000026068	Il18rap	0	0	0	0.53381	0	0	0.226235	0	1.191822	0	0	0	0	0
1372	1	+	40541692	40547903	ENSMUST00000160468	3	622	ENSMUSG00000026068	Il18rap	0	0	0	0	0	0	0.128036	0	20.588207	0	0	0	0	0
1373	1	-	40572188	40580662	ENSMUST00000193927	3	479	ENSMUSG00000104441	Gm35801	0	0	0	0	0	0	0	0	0	0	0	0	0	0
1374	1	-	40572208	40580648	ENSMUST00000194262	2	319	ENSMUSG00000104441	Gm35801	0	0	0	0	0	0	0	0	0	0	0	0	0	0
1375	1	+	40580081	40630725	ENSMUST00000027233	12	3962	ENSMUSG00000026065	Slc9a4	0	0	0	0	0	0	0	0	0	0	0	0	0	0
1376	1	+	40580204	40585425	ENSMUST00000192849	3	1332	ENSMUSG00000026065	Slc9a4	0	0	0	0	0	0	0	0	0	0	0	0	0	0
1377	1	-	40582895	40586841	ENSMUST00000192078	1	3947	ENSMUSG00000102676	Gm37435	0	0	0	0	0	0	0	0	0	0	0	0	0	1.039026
1378	1	+	40600602	40602903	ENSMUST00000193371	3	342	ENSMUSG00000026065	Slc9a4	0	0	0	0	0	0	0	0	0	0	0	0	0	0
1379	1	+	40628968	40630416	ENSMUST00000192454	1	1449	ENSMUSG00000026065	Slc9a4	0	0	0.320761	0	0	1.544948	0	0	0	0	0	0	0	0
1380	1	+	40680574	40769273	ENSMUST00000027231	12	5019	ENSMUSG00000026062	Slc9a2	32.445854	67.187187	28.474195	10.971685	10.331021	22.32349	59.700844	33.884464	34.00288	25.53693	44.466526	28.580856	23.337467	16.190411
1381	1	+	40681597	40727681	ENSMUST00000192345	3	2507	ENSMUSG00000026062	Slc9a2	0	4.916158	0.505244	1.907426	5.887082	1.087569	12.715436	3.627444	0.219902	4.713139	0.18508	12.520412	1.073991	12.257584
1382	1	-	40691442	40697636	ENSMUST00000193691	3	803	ENSMUSG00000103679	Gm37623	0	0	0	4.542458	0	0	0	0	0	0	0	0	0	0
1383	1	+	40755756	40757071	ENSMUST00000192294	2	856	ENSMUSG00000026062	Slc9a2	0.87405	8.907868	3.471998	0.048263	0.224886	1.27797	9.665837	0.786962	0.00031	5.256392	12.111068	0.000017	0.011789	1.314977
1384	1	+	40771385	40785343	ENSMUST00000195134	3	3261	ENSMUSG00000103270	Gm37915	0	5.621203	1.23855	0	0.71634	0.442927	0.155377	0	0	0.289569	0.965887	0.393753	0.810428	0
1385	1	-	40772038	40790663	ENSMUST00000039672	6	3160	ENSMUSG00000041945	Mfsd9	0	0	8.323246	0	2.343794	0	0	0	0	0	0.371843	0	0.047647	0
1386	1	-	40772041	40790687	ENSMUST00000131390	7	3311	ENSMUSG00000041945	Mfsd9	1.748808	1.190515	0	1.572679	0	5.611062	0.164649	2.770986	3.927826	3.139271	0.46242	1.31733	1.058956	1.320965
1387	1	-	40781230	40790657	ENSMUST00000144385	4	2425	ENSMUSG00000041945	Mfsd9	0	0	1.23014	0	0	0.858635	0	0.604473	0	0	0	0	0	0.828319
1388	1	+	40805601	40856887	ENSMUST00000114765	5	2716	ENSMUSG00000079588	Tmem182	0	0	0	0	0	0	0	0	0	0	0	0	0	0
1389	1	-	40863737	40864232	ENSMUST00000178542	1	496	ENSMUSG00000094136	Gm5973	0	0	0	0	0	0	0	0	0	0	0	0	0	0
1390	1	-	41167587	41181252	ENSMUST00000194002	3	546	ENSMUSG00000104072	4930448I06Rik	0	0	0	0	0	0	0	0	0	0	0	0	0	0
1391	1	-	41526931	41529543	ENSMUST00000191087	1	2613	ENSMUSG00000100185	Gm28634	0	0	0.018593	0	0	0	0	0	0	0	0.097937	0	0	0
1392	1	+	41781808	41939560	ENSMUST00000186391	6	2759	ENSMUSG00000100832	Gm29260	0	0	0	0	0	0	0	0	0	0	0	0	0	0
1393	1	+	41918352	41920085	ENSMUST00000187227	2	552	ENSMUSG00000100832	Gm29260	0	0	0	0	0	0	0	0	0	0	0	0	0	0
1394	1	+	42103289	42104333	ENSMUST00000191574	1	1045	ENSMUSG00000100178	Gm5267	0	0	0	0	0	0	0.22178	0	0	0	0	0	0	0
1395	1	-	42179290	42180388	ENSMUST00000191297	1	1099	ENSMUSG00000101877	Gm8176	0.808922	0	0.069994	0	0	0	0	0	0	0	0	0	0	0
1396	1	+	42229726	42231108	ENSMUST00000066196	1	1383	ENSMUSG00000053640	Gm9915	0	0	0	0	0	0	0	0	0	0	0	0	0	0
1397	1	+	42229727	42231108	ENSMUST00000188087	1	1382	ENSMUSG00000053640	Gm9915	0	0	0.056833	0	0	0	0	0	0	0	0	0	0	0
1398	1	-	42238233	42238695	ENSMUST00000191125	1	463	ENSMUSG00000101919	Gm29664	0	0	0	0	0	0	0	0	0	0	0	0	0	0
1399	1	+	42261855	42262253	ENSMUST00000189138	1	399	ENSMUSG00000101299	Gm28175	0	0	0	0	0	0	0	0	0	0	0	0	0	0
1400	1	+	42261857	42304412	ENSMUST00000209336	7	1477	ENSMUSG00000101299	Gm28175	0	0	0	0	0	0	0	0	0	0	0	0	0	0
1401	1	-	42324590	42355937	ENSMUST00000190148	3	1271	ENSMUSG00000100180	Gm28140	0	0	0	0	0	0	0	0	0	0	0	0	0	0
1402	1	+	42491813	42495663	ENSMUST00000191992	3	533	ENSMUSG00000103106	Gm37047	0	0	0	0	0	0	0	0	0	0	0	0	0	0
1403	1	-	42590782	42694808	ENSMUST00000181660	4	2085	ENSMUSG00000060424	Pantr1	0	0	0	0	0	0	0	0	0	0	0	0	0	0
1404	1	-	42648193	42693128	ENSMUST00000181725	3	615	ENSMUSG00000060424	Pantr1	0	0	0	0	0	0	0	0	0	0	0	0	0	0
1405	1	-	42648199	42666991	ENSMUST00000176154	3	514	ENSMUSG00000060424	Pantr1	0	0	0	0	0	0	0	0	0	0	0	0	0	0
1406	1	-	42648200	42651679	ENSMUST00000176977	2	562	ENSMUSG00000060424	Pantr1	0	0	2.969991	0	0	0	0	0	0	0	0	0	0	0
1407	1	-	42648200	42693153	ENSMUST00000181593	4	680	ENSMUSG00000060424	Pantr1	0	0	0	0	0	0	0	0	0	0	0	0	0	0
1408	1	-	42648200	42694825	ENSMUST00000180689	4	546	ENSMUSG00000060424	Pantr1	0	0	0	0	0	0	0	0	0	0	0	0	0	0
1409	1	-	42648200	42694825	ENSMUST00000188153	3	499	ENSMUSG00000060424	Pantr1	0	0	0	0	0	0	0	0	0	0	0	0	0	0
1410	1	-	42648201	42667672	ENSMUST00000176052	3	506	ENSMUSG00000060424	Pantr1	0	0	0	0	0	0	0	0	0	0	0	0	0	0
1411	1	-	42648201	42693093	ENSMUST00000186656	5	647	ENSMUSG00000060424	Pantr1	0	0	0	0	0	0	0	0	0	0	0	0	0	0
1412	1	-	42648378	42666912	ENSMUST00000078844	3	198	ENSMUSG00000060424	Pantr1	0	0	0	0	0	0	0	0	0	0	0	0	0	0
1413	1	+	42651726	42652401	ENSMUST00000191831	1	676	ENSMUSG00000104199	4930420N18Rik	0	0	0	0	0	0	0.614199	0	0	0	0	0	0.282625	0
1414	1	-	42666852	42694842	ENSMUST00000185599	3	343	ENSMUSG00000060424	Pantr1	0	0	0	0	0	0	0	0	0	0	0	0	0	0
1415	1	-	42693027	42694825	ENSMUST00000177136	2	1543	ENSMUSG00000060424	Pantr1	0	0	0	0	0	0	0	0	0	0	0	0	0	0
1416	1	+	42694925	42740968	ENSMUST00000199521	2	660	ENSMUSG00000093436	Gm20646	0	0	0	0	0	0	0	0	0	0	0	0	0	0
1417	1	+	42694925	42744791	ENSMUST00000176807	2	1316	ENSMUSG00000093436	Gm20646	0	0	0	0.794063	0	0	0	0	0	0	0	0	0	0
1418	1	+	42695768	42703176	ENSMUST00000054883	1	7409	ENSMUSG00000045515	Pou3f3	0	0	0.011147	0	0	0.108627	0	0.759499	0.491106	0	0	0	0	0
1419	1	-	42707061	42713454	ENSMUST00000180589	4	463	ENSMUSG00000097063	Pantr2	0	0	0	0	0	0	0	0	0	0	0	0	0	0
1420	1	-	42707072	42708052	ENSMUST00000192894	1	981	ENSMUSG00000097063	Pantr2	0	0	0	0	0	0	0	0	0	0	0	0	0	0
1421	1	+	42750712	42752881	ENSMUST00000188773	1	2170	ENSMUSG00000099784	Dalir	0	0	0	0	0	0	0	0.186838	0	0	0	0	0	0
1422	1	+	42851233	42905682	ENSMUST00000057208	11	1418	ENSMUSG00000060679	Mrps9	8.138349	0	5.666291	0.375361	5.799427	5.864249	0	0	0	0	9.236403	0	0	0.031077
1423	1	+	42851276	42899679	ENSMUST00000185376	8	2088	ENSMUSG00000060679	Mrps9	2.884245	2.031468	2.183661	0.441373	2.258135	2.418884	0	4.152672	0.049657	0.659714	0.068542	0.015113	0.622293	0.000151
1424	1	+	42851276	42902013	ENSMUST00000185523	10	1867	ENSMUSG00000060679	Mrps9	5.054231	1.525452	1.546579	0.324666	1.527363	1.362304	3.189209	5.948678	0	0	0	0.317009	0.156849	6.899905
1425	1	+	42851285	42881931	ENSMUST00000188174	4	2421	ENSMUSG00000060679	Mrps9	3.027807	7.699614	6.990024	3.354106	8.064781	8.492222	5.863105	0.897779	6.030682	7.004685	6.707503	0.034853	3.717148	2.218812
1426	1	+	42862514	42899128	ENSMUST00000187414	7	1142	ENSMUSG00000060679	Mrps9	0	0	4.398028	9.735625	0	1.358421	0	0	0	0	0	2.228158	0	0
1427	1	-	42866685	42866818	ENSMUST00000104260	1	134	ENSMUSG00000077448	Gm23126	0	0	0	0	0	0	0	0	0	0	0	0	0	0
1428	1	+	42887737	42905683	ENSMUST00000201108	7	1009	ENSMUSG00000060679	Mrps9	0	0	0	5.898746	0.914121	0	0	0	0	0	0	0	0	0.994773
1429	1	+	42903057	42905683	ENSMUST00000202358	2	687	ENSMUSG00000060679	Mrps9	0	0	6.088571	0.326551	14.918479	0.961131	3.171378	0	0	4.702725	0	0.061328	0	8.016653
1430	1	+	42952872	42955155	ENSMUST00000188621	2	2046	ENSMUSG00000041907	Gpr45	0	0	0	0	0	0	0	0	0	0	0	0	0	0
1431	1	+	42952963	43035456	ENSMUST00000179766	2	3776	ENSMUSG00000041907	Gpr45	0	0	0	0	0	0	0	0	0	0	0	0	0.746204	0
1432	1	+	42953139	43030781	ENSMUST00000179655	2	1730	ENSMUSG00000041907	Gpr45	0	0	0	0	0	0	0	0	0	0	0	0	0	0
1433	1	+	42953182	42953878	ENSMUST00000187998	2	499	ENSMUSG00000041907	Gpr45	0	0	0	0	0	0	0	0	0	0	0	0	0	0
1434	1	+	43032060	43033605	ENSMUST00000114761	1	1546	ENSMUSG00000041907	Gpr45	0	0	1.39057	0	0	0	0	0	0.212567	0	0	0	0.004529	0
1435	1	+	43036845	43036929	ENSMUST00000158463	1	85	ENSMUSG00000089088	Gm24001	0	0	0	0	0	0	0	0	0	0	0	0	0	0
1436	1	-	43047200	43098622	ENSMUST00000095014	13	5607	ENSMUSG00000070939	Tgfbrap1	4.56817	4.368163	3.521017	2.978354	8.19989	3.513074	3.105412	0.601387	6.461964	4.911276	6.921306	3.39633	3.203708	1.695814
1437	1	-	43047220	43092729	ENSMUST00000186694	12	5385	ENSMUSG00000070939	Tgfbrap1	0	0	0	0	0	0.10819	0	0	0.112615	0	0	0	0	0
1438	1	-	43054708	43060933	ENSMUST00000188598	3	3160	ENSMUSG00000070939	Tgfbrap1	3.259847	0	3.957252	3.531595	3.697348	5.603334	3.092161	0	3.335611	1.688085	0.062821	0.276677	4.735114	2.362107
1439	1	+	43056267	43057134	ENSMUST00000185980	2	414	ENSMUSG00000100269	Gm28782	0	0	0	0	0	0	0	0	0	0	0	0	0	0
1440	1	-	43059891	43092447	ENSMUST00000188728	5	831	ENSMUSG00000070939	Tgfbrap1	0	0	0	0	0	0	0	0	0	0	0	0	0	0
1441	1	-	43071496	43098608	ENSMUST00000190427	3	697	ENSMUSG00000070939	Tgfbrap1	0	0	0	0	0	0	0	0	0	0	0	0	0	0
1442	1	-	43074241	43092463	ENSMUST00000187525	2	1795	ENSMUSG00000070939	Tgfbrap1	0	0	1.572645	0.304394	2.615859	1.73205	1.660367	0	0	0	0	0.278509	2.884144	2.196334
1443	1	-	43074482	43098637	ENSMUST00000187872	2	3257	ENSMUSG00000070939	Tgfbrap1	0.983962	0	0	0	1.52922	0	0.625727	0.465805	0.138443	0	0.163847	0	0	0.232823
1444	1	-	43075616	43098364	ENSMUST00000189010	4	785	ENSMUSG00000070939	Tgfbrap1	0	0	0	0	0	0	0	0	0	0	0.034299	0	0	0
1445	1	+	43092588	43093835	ENSMUST00000039080	1	1248	ENSMUSG00000041878	8430432A02Rik	0	0	0	1.046661	0	0	0	0	3.479146	0	0	0	0	0
1446	1	+	43098710	43115947	ENSMUST00000010434	4	3458	ENSMUSG00000010290	AI597479	3.876893	0	5.010475	2.623037	3.671727	3.194396	1.003153	8.508885	2.939667	1.432434	2.102029	7.516538	3.748814	0.296671
1447	1	-	43123074	43163961	ENSMUST00000008280	6	1563	ENSMUSG00000008136	Fhl2	22.005196	77.292061	33.310139	21.440933	14.787602	1.295758	21.429361	10.602304	22.514574	20.294472	9.340819	27.450356	35.256878	22.772753
1448	1	-	43123290	43196984	ENSMUST00000185893	6	1421	ENSMUSG00000008136	Fhl2	0	0	0	0	3.753712	16.437845	0	0	0	0	0	0	0	0
1449	1	-	43131764	43196761	ENSMUST00000187357	3	344	ENSMUSG00000008136	Fhl2	0	0	0	0	0	0	0	0	0	0	0	0	0	0
1450	1	+	43189156	43189638	ENSMUST00000178557	1	483	ENSMUSG00000094497	Gm8210	0	0	0	0	0	0	0	0.079363	0	0.139098	0	0	0	0
1451	1	-	43250156	43302925	ENSMUST00000189899	6	1188	ENSMUSG00000099576	Gm29040	0	0	0	0	0	0	0	0	0	0	0	0	0	0
1452	1	+	43270683	43271135	ENSMUST00000187749	1	453	ENSMUSG00000099694	Gm29610	0	0	0	0	0	0	0	0	0	0	0	0	0	0
1453	1	+	43409584	43409963	ENSMUST00000189199	1	380	ENSMUSG00000101923	Gm29041	0	0	1.885808	0	0	0	0	0	0	0	0	0	0	0
1454	1	+	43444579	43533632	ENSMUST00000187435	3	372	ENSMUSG00000066877	Nck2	0	0	0	0	0	0	0	0	0	0.295472	0	0	0	0
1455	1	+	43445751	43462194	ENSMUST00000136648	2	1515	ENSMUSG00000066877	Nck2	0	6.824919	2.357402	3.872008	6.446281	0.508473	2.594934	0	1.348246	4.003143	1.992427	0	0	4.57337
1456	1	+	43445751	43570515	ENSMUST00000086421	5	2772	ENSMUSG00000066877	Nck2	3.181834	13.615259	10.049443	15.747643	10.454162	11.348447	10.253726	10.99065	16.51104	17.885471	5.585471	14.311299	8.530839	12.730058
1457	1	+	43457273	43462222	ENSMUST00000124817	2	1421	ENSMUSG00000066877	Nck2	3.982048	0	1.761871	0	0	3.536174	1.336727	0.675948	0	0.522346	0	0.234849	4.908326	0
1458	1	+	43488447	43490937	ENSMUST00000194710	1	2491	ENSMUSG00000103422	Gm37536	3.398607	5.769272	3.431664	5.206837	1.409666	0.888741	0.356901	0	7.873051	3.919461	7.731722	3.550916	3.034354	2.511323
1459	1	+	43532405	43554062	ENSMUST00000202540	3	578	ENSMUSG00000066877	Nck2	0	0	2.370922	0	0.179147	0	0	0	0	0	0	0.144739	0	1.330614
1460	1	+	43533569	43569342	ENSMUST00000114744	2	420	ENSMUSG00000066877	Nck2	0	0	0	0	0	0	0	0	0	0	0	0	0	0
1461	1	+	43560273	43561565	ENSMUST00000193169	1	1293	ENSMUSG00000103945	Gm38228	6.784503	9.672896	7.326985	2.281418	5.142813	4.709432	3.864598	0.907439	1.567713	4.310134	0.576312	3.771302	3.283539	3.978838
1462	1	+	43730602	43742578	ENSMUST00000027217	4	902	ENSMUSG00000026051	1500015O10Rik	0	0	0	0	0	0	0	0	0	0	0	0	0	0
1463	1	-	43741961	43743895	ENSMUST00000186289	2	216	ENSMUSG00000100764	Gm29155	0	0	0	0	0	0	0	0	0	0	0	0	0	0
1464	1	+	43742915	43743526	ENSMUST00000188753	1	612	ENSMUSG00000100635	Gm29157	0	0	0	0	0	0	0	0	0	0	0	0	0	0
1465	1	-	43743584	43743852	ENSMUST00000185910	1	269	ENSMUSG00000100764	Gm29155	0	0	0	0	0.629891	0	0	0	0	0	0	0	0.017537	2.853442
1466	1	-	43745784	43746282	ENSMUST00000187764	1	499	ENSMUSG00000100480	Gm29156	0	0	0	3.088	0	3.731853	0	0	3.105	0	0	0	0.882345	4.39022
1467	1	-	43746966	43827800	ENSMUST00000126008	15	4620	ENSMUSG00000057363	Uxs1	1.06768	0.261303	4.126447	0.681358	2.822078	3.374208	2.06467	4.352664	1.19573	2.216985	0.128097	2.630244	3.30314	0.717292
1468	1	-	43749512	43827741	ENSMUST00000076997	15	1921	ENSMUSG00000057363	Uxs1	0	0	0	0	0	0	0	0	0	0	0	0	0	0
1469	1	-	43765007	43827800	ENSMUST00000139451	10	854	ENSMUSG00000057363	Uxs1	0	0	0	0	0	0	0	0	0	0	0	0	0	0
1470	1	-	43771730	43827016	ENSMUST00000136179	9	896	ENSMUSG00000057363	Uxs1	0	0	0	0	0	1.764286	0	0	0	0	0.194672	0	0	0
1471	1	-	43771730	43827750	ENSMUST00000153317	4	374	ENSMUSG00000057363	Uxs1	0	0	0	0	0	0	0	0	0	0	0	0	0	0
1472	1	-	43774866	43827762	ENSMUST00000134860	7	355	ENSMUSG00000057363	Uxs1	0	0	0	0	0	0	0	0	0	0	0.498126	0	0	0
1473	1	-	43780118	43827762	ENSMUST00000136704	7	471	ENSMUSG00000057363	Uxs1	0.489765	0	0	0	0	0	0	0	0	0	0	0	0	0
1474	1	+	43785910	43787188	ENSMUST00000163003	1	1279	ENSMUSG00000090243	Gm16103	0	0	0	0	0	0	0	0	0	0	0	0	0	0.055565
1475	1	-	43790631	43827774	ENSMUST00000128261	7	449	ENSMUSG00000057363	Uxs1	0	0	0	0	0	0	0	0	0	0	0	0	0	0
1476	1	+	43888051	43888595	ENSMUST00000191395	1	545	ENSMUSG00000100701	Gm19587	0	0	0	0	0.234794	0.212638	0	0	0	0	0	0	0	0
1477	1	+	43898294	43899109	ENSMUST00000189286	1	816	ENSMUSG00000101395	Gm8241	9.818518	0	0.130985	0	0	0	0	0	0	0	0	0	0	0
1478	1	+	43902928	43903052	ENSMUST00000158223	1	125	ENSMUSG00000088848	Gm26352	0	0	0	0	0	0	0	0	0	0	0	0	0	0
1479	1	-	43918777	43918886	ENSMUST00000179961	1	110	ENSMUSG00000095757	Gm24180	0	0	0	0	0	0	0	0	0	0	0	0	0	0
1480	1	+	43933647	43949405	ENSMUST00000185579	3	450	ENSMUSG00000041763	Tpp2	0	0	0	0	0	0	0	0	0	0	0	0	0	0
1481	1	+	43934007	44002971	ENSMUST00000087933	30	4649	ENSMUSG00000041763	Tpp2	14.818659	10.330797	8.019056	8.550157	9.862132	0.526166	10.264585	15.607876	7.56864	11.319965	9.39597	10.9517	19.154364	13.883403
1482	1	+	43934014	43957001	ENSMUST00000190401	6	4994	ENSMUSG00000041763	Tpp2	2.062437	1.404857	2.447284	2.2383	2.390122	1.618256	5.868689	0.604147	2.794005	6.436342	6.111252	4.043738	2.799582	2.608341
1483	1	+	43934015	43957001	ENSMUST00000186028	7	1389	ENSMUSG00000041763	Tpp2	0	0	5.888597	0	6.590501	3.592628	8.336869	0	0	11.179358	6.574484	10.85062	0	11.64815
1484	1	+	43934015	44003000	ENSMUST00000188313	29	4631	ENSMUSG00000041763	Tpp2	0	0	0	0	1.264768	19.011324	3.903804	0	0	0.155199	0	0.201203	0	0
1485	1	+	43934033	43990603	ENSMUST00000188302	24	3075	ENSMUSG00000041763	Tpp2	0	0	0	0	0	0	0	0	0	0	0	0	0	0
1486	1	+	43934045	43990584	ENSMUST00000189388	24	2904	ENSMUSG00000041763	Tpp2	0	0	0	0	0	0	0	0	0	0	0	0	0	0
1487	1	+	43971370	43977352	ENSMUST00000186441	6	691	ENSMUSG00000041763	Tpp2	0	0	0	0	0	0.076524	0	0	0	0.04067	0.052439	0	0	0
1488	1	+	43983285	44003000	ENSMUST00000190207	8	2420	ENSMUSG00000041763	Tpp2	0	0	2.068504	0	1.789736	0.233163	3.827372	0.449303	0	4.65153	0	0.633806	0	0
1489	1	+	44000825	44002336	ENSMUST00000187115	2	847	ENSMUSG00000041763	Tpp2	0	0	2.325688	0	0.113809	0.002377	2.258382	4.312358	0	1.093575	0.088247	4.839053	0	1.446116
1490	1	-	44009408	44020006	ENSMUST00000061421	5	1086	ENSMUSG00000047343	Mettl21c	0	0	0	0	0	0	0	0	0	0	0	0	0	0
1491	1	-	44009935	44017468	ENSMUST00000162750	4	593	ENSMUSG00000047343	Mettl21c	0	0	0	0	0	0	0	0	0	0	0	0	0	0
1492	1	-	44010510	44020034	ENSMUST00000159881	3	3482	ENSMUSG00000047343	Mettl21c	0	0	0	0	0	0	0	0	0	0	0	0	1.54138	0
1493	1	-	44018470	44018649	ENSMUST00000161575	1	180	ENSMUSG00000090106	Gm15838	0	0	1.15161	0	0	0	0	0	0	0	0	0	0	0
1494	1	-	44055952	44061936	ENSMUST00000168641	1	5985	ENSMUSG00000091844	Gm8251	0.029748	0	0.066293	0.218103	0.01622	0.091741	0.020694	0.386687	0.493285	0.024349	0.042353	0.325052	0.111224	0.101533
1495	1	-	44086613	44102391	ENSMUST00000027215	8	1272	ENSMUSG00000026049	Tex30	0	0	0	0	9.102373	1.817363	0	0	0	0	0	0	0	0
1496	1	-	44086616	44102438	ENSMUST00000156392	6	1122	ENSMUSG00000026049	Tex30	0	0	0	0	0	0	0	0	0	0	0	0	0	0
1497	1	-	44086810	44102343	ENSMUST00000128190	6	1275	ENSMUSG00000026049	Tex30	0	0	0	0	0	0	0	0	0	0	0	0	0	0
1498	1	-	44086810	44102362	ENSMUST00000147571	6	1360	ENSMUSG00000026049	Tex30	0.394691	0	0	0	0	0	0	0	2.015592	0	0.979017	0.556156	6.266498	2.73088
1499	1	-	44086860	44102423	ENSMUST00000133677	7	935	ENSMUSG00000026049	Tex30	0	0	0	0	0	0	0	0	0	0	0	0	0	0
1500	1	-	44086861	44102441	ENSMUST00000150911	6	960	ENSMUSG00000026049	Tex30	0	0	0	0	0	0	0	0	0	0	0	0	0	0
1501	1	-	44086867	44101672	ENSMUST00000152239	6	1046	ENSMUSG00000026049	Tex30	0	0	0	0	0	0	0	0	0	0.975252	0	0	0	0
1502	1	-	44087029	44102433	ENSMUST00000129702	4	399	ENSMUSG00000026049	Tex30	0	0	0	0	0	0	0	0	0	0	0	0	0	0
1503	1	-	44087901	44102401	ENSMUST00000147661	5	486	ENSMUSG00000026049	Tex30	0	0	0	0	0	0	0	0	0	0	0	0	0	0
1504	1	-	44088017	44102013	ENSMUST00000127923	4	429	ENSMUSG00000026049	Tex30	0	0	0	0	0	0	0	0	0	0	0	0	0	0
1505	1	-	44088502	44102414	ENSMUST00000143327	5	552	ENSMUSG00000026049	Tex30	0	0	0	0	0	0	0	0	0	0	0	0	0	0
1506	1	-	44088508	44102437	ENSMUST00000149502	4	449	ENSMUSG00000026049	Tex30	0	0	0	0	0	0	0	0	0	0	0	0	0	0
1507	1	-	44088514	44099995	ENSMUST00000125540	4	423	ENSMUSG00000026049	Tex30	0	0	0	0	0	0.083059	0	0	0	0	0	0.030039	0	0
1508	1	-	44091463	44110045	ENSMUST00000148542	6	571	ENSMUSG00000101104	Gm29247	0	0	0	0	0	0	0	0	0	0	0	0	0	0
1509	1	-	44091564	44110790	ENSMUST00000134195	6	521	ENSMUSG00000101104	Gm29247	0	0	0	0	0	0	0	0	0	0	0	0	0	0
1510	1	-	44106546	44118808	ENSMUST00000065767	10	2359	ENSMUSG00000026047	Kdelc1	0	0	3.14384	0	0.103247	0.186464	0.162284	5.128416	0	2.838119	0.083123	0	2.722249	0
1511	1	-	44106885	44118753	ENSMUST00000141125	9	2085	ENSMUSG00000026047	Kdelc1	0	0	0	0.856699	1.102965	3.017837	0	0	2.315728	0	0	2.182064	5.158912	3.131614
1512	1	-	44106887	44118765	ENSMUST00000027213	9	1765	ENSMUSG00000026047	Kdelc1	0	0	0	0	0	0.206031	0	0	0	0	0	0	0.056044	0
1513	1	-	44112083	44118765	ENSMUST00000149665	5	2031	ENSMUSG00000026047	Kdelc1	3.614709	0	0	0	0.006148	0.379726	0	0	0	0	4.736127	0	0.018127	0
1514	1	-	44114784	44118701	ENSMUST00000152643	4	864	ENSMUSG00000026047	Kdelc1	0	0	0	0	0	0	0	0	0	0	0	0	0	0
1515	1	+	44118957	44126566	ENSMUST00000155917	3	641	ENSMUSG00000041684	Bivm	0	0	0	1.121571	0	0	0	0	0	0	0	0	0	0
1516	1	+	44119000	44126329	ENSMUST00000138521	3	341	ENSMUSG00000041684	Bivm	0	0	0	0	0	0	0	0	0	0	0	0	0	0
1517	1	+	44119162	44144510	ENSMUST00000035991	11	3313	ENSMUSG00000041684	Bivm	0	0	0	0	0	0	0	0	0	0	0	0	0	0
1518	1	+	44119508	44126347	ENSMUST00000186280	3	405	ENSMUSG00000041684	Bivm	0	0	0	0	0	0	0	0	0	0	0	0	0	0
1519	1	+	44119968	44144770	ENSMUST00000114709	10	3570	ENSMUSG00000041684	Bivm	0	0	0.736012	2.414885	1.888317	2.052742	0.570712	0.975655	3.842148	3.858682	0.393342	0.32054	2.123523	2.236407
1520	1	+	44119979	44126407	ENSMUST00000129068	2	361	ENSMUSG00000041684	Bivm	0	0	0	0	0	0	0	0	0	0	0	0	0	0
1521	1	+	44147744	44149522	ENSMUST00000188376	1	1779	ENSMUSG00000026048	Ercc5	3.390848	0	1.545261	4.315405	2.247679	0.441019	1.686057	0	5.072819	4.375207	2.328867	0	9.619468	1.572124
1522	1	+	44147847	44181260	ENSMUST00000027214	15	3907	ENSMUSG00000026048	Ercc5	0	0	0	2.985423	2.547399	2.100003	1.150233	1.523303	3.074632	5.004323	2.787026	0	0.219994	3.109232
1523	1	+	44147847	44181260	ENSMUST00000131177	14	4239	ENSMUSG00000026048	Ercc5	2.379504	0.377003	5.841082	3.683661	0	3.729127	1.122629	1.978718	0	0	0	1.929935	5.19675	9.727654
1524	1	+	44147909	44161844	ENSMUST00000139510	6	532	ENSMUSG00000026048	Ercc5	0	0	0	0	0	0	0	0	0	0	0	0	0	0
1525	1	+	44147932	44158255	ENSMUST00000145406	3	494	ENSMUSG00000026048	Ercc5	0	0	0	0	0	0	0	0	0	0	0	0	0	0
1526	1	+	44156935	44166998	ENSMUST00000137380	7	1060	ENSMUSG00000026048	Ercc5	0	0	3.279721	1.631032	4.345397	0	5.516052	0	0	3.395481	1.345001	6.876634	0.580275	3.125732
1527	1	+	44158830	44167217	ENSMUST00000155862	5	956	ENSMUSG00000026048	Ercc5	0	0	0	0	0	0	0	0	0	0	0	0	0	0
1528	1	-	44204070	44218961	ENSMUST00000054801	5	3211	ENSMUSG00000046828	Mettl21e	0	0	0	0	0	0	0	0	0	0	0	0	0	0
1529	1	-	44206425	44218913	ENSMUST00000150062	4	1558	ENSMUSG00000046828	Mettl21e	0	0	0	0	0	0	0	0	0	0	0	0.316569	0	0
1530	1	+	44212162	44213118	ENSMUST00000161563	1	957	ENSMUSG00000089703	Gm15833	0	0	0	0	0	0	0	0	0	0	0	0	0	0
1531	1	-	44330048	44331036	ENSMUST00000191483	1	989	ENSMUSG00000100966	Gm5700	0	0	0	0	0	0	0	0	0	0	0	0	0	0
1532	1	+	44392809	44394447	ENSMUST00000190951	3	1108	ENSMUSG00000100769	Gm28893	0	0	0	0	0	0	0	0	0	0	0	0	0	0
1533	1	-	44463923	44464231	ENSMUST00000186385	1	309	ENSMUSG00000101567	Txn-ps1	0	0	1.090116	3.138226	0	0	0	0	0	0	0	0	0	0
1534	1	+	44551511	44796838	ENSMUST00000074525	11	3138	ENSMUSG00000056870	Gulp1	0.567375	0	0.539417	0	0.90472	0.534796	1.632374	2.365942	0.1359	4.34455	0.167124	0	1.571393	3.42533
1535	1	+	44551693	44788874	ENSMUST00000160854	10	1399	ENSMUSG00000056870	Gulp1	0	0	0	0.373476	0	0	0	0	0	0	0	0	0	0
1536	1	+	44551693	44796826	ENSMUST00000159555	10	2882	ENSMUSG00000056870	Gulp1	0	0	0	0	0	0	0	0	0	0	0	0	0	0
1537	1	+	44551727	44788495	ENSMUST00000161793	6	539	ENSMUSG00000056870	Gulp1	0	0	0	0	0	0	0	0	0	0	0	0	0	0
1538	1	+	44552597	44708632	ENSMUST00000161066	4	341	ENSMUSG00000056870	Gulp1	0	0	0	0	0	0	0	0	0	0.648948	0	0	0	0
1539	1	+	44560885	44565447	ENSMUST00000194332	1	4563	ENSMUSG00000102319	Gm37626	1.83388	0.193487	0.15687	0.400773	0	0	0.010796	0.182958	2.012884	0.445338	1.11402	2.067849	1.70267	1.667953
1540	1	+	44644279	44644698	ENSMUST00000160955	1	420	ENSMUSG00000089877	Gm16102	1.45854	0	0	0	0	0	0.079309	0	0	0	0	0	0	5.567289
1541	1	+	44689144	44796825	ENSMUST00000162600	12	2798	ENSMUSG00000056870	Gulp1	0	0	0	0	0	0	0	0	0.215511	0	0	0.032506	0	0
1542	1	-	44739676	44744949	ENSMUST00000186732	3	905	ENSMUSG00000101701	4930521E06Rik	0	0	0	0	0	0	0	0	0	0	0	0	0	0
1543	1	+	44756942	44758492	ENSMUST00000194594	1	1551	ENSMUSG00000103071	Gm38110	0	0	0	0	0	0	0.589841	0	2.160209	0.04698	0.344695	0	0.369882	0
1544	1	+	44839171	44839698	ENSMUST00000190083	1	528	ENSMUSG00000100434	Gm3489	0	0	0	0	0	0	0	0	0	0	0	0	0	0
1545	1	-	44873486	44874152	ENSMUST00000185547	1	667	ENSMUSG00000100013	Gm19480	0	0	0	0	0	0	0	0	0	0	0	0	0	0
1546	1	-	44924149	44924893	ENSMUST00000188283	1	745	ENSMUSG00000101251	Gm3496	0	0	0	0	0	0.125516	0.604544	0	0	0	0	0	5.6563	0.101959
1547	1	+	45178067	45179006	ENSMUST00000189212	1	940	ENSMUSG00000101937	Gm5268	0	0	0.422091	0	0	0	0.037432	0	0	0	1.565085	0	0	0
1548	1	+	45311538	45325018	ENSMUST00000129611	4	3159	ENSMUSG00000026043	Col3a1	1.463651	0.053336	0.960307	0.879782	0.124009	1.038584	0.890709	3.0427	1.749024	3.163342	1.126229	0.09148	0.183204	5.013719
1549	1	+	45311538	45349706	ENSMUST00000087883	51	5564	ENSMUSG00000026043	Col3a1	13.059521	27.052336	20.157049	35.994419	10.450677	11.752913	31.099064	28.887131	26.53825	41.471489	14.920264	13.4828	36.932747	56.414761
1550	1	+	45311647	45317003	ENSMUST00000189818	2	1610	ENSMUSG00000026043	Col3a1	6.744583	0	0	2.722663	0.239537	0.038224	0	0	1.89134	7.42583	0.141213	0.452558	5.08736	3.493768
1551	1	+	45311673	45311813	ENSMUST00000198698	1	141	ENSMUSG00000105211	Gm47302	0.189472	1.53751	17.011133	0.075368	0.389523	7.540213	35.491692	0.275893	66.618622	38.944092	29.391489	10.848372	24.329258	67.041504
1552	1	+	45327589	45328894	ENSMUST00000123204	3	570	ENSMUSG00000026043	Col3a1	1.364066	0.149292	0.163522	0.423451	0.180534	0.123667	18.713432	0.040962	0.084458	0.273145	0.615073	0.036211	0.480044	0.283875
1553	1	+	45334200	45337297	ENSMUST00000190943	7	431	ENSMUSG00000026043	Col3a1	0	2.570737	0.644292	1.74587	2.895696	2.164567	1.180884	0.25987	11.869352	0.114227	0.214121	1.193062	1.70787	0.760773
1554	1	+	45335766	45340674	ENSMUST00000185687	10	583	ENSMUSG00000026043	Col3a1	0.291643	0	2.537804	0	0	0	0	0	0	1.093681	0	0	0	0
1555	1	+	45339958	45347766	ENSMUST00000186021	6	737	ENSMUSG00000026043	Col3a1	0	0	0	0	0	0	0	0	0	0	0	0	0	0
1556	1	-	45374321	45503282	ENSMUST00000086430	54	6625	ENSMUSG00000026042	Col5a2	0.37624	0.020273	1.287763	5.058422	2.076009	1.744128	1.05602	1.023085	6.006357	2.078802	5.337913	1.22459	6.186996	9.490089
1557	1	-	45389031	45393634	ENSMUST00000150143	6	2951	ENSMUSG00000026042	Col5a2	0	0	0	0.055491	0	0	1.783484	0	0.010016	1.986219	0	0	0.401721	2.17907
1558	1	-	45414199	45503282	ENSMUST00000134681	16	1970	ENSMUSG00000026042	Col5a2	0	0	0	0	0	0	0	0	0.289895	0	0	0	3.122818	0
1559	1	-	45417474	45422411	ENSMUST00000131535	5	356	ENSMUSG00000026042	Col5a2	0	0	0	0.707079	0	0.32077	0	0	2.171592	0	0.129925	0	0.111136	0
1560	1	-	45485836	45493052	ENSMUST00000192814	1	7217	ENSMUSG00000104476	Gm38211	0	0	0.231687	0.664953	0.034606	0.163345	0.508285	1.273205	1.226807	2.367951	0.007495	1.55733	2.170557	1.465088
1561	1	-	45513532	45514055	ENSMUST00000185597	1	524	ENSMUSG00000100218	Gm8296	0.28449	0	0	0	0	0	0	0	0	0	0	0	0	0
1562	1	-	45519774	45520754	ENSMUST00000186840	1	981	ENSMUSG00000100361	Gm7063	0	1.820572	0	0	0	0	0	0	0	0	0	0	0	0
1563	1	+	45602026	45602753	ENSMUST00000185744	2	584	ENSMUSG00000100894	Gm8304	0	0	0	0	0	0	0	0	0	0	0	0	0	0
1564	1	-	45685456	45685562	ENSMUST00000179545	1	107	ENSMUSG00000095121	Gm23216	0	0	0	0	0	0	0	0	0	0	0	0	0	0
1565	1	+	45746895	45747025	ENSMUST00000083321	1	131	ENSMUSG00000065255	Gm23974	0	0	0	0	0	0	0	0	14.211598	0	0	0	0	0
1566	1	+	45768337	45769486	ENSMUST00000187682	1	1150	ENSMUSG00000100843	Gm8307	0	0	0	0	0	1.250266	0	0	0	0	0	0	0	1.254981
1567	1	+	45772962	45773164	ENSMUST00000157139	1	203	ENSMUSG00000087764	Gm23984	0	0	0	0	0	0	0	0	0	0	0	0	0	0
1568	1	+	45795166	45823619	ENSMUST00000027139	21	2953	ENSMUSG00000025995	Wdr75	0.212118	0	0.728287	0.270379	5.12906	3.426363	0	0	0	0	0	2.164992	0	0.189244
1569	1	+	45795449	45823604	ENSMUST00000154436	20	3226	ENSMUSG00000025995	Wdr75	0.300503	0	0.956561	1.632189	0	2.408621	0	1.933983	0.733452	0	0.397539	1.592336	2.902068	4.10458
1570	1	+	45795503	45802355	ENSMUST00000142145	4	615	ENSMUSG00000025995	Wdr75	0	0	0	0	4.382602	0	0	0	0	0	1.570189	0	0	0
1571	1	+	45795507	45803929	ENSMUST00000147308	5	468	ENSMUSG00000025995	Wdr75	0	0	0	0	0	0	0	0	0	0	0	0	0	0.004618
1572	1	+	45801989	45823515	ENSMUST00000143737	15	1945	ENSMUSG00000025995	Wdr75	0	0	0	0	0.275059	0	0	0	0	0	0	0	0	0
1573	1	+	45803686	45805447	ENSMUST00000146602	2	387	ENSMUSG00000025995	Wdr75	0	0	7.149693	0	3.281322	0.917553	0	0	0	0	0	0	0	2.579482
1574	1	+	45814678	45823619	ENSMUST00000135662	9	2076	ENSMUSG00000025995	Wdr75	0	0	0	0	0	0.255144	0	0	0	0	0	0	0.771367	0
1575	1	+	45822265	45823513	ENSMUST00000186308	3	628	ENSMUSG00000025995	Wdr75	0	0	0.380365	1.854302	0	4.594187	0	0	0	0	0	0	0	5.217341
1576	1	+	45822558	45823616	ENSMUST00000186651	3	412	ENSMUSG00000025995	Wdr75	0	0	0	0	0	0	0	0	0	0	0	0	0	0
1577	1	-	45833800	45836788	ENSMUST00000191371	2	1779	ENSMUSG00000099850	Gm28906	0	0	0.45971	0	0	0	0	0	0	0	0	0	0	0
1578	1	-	45857332	45857754	ENSMUST00000153604	1	423	ENSMUSG00000084817	Gm5526	1.188519	0	3.284844	0.123521	2.367944	3.464443	1.567163	3.743909	0.770789	5.116949	0.844874	3.115538	1.201343	0.736553
1579	1	-	45889525	45890273	ENSMUST00000184038	1	749	ENSMUSG00000098549	Gm5269	0	0	0	0	0	0	0.06201	0	0	0	0	0	0	0
1580	1	-	45889941	45890078	ENSMUST00000183590	1	138	ENSMUSG00000098549	Gm5269	0	0	3.07461	0	0	0	0	0	0	0	0	0	0	0
1581	1	+	45905623	45906798	ENSMUST00000190055	1	1176	ENSMUSG00000099381	Gm18303	0	0	0	2.665781	0	0	0	0.263272	0	0	0	0	1.709298	0.091523
1582	1	-	45908068	45925582	ENSMUST00000027137	8	3370	ENSMUSG00000025993	Slc40a1	1.280315	1.97012	3.351307	2.469432	7.134858	6.903769	8.689627	2.722468	11.143442	7.018193	1.283164	0.364744	5.696437	10.539351
1583	1	-	45915241	45925609	ENSMUST00000191247	5	3928	ENSMUSG00000025993	Slc40a1	0	0	0	0.46869	0	0.119436	1.544458	0.44271	0.261681	0.02131	0.205764	0	2.147518	2.927248
1584	1	-	45918928	45923309	ENSMUST00000188252	3	263	ENSMUSG00000025993	Slc40a1	0	0	0	0	0	0	0	0	0	0	0	0	0	0
1585	1	-	45918936	45925262	ENSMUST00000186822	4	505	ENSMUSG00000025993	Slc40a1	0	0	0	0	0	0.498526	0	0	0	0	0	0	0	0
1586	1	-	45921217	45926519	ENSMUST00000186804	4	408	ENSMUSG00000025993	Slc40a1	0	0	0	0	0	0	0	0	0	0	0	0	0	0
1587	1	-	45921217	45926519	ENSMUST00000187406	4	370	ENSMUSG00000025993	Slc40a1	0	0	0	0	0	0	0	0	0	0	0	0	0	0
1588	1	-	45921217	45926519	ENSMUST00000187420	4	451	ENSMUSG00000025993	Slc40a1	0	0	0	0	0	0	0	0	0	0	0	0	0	0
1589	1	-	45923732	45926523	ENSMUST00000186755	1	2792	ENSMUSG00000025993	Slc40a1	0.191306	0.143023	0.039443	0.043264	0.839738	0.276523	1.629284	0	0.032292	0.153403	0	0	0.315676	0.380578
1590	1	+	45971182	45976975	ENSMUST00000191295	2	1601	ENSMUSG00000099946	Gm9496	0	0	0	0	0	0.147764	0	1.120017	0	0	0	0	0	0
1591	1	+	45981548	45982012	ENSMUST00000085632	1	465	ENSMUSG00000070896	Rpl23a-ps1	0	0	0	0	0	0	0	0	0	0	0	0	0	0
1592	1	-	46011757	46012020	ENSMUST00000182781	1	264	ENSMUSG00000090682	Gm3852	0	0	0	0	0	0	0	0	0	0	0	0	0	0
1593	1	-	46020072	46030469	ENSMUST00000051224	5	4667	ENSMUSG00000044457	Stk-ps2	0	0	0	0	0	0	0	0	0	0	0.630558	0	0	0
1594	1	-	46020415	46030437	ENSMUST00000167676	3	3363	ENSMUSG00000044457	Stk-ps2	0	0	0	0	0	0	0	0	0	0	0	0	0	0
1595	1	-	46020415	46030437	ENSMUST00000171707	4	3483	ENSMUSG00000044457	Stk-ps2	0	0	0	0	0	0	0	0	0	0	0	0	0	0
1596	1	-	46029631	46030246	ENSMUST00000187808	1	616	ENSMUSG00000044457	Stk-ps2	0	0	0	0	0	0	0	0.18788	0	0	0	0	0	0
1597	1	+	46056310	46058986	ENSMUST00000189861	3	560	ENSMUSG00000099432	Gm18849	0	0	0	0	0	0	0	0	0	0	0	0	0	0
1598	1	+	46066315	46067380	ENSMUST00000188209	2	631	ENSMUSG00000041144	Dnah7b	0	0	0	1.710814	0	0	0	0	0	0	0	0	0	0
1599	1	+	46066738	46373546	ENSMUST00000069293	66	12314	ENSMUSG00000041144	Dnah7b	0	1.251625	0.284746	0.228788	0	0.105144	0.230608	0	0	0.578786	0.232345	0.977182	0.148698	0.260847
1600	1	+	46144697	46178717	ENSMUST00000190792	2	3465	ENSMUSG00000041144	Dnah7b	0	0.523701	0	0	0	0	0	0	0	0	0.031433	0.085405	0.470075	0
1601	1	+	46235248	46271190	ENSMUST00000187548	7	5370	ENSMUSG00000041144	Dnah7b	0	0	0.222411	0	0.150743	0	0	0	0	0	0	0	0	0
1602	1	+	46321621	46325736	ENSMUST00000185557	4	532	ENSMUSG00000041144	Dnah7b	0	0	0	0	0	0	0	0	0	0	0	0	0	0
1603	1	+	46356620	46373540	ENSMUST00000185879	4	740	ENSMUSG00000041144	Dnah7b	0	0	0	0	0	0	0	0	0	0	0	0	0	0
1604	1	+	46374197	46374315	ENSMUST00000093689	1	119	ENSMUSG00000096047	n-R5s211	0	0	0	0	0	0	0	0	0	0	0	0	0	0
1605	1	+	46414502	46416932	ENSMUST00000188705	2	1953	ENSMUSG00000101262	Gm8326	0	0	0	0	0	0	0	0	0	0	0	0	0	0
1606	1	+	46425592	46807476	ENSMUST00000189749	65	12207	ENSMUSG00000101337	Dnah7c	0	0	0.107836	0	0	0	0	0	0	0	0	0	0.068187	0
1607	1	+	46608961	46626111	ENSMUST00000178395	5	612	ENSMUSG00000101337	Dnah7c	0	0	0	0	0	0	0	0	0	0	0	0	0	0
1608	1	+	46639148	46649353	ENSMUST00000189339	4	672	ENSMUSG00000101337	Dnah7c	0	0	0	0	0	0	0	0	0	0	0	0	0	0
1609	1	+	46640231	46649426	ENSMUST00000191499	3	390	ENSMUSG00000101337	Dnah7c	0	0	0	0	0	0	0	0	0	0	0	0	0	0
1610	1	+	46654005	46659678	ENSMUST00000187094	4	831	ENSMUSG00000101337	Dnah7c	0	0	0	0	0	0	0	0	0	0	0	0	0	0
1611	1	-	46807544	46854046	ENSMUST00000027131	10	5498	ENSMUSG00000025986	Slc39a10	0.42098	0	0.841832	1.34303	0.245425	1.335404	1.392434	1.452067	0.13099	1.369378	0	0.628612	1.466595	4.780898
1612	1	-	46817602	46835899	ENSMUST00000141226	7	2372	ENSMUSG00000025986	Slc39a10	0	0	0	0	0	0	0	0	0	0	0	0	0	0
1613	1	-	46835640	46892852	ENSMUST00000186852	2	565	ENSMUSG00000025986	Slc39a10	0	0	0	0	0	0	0	0	0	0	0	0	0	0
1614	1	-	46835738	46888070	ENSMUST00000185520	2	497	ENSMUSG00000025986	Slc39a10	0	0	0	0	0	0	0	0	0	0	0	0	0	0
1615	1	-	46849529	46850479	ENSMUST00000189404	1	951	ENSMUSG00000100213	Gm28151	0	0	0	0	0.022272	0.33112	0	0	0.974804	0	0	0	5.059941	5.304234
1616	1	-	46877203	46881072	ENSMUST00000195118	1	3870	ENSMUSG00000103129	Gm37393	0	0.047238	0	0.472539	0.605438	0	0	0	0	0	0	1.390581	0.032641	0
1617	1	-	46896583	46896879	ENSMUST00000185210	1	297	ENSMUSG00000100160	Gm28527	0	0	0	0	0	0	0	1.806915	0	0	0	0.790358	0.015883	0
1618	1	+	47067788	47068025	ENSMUST00000186233	1	238	ENSMUSG00000101921	Gm28825	0	0	0	0	0	0	0	0	0	0	0.15186	0	0	0
1619	1	+	47153461	47189071	ENSMUST00000190006	3	488	ENSMUSG00000101447	Gm28826	0	0	0	0	0	0	0	0	0	0	0	0	0	0
1620	1	-	47365644	47366372	ENSMUST00000121202	1	729	ENSMUSG00000081185	Gm4852	0	0	0	0	1.071351	0	0.177621	0	0.048923	0	0	1.402662	0.035591	0
1621	1	-	47433824	47435765	ENSMUST00000195733	1	1942	ENSMUSG00000103246	Gm38090	0	0	2.091027	0.941672	0	0	0	0	0	0	0	0	0	0
1622	1	-	47467021	47467125	ENSMUST00000183639	1	105	ENSMUSG00000098876	Mir6350	0	0	0	0	0	0	0	0	0	0	0	0	0	0
1623	1	+	47478868	47480198	ENSMUST00000187720	2	742	ENSMUSG00000100530	Gm18117	0	0	0	0	0	0	0	0	0	0	0	0	0	0
1624	1	+	47605996	47606901	ENSMUST00000194762	1	906	ENSMUSG00000104067	Gm37196	0	0	0	0	0	0	0	0	0	0	0	0	0	0
1625	1	+	47657693	47659630	ENSMUST00000187358	1	1938	ENSMUSG00000100033	Gm8337	0	0	0	0	0	0	0.036312	0.168315	0	0.019118	0	0	0	0.07839
1626	1	-	47749279	47749399	ENSMUST00000178780	1	121	ENSMUSG00000094968	Gm22419	0	0	0	0	0	0	0	0	0	0	0	0	0	0
1627	1	-	47751299	47751568	ENSMUST00000157392	1	270	ENSMUSG00000088017	Gm23829	0	0	0	0	0	0	0	0	0	0	0	0	0	0
1628	1	-	47914989	47915815	ENSMUST00000186401	1	827	ENSMUSG00000101996	Gm19206	0	0	0	0	0	0	0	0	0	0	0	0	0	0
1629	1	-	48313866	48314851	ENSMUST00000181607	1	986	ENSMUSG00000096973	Gm5974	0	0	0.969043	0	0	0	0	0	0.562726	0	0	4.767489	0	0
1630	1	-	48462173	48462293	ENSMUST00000083009	1	121	ENSMUSG00000064943	Gm23240	0	0	0	0	0	0	0	0	0	0	0	0	0	0
1631	1	+	48527639	48527851	ENSMUST00000188192	1	213	ENSMUSG00000100866	Gm28830	0	0	0	0	0	0	0	0	0	0	0	0	0	0
1632	1	-	48731579	48733090	ENSMUST00000189223	2	1373	ENSMUSG00000101721	Gm8354	0	0	3.415779	0	0	0	0	0	0	0	0	0	0	0
1633	1	+	48783663	48784593	ENSMUST00000191041	2	832	ENSMUSG00000099376	Gm19124	0	0	0	0	0	0	0	0	0	0	0	0	0	0
1634	1	+	48881713	48882723	ENSMUST00000181115	1	1011	ENSMUSG00000097883	Gm8357	0	0	0	0	0	0	0	0	0	0	0	0	0	0
1635	1	+	49095444	49095885	ENSMUST00000175049	1	442	ENSMUSG00000092790	Gm22693	0	0	0	0	0	0	0	0	0	0	0	0.385825	0	0
1636	1	-	49173160	49173374	ENSMUST00000186142	1	215	ENSMUSG00000099698	Gm28740	0	0	0	0	0	0	0	0	0	0	0	0	0	0
1637	1	+	49236252	49237244	ENSMUST00000186145	2	887	ENSMUSG00000099454	Gm8367	0	0	1.8851	0	0	0	0	0	0	0	0	0	0	0
1638	1	+	49244616	49338246	ENSMUST00000056879	4	528	ENSMUSG00000051616	C230029F24Rik	0	0	0	0	0	0	0	0	0	0	0	0	0	0
1639	1	+	49244616	49340443	ENSMUST00000188673	5	554	ENSMUSG00000051616	C230029F24Rik	0	0	0	0	0	0	0	0	0	0	0	0	0	0
1640	1	-	49399024	49400729	ENSMUST00000189810	1	1706	ENSMUSG00000099627	Gm6757	0	0	0.840103	0	0	0	0	0.045586	0	0	0	0	0	0
1641	1	+	49498553	49498992	ENSMUST00000185858	1	440	ENSMUSG00000099577	Gm3605	0	0	0	0	0	0	0	0	0	0.11115	0	0	0	0
1642	1	-	49579150	49579586	ENSMUST00000186262	1	437	ENSMUSG00000099882	Gm28388	0	0	0	0	0	0	0	0	0	0	0	0	0	0
1643	1	+	50056782	50058490	ENSMUST00000190905	2	704	ENSMUSG00000101760	Gm8384	0	0	0	0	0	0	0	0	0	0	0	0	0	0
1644	1	+	50107470	50108962	ENSMUST00000186016	1	1493	ENSMUSG00000099608	4933411E06Rik	0	0	0	0	0	0	0	0	0	0	0	0	0	0
1645	1	-	50177566	50178291	ENSMUST00000185632	1	726	ENSMUSG00000099864	Gm8391	0	0	0	0	0	0	0	0	0	0	0	0	0	0
1646	1	-	50222389	50222520	ENSMUST00000184689	1	132	ENSMUSG00000098249	Gm27330	0	0	0.30058	0	0	0	0	0	0	0	0	0	0	0
1647	1	-	50397552	50398079	ENSMUST00000191457	1	528	ENSMUSG00000100451	Gm29665	1.680293	0	0	0	0	0	0	0	0	0	0	0	0	0
1648	1	+	50533030	50533191	ENSMUST00000187207	1	162	ENSMUSG00000099941	Gm20118	0	0	0.954676	0	0	0	0	0	0	0	0	0	0	0
1649	1	+	50559762	50560075	ENSMUST00000122582	1	314	ENSMUSG00000084531	Gm25843	0	0	0	0	0	0	0	0	0	0	0	0	0	0
1650	1	+	50815375	50817701	ENSMUST00000187677	1	2327	ENSMUSG00000100816	Gm28321	0	0	0	0	0	0	0	0.93452	0	0	0	0	0	0
1651	1	+	50900647	50913925	ENSMUST00000186103	2	1274	ENSMUSG00000026109	Tmeff2	0	0	0	0	0	0	0	0	0	0	0	0	0	0
1652	1	+	50900647	50915430	ENSMUST00000139157	4	415	ENSMUSG00000026109	Tmeff2	0	0	0	0	0	0	0	0	0	0	0	0	0	0
1653	1	+	50904444	50905918	ENSMUST00000185627	1	1475	ENSMUSG00000100671	Gm28322	0	0.125653	0	0	0	0	0	0	0	0	0	0.025844	0	0
1654	1	+	50909962	50979920	ENSMUST00000114565	10	2718	ENSMUSG00000026109	Tmeff2	0	0	0	0	0	0	0	0.465133	0.077588	1.899525	0	0	0	0
1655	1	+	50927519	51187270	ENSMUST00000081851	10	3343	ENSMUSG00000026109	Tmeff2	0	0	0.555588	0	0	0.057378	0	0.577072	0	0	0	0	0	0.045367
1656	1	+	51015313	51015413	ENSMUST00000175165	1	101	ENSMUSG00000092906	Gm25736	0	0	0	0	0	0	0	0	0	0	0	0	0	0
1657	1	-	51138281	51141222	ENSMUST00000189560	2	226	ENSMUSG00000101242	Gm28319	0	0	0	0	0	0	0	0	0	0	0	0	0	0
1658	1	+	51148309	51150581	ENSMUST00000187777	1	2273	ENSMUSG00000099924	Gm28320	0	0	0.368705	0	0	0	0	0	0	0	0	0	0	0
1659	1	+	51195221	51197748	ENSMUST00000190705	1	2528	ENSMUSG00000099625	Gm29325	0	0	0.094169	0	0	0.093264	0	1.439186	0	0	0.020918	0	0	0.163986
1660	1	-	51218386	51333779	ENSMUST00000189867	5	2552	ENSMUSG00000101799	9330175M20Rik	0	0	0.093601	0	0	0	0	0	0	0	0	0	0	0
1661	1	+	51289126	51302960	ENSMUST00000051572	2	3055	ENSMUSG00000045954	Cavin2	7.404598	0	0.773086	12.784262	4.124797	0.886865	0.345989	3.325192	9.269011	15.066311	5.379152	2.921876	13.45774	23.063801
1662	1	-	51317528	51318552	ENSMUST00000187104	1	1025	ENSMUSG00000099741	Gm5253	0	0	0	0	0	0	0	0	0	0	0	0	0	0
1663	1	-	51457932	51458931	ENSMUST00000189460	2	548	ENSMUSG00000101702	1700072G22Rik	0	0	0	0	0	0	0	0	0	0	0	0	0	0
1664	1	-	51465862	51478399	ENSMUST00000189542	8	4790	ENSMUSG00000026107	Nabp1	0.718192	0.086978	1.464345	2.717014	0.386071	1.90509	1.895861	5.145445	0.176164	0.367201	0.343785	0	0.610357	0.936003
1665	1	-	51466007	51478067	ENSMUST00000186003	7	4418	ENSMUSG00000026107	Nabp1	0	0	0	0.076405	0	0	0.096782	0	0	0	0	0	0	0
1666	1	-	51468690	51478399	ENSMUST00000190103	7	2903	ENSMUSG00000026107	Nabp1	1.318264	0	0	0.052318	0	0	0.024569	0	0	0.157129	0	0.862871	0	0.008061
1667	1	-	51469488	51478399	ENSMUST00000027279	6	2838	ENSMUSG00000026107	Nabp1	0	0	0	0	0	0	0	0	1.373806	0	1.778626	0	1.320385	3.061787
1668	1	-	51469857	51478399	ENSMUST00000186684	5	2677	ENSMUSG00000026107	Nabp1	0	0	0	0.01333	0	0	0	7.232505	0	0	0	0	0	0
1669	1	-	51470807	51478399	ENSMUST00000188204	6	972	ENSMUSG00000026107	Nabp1	0	0	0	0	0	0	0	0	0	0	0.901888	0	0	0
1670	1	-	51471129	51478425	ENSMUST00000188051	6	680	ENSMUSG00000026107	Nabp1	0	0	0	0	0	0	0	0	0	0	0	0	0	0
1671	1	-	51471142	51478399	ENSMUST00000185534	6	708	ENSMUSG00000026107	Nabp1	0	0	0	0	0	0	0	0	0	0	0.692906	0	0	0
1672	1	-	51471339	51473396	ENSMUST00000185961	3	516	ENSMUSG00000026107	Nabp1	0	1.255651	0.496068	4.942575	0.506242	0.108073	0	0.3584	0	0	0	0	0	0
1673	1	-	51475592	51478399	ENSMUST00000188303	1	2808	ENSMUSG00000026107	Nabp1	0.046886	0	1.271454	0.395848	2.481253	1.590766	0.05511	0.291341	0.025551	2.100241	3.997179	2.445021	0.26339	4.759209
1674	1	-	51507086	51512329	ENSMUST00000190169	2	3049	ENSMUSG00000099413	Gm17767	0	0	0	0	0	0	0	0.106984	0	0	0	0	0	0
1675	1	-	51509505	51596718	ENSMUST00000189410	4	1470	ENSMUSG00000099413	Gm17767	0	0	0	0	0	0	0	0	0	0	0	0	0	0
1676	1	-	51527005	51529369	ENSMUST00000194442	1	2365	ENSMUSG00000103424	Gm37535	0	0	0	0	0	0	0	0	0	0	0.029744	0	0.283908	0
1677	1	-	51696324	51697900	ENSMUST00000189576	2	1301	ENSMUSG00000101741	Gm28055	0	0	0	0	0	0	0	0	0	0	0	0	0	0
1678	1	-	51697125	51746943	ENSMUST00000186769	2	572	ENSMUSG00000101741	Gm28055	0	0	0	0	0	0	0	0	0	0	0	0	0	0
1679	1	-	51749765	51916071	ENSMUST00000046390	30	5052	ENSMUSG00000018417	Myo1b	0	0.852797	1.431816	6.022731	3.267746	4.315134	7.145895	4.104063	5.899614	3.638464	6.587794	4.659124	5.075552	8.713884
1680	1	-	51749982	51915941	ENSMUST00000114537	29	4618	ENSMUSG00000018417	Myo1b	0	0	0	0	0	0	0	0	0	0	0	0	0	0
1681	1	-	51749989	51907316	ENSMUST00000114541	29	4616	ENSMUSG00000018417	Myo1b	0	0	0	0.056458	0	0.089219	0	0	0	0	0	0	0	0.611065
1682	1	-	51749994	51915928	ENSMUST00000018561	31	4767	ENSMUSG00000018417	Myo1b	1.221787	0	0	0	0	0	0	0	0	1.662914	0.02783	0	1.266038	0.005792
1683	1	-	51760353	51764470	ENSMUST00000145367	3	765	ENSMUSG00000018417	Myo1b	0	0	0	2.905634	0.115222	0.616396	0.16726	0	2.019885	0	0	0	1.702088	2.834615
1684	1	-	51762522	51770879	ENSMUST00000140731	5	448	ENSMUSG00000018417	Myo1b	0	0	0	3.733882	0.962362	0	0.504685	0	0	0	0	0	0	1.467771
1685	1	-	51762590	51767392	ENSMUST00000140930	3	683	ENSMUSG00000018417	Myo1b	0	0	0	1.147496	0.363247	0	0.454307	0	0	0	0	0	0.177011	3.151097
1686	1	-	51766876	51776436	ENSMUST00000136273	6	666	ENSMUSG00000018417	Myo1b	0	0	0	7.0815	0	0	0	0	0	0	1.974879	0	0.444433	35.343651
1687	1	-	51776393	51795225	ENSMUST00000136701	8	969	ENSMUSG00000018417	Myo1b	0	0	0.675576	0	1.006221	0	0	1.801444	0	0	0	0	0	4.796777
1688	1	-	51779715	51782204	ENSMUST00000126952	2	282	ENSMUSG00000018417	Myo1b	0	0	0.12677	0	0.205114	0.257804	0.118627	0.088417	0.555687	0	0.053659	0.076743	8.890281	1.629993
1689	1	-	51797403	51896301	ENSMUST00000144694	10	1244	ENSMUSG00000018417	Myo1b	0	0	0.13669	0	0	0	5.311512	0	0	0	0	0	0	0
1690	1	-	51799536	51820546	ENSMUST00000135125	5	354	ENSMUSG00000018417	Myo1b	0	0	0	0	0	0	0.800437	0	0	0	0	0	0	0
1691	1	-	51810681	51915912	ENSMUST00000151525	7	3045	ENSMUSG00000018417	Myo1b	0	2.898587	0.36402	0.719787	0.408311	2.312262	0.798963	0.602852	0.478226	0.552635	0	0.626245	2.347095	2.136197
1692	1	-	51834464	51851106	ENSMUST00000123299	3	280	ENSMUSG00000018417	Myo1b	13.463984	0	0	0	0	0	4.42055	0	0	0	0	0	0	0
1693	1	-	51847840	51849118	ENSMUST00000186428	1	1279	ENSMUSG00000101724	Gm29453	0	12.824386	0.557122	0	0	1.290383	0	0	0.382624	0	0	0	0.7664	2.080047
1694	1	-	51862645	51915921	ENSMUST00000126657	4	1558	ENSMUSG00000018417	Myo1b	5.713814	0.292939	0	0	0	0	0.156832	1.213785	3.177353	1.383152	0	0	0.231696	1.480622
1695	1	-	51877110	51879608	ENSMUST00000186817	1	2499	ENSMUSG00000100313	Gm28323	0	1.126293	0.765335	0	0	0	0.823595	0	0.551705	2.516563	1.399503	0.078946	0.174928	0.43358
1696	1	-	51938254	51938665	ENSMUST00000189886	1	412	ENSMUSG00000100696	Gm8419	0	0	0	0	0	0	0	0	0	0	0	0	0	0
1697	1	-	51938974	51939095	ENSMUST00000185162	1	122	ENSMUSG00000099135	Gm27607	0	0	0	0	0	0	0	0	0	0	0	0	0	0
1698	1	-	51940664	51941261	ENSMUST00000097103	1	598	ENSMUSG00000072324	Gm8420	0	0	0	0	0	0	0	0	0	0	0	0	0	0
1699	1	+	51987148	52107189	ENSMUST00000168302	25	2662	ENSMUSG00000062939	Stat4	0	0	0	0	0	0	0	0	0	4.712311	0.109347	0	0	0.330027
1700	1	+	52008243	52107184	ENSMUST00000027277	24	2982	ENSMUSG00000062939	Stat4	0	0	0.78806	0	0	0.039211	0.619723	0	7.565733	1.367106	0.065238	0.243106	3.06126	1.604797
1701	1	+	52008626	52072444	ENSMUST00000187053	5	1024	ENSMUSG00000062939	Stat4	0	0	0	0	0	0	0	0	0	0	0	0	0	0
1702	1	+	52077261	52156087	ENSMUST00000185516	34	3532	ENSMUSG00000101628	Gm28177	0	0.08727	0.026768	3.317235	5.292981	0.182211	1.843685	0.516624	1.385895	2.422738	4.942982	1.185383	7.552782	12.935987
1703	1	-	52090635	52091066	ENSMUST00000105087	1	432	ENSMUSG00000078291	Gm3940	0	0	0	6.574214	0	0	0	0	0	0	0	0	0	0
1704	1	+	52105449	52107188	ENSMUST00000187554	2	607	ENSMUSG00000062939	Stat4	0	0	0.29481	0	0	0	0	5.999308	0	2.841001	0	0	0	0.220936
1705	1	-	52108121	52113751	ENSMUST00000210323	2	1170	ENSMUSG00000109599	Gm31812	0	0	0	0	0	0	0	0	0	0	0	0	0	0
1706	1	+	52119440	52155412	ENSMUST00000186574	23	2834	ENSMUSG00000026104	Stat1	0	0	0.097729	2.648425	6.511487	5.558421	21.598003	0.010997	5.728242	28.766441	2.589419	1.618761	10.064486	18.294121
1707	1	+	52119455	52161865	ENSMUST00000070968	25	5151	ENSMUSG00000026104	Stat1	6.197195	21.037895	2.172781	0	11.497504	5.248746	7.763068	9.743135	10.269524	0.025215	11.607752	2.599908	3.155557	10.393195
1708	1	+	52119490	52155412	ENSMUST00000191435	23	2803	ENSMUSG00000026104	Stat1	0	0.411788	0	0	0	0	0	0	0	0	0	0	0.74972	0.942822
1709	1	+	52119492	52161007	ENSMUST00000186857	25	4241	ENSMUSG00000026104	Stat1	8.171082	0	16.015951	15.806782	0	5.693269	0	0	18.099615	0	1.823133	16.067829	11.247235	0
1710	1	+	52119498	52132633	ENSMUST00000188681	6	715	ENSMUSG00000026104	Stat1	15.885259	0	0	3.131466	3.081016	0	33.664364	0	46.474651	70.602997	0	0	8.495691	34.375759
1711	1	+	52119549	52155331	ENSMUST00000189347	23	2588	ENSMUSG00000026104	Stat1	0	0	0	0	0	0	0	0	0	0	0	0	0	0
1712	1	+	52119559	52120394	ENSMUST00000186186	2	548	ENSMUSG00000026104	Stat1	7.992505	1.634402	1.729125	1.839497	0.337766	1.209246	0.392501	0.223983	2.781852	2.834933	0.923534	0.296318	2.838485	11.17442
1713	1	+	52119572	52137852	ENSMUST00000185743	8	1344	ENSMUSG00000026104	Stat1	0	1.726258	0	13.095326	0	0.217912	0.234575	18.743139	0	19.255114	0.944286	0.824205	16.304937	0.706291
1714	1	+	52119624	52160730	ENSMUST00000186057	25	3998	ENSMUSG00000026104	Stat1	0.342584	0	2.969311	0.443287	0.456698	1.334703	5.185448	0.224867	13.576849	0.045404	0	0	8.184437	9.604994
1715	1	-	52134443	52135330	ENSMUST00000185261	1	888	ENSMUSG00000099569	Gm18301	0	0	0	0	5.253276	0	0	0	0	0	0	0	0	0
1716	1	+	52150104	52152399	ENSMUST00000189075	3	827	ENSMUSG00000026104	Stat1	9.005687	0.837382	8.065484	6.362439	4.956539	2.811253	9.195786	0.341526	21.981564	24.961658	0.067279	2.447453	10.925031	16.414177
1717	1	+	52150258	52161863	ENSMUST00000189244	8	3298	ENSMUSG00000026104	Stat1	0	0	0	0	0	0	0	0	0	0.000002	0	0	0	0
1718	1	+	52152253	52159560	ENSMUST00000189336	6	886	ENSMUSG00000026104	Stat1	0	0	0	0	0	0	0.064853	0.004904	4.371134	24.873049	0	0	3.593855	6.416562
1719	1	-	52163448	52233223	ENSMUST00000114513	18	4966	ENSMUSG00000026103	Gls	24.988426	30.192472	17.770197	12.189696	9.247311	10.173353	11.289883	35.283173	22.098827	21.815609	26.433187	23.76552	15.572446	22.407049
1720	1	-	52165941	52232296	ENSMUST00000114512	18	2042	ENSMUSG00000026103	Gls	1.193668	0.352556	1.323117	2.120449	0.657249	0.692375	1.246776	1.073093	2.077227	0.891871	0.125907	0.657062	0.451232	1.275452
1721	1	-	52166128	52190909	ENSMUST00000156887	7	646	ENSMUSG00000026103	Gls	0	0	0	0	0	0	0	0	0	0	0	0	0	0
1722	1	-	52166264	52168975	ENSMUST00000136654	2	691	ENSMUSG00000026103	Gls	2.753817	0.040464	3.744614	2.094943	0.000061	0.286904	1.06877	0.011245	0.014974	0.301783	0.249893	4.151947	1.559551	0.009238
1723	1	-	52166282	52169145	ENSMUST00000126221	3	758	ENSMUSG00000026103	Gls	0.348325	0.13142	5.145108	4.573938	4.255546	0.718358	0.991135	0.000351	0.06314	0.796872	0.3653	10.695417	1.783563	0.674663
1724	1	-	52168447	52190910	ENSMUST00000138906	5	434	ENSMUSG00000026103	Gls	0	0	0.358219	0	2.073272	8.719066	1.426103	1.164303	2.930444	1.201242	0.964373	0.011557	0.038003	1.75122
1725	1	-	52184104	52233232	ENSMUST00000114510	15	5596	ENSMUSG00000026103	Gls	24.385754	2.716621	11.191607	1.140727	6.181542	22.239389	0.578297	0	0.191538	4.022104	5.794847	1.587701	8.784984	23.750616
1726	1	-	52185280	52200482	ENSMUST00000114509	8	3716	ENSMUSG00000026103	Gls	0.481339	0.49116	2.757544	3.592143	0.155818	4.460622	1.880139	18.524399	0.019892	0.727353	1.186923	0	0.423889	8.309716
1727	1	-	52185280	52212209	ENSMUST00000155587	10	3252	ENSMUSG00000026103	Gls	10.897549	0	13.306062	5.213253	9.330625	5.905112	6.737773	0	2.415274	0.474435	12.866263	6.403112	7.628018	2.798782
1728	1	-	52187683	52190909	ENSMUST00000129107	4	368	ENSMUSG00000026103	Gls	0	0	0	0	0	0	0	0	0	0	0	0	0	0
1729	1	-	52189468	52197374	ENSMUST00000123324	4	947	ENSMUSG00000026103	Gls	1.319165	0.69343	6.236788	0.100688	1.277358	0.881766	1.054264	4.765766	0.223668	0.326141	8.822049	2.415184	6.030214	4.177111
1730	1	-	52191200	52215594	ENSMUST00000139273	11	836	ENSMUSG00000026103	Gls	0	8.697699	0.691459	1.953941	0	6.051639	0	0.707273	0	0	9.885609	0.403386	1.210556	12.066447
1731	1	-	52196478	52200374	ENSMUST00000148917	3	2793	ENSMUSG00000026103	Gls	2.901803	2.58998	8.037941	6.424105	8.235814	11.32662	0.744184	1.430696	3.378252	10.884951	2.198452	6.850757	7.228994	3.860496
1732	1	-	52204170	52215594	ENSMUST00000147825	5	680	ENSMUSG00000026103	Gls	15.580355	0	8.988004	0.606062	5.911375	20.428938	7.885511	2.709	23.47402	12.50351	0	18.247471	0.432587	0.050801
1733	1	-	52205181	52214533	ENSMUST00000145514	3	2399	ENSMUSG00000026103	Gls	51.638226	11.111014	24.549028	8.787387	6.340999	23.465528	8.052854	12.57687	3.527098	6.908208	29.360525	23.735577	15.41606	31.718836
1734	1	-	52207301	52215943	ENSMUST00000151694	4	682	ENSMUSG00000026103	Gls	19.341204	0.510731	10.412624	10.886839	10.14942	10.930621	13.771976	13.634714	9.078657	27.627569	31.783157	7.040771	18.424377	2.698714
1735	1	-	52214518	52232811	ENSMUST00000142976	4	487	ENSMUSG00000026103	Gls	0	0	0	0	0	1.027829	0	0	0	0.434119	2.036397	0	0	0
1736	1	-	52287697	52289095	ENSMUST00000185256	1	1399	ENSMUSG00000099648	Gm5975	0	0	0	0	0	0	0	0	0	0	0	0	0	0
1737	1	-	52444436	52444544	ENSMUST00000083258	1	109	ENSMUSG00000065192	Gm23460	0	0	0	0	0	0	0	0	0	0	0	0	0	0
1738	1	-	52457294	52500300	ENSMUST00000186764	9	3640	ENSMUSG00000002881	Nab1	1.258964	0	0	0	0	0	0	0	0	0	0.194892	0	0.511015	0
1739	1	-	52457294	52500679	ENSMUST00000069792	8	3874	ENSMUSG00000002881	Nab1	0.145508	0.733279	3.370033	3.058846	4.943519	6.123867	1.721108	2.899935	0.950746	7.462501	6.913045	0.518232	5.653137	5.570855
1740	1	-	52459218	52490736	ENSMUST00000170269	6	1371	ENSMUSG00000002881	Nab1	0	0	0	0	0	0	0	0	0	0	0	0	0	0
1741	1	-	52459241	52467057	ENSMUST00000167732	4	514	ENSMUSG00000002881	Nab1	0	0	0	0	0	0.37201	0	0	0	0	0.517653	0	0.599117	0
1742	1	-	52490310	52500315	ENSMUST00000168082	2	433	ENSMUSG00000002881	Nab1	0	0	0	0	0	0	0	0	0	0	0	0	0	0
1743	1	-	52503234	52504229	ENSMUST00000180794	1	996	ENSMUSG00000097833	Gm5976	0	0	0	0	0	0	0	0	0	0	0	0	0	0
1744	1	+	52522239	52522701	ENSMUST00000191424	1	463	ENSMUSG00000101501	Rps27a-ps1	0	0	0	0	0	0	0	0	0	0	5.505801	0	0	0
1745	1	+	52522902	52582679	ENSMUST00000189527	5	701	ENSMUSG00000100120	Gm553	0	0	0.209333	0	0	0	0	0	0	0	0	0	0	0
1746	1	-	52570014	52580291	ENSMUST00000188544	6	2943	ENSMUSG00000099878	Gm28178	0	0.084445	0	0	0	0	0	0	0	0	0	0	0	0
1747	1	+	52584518	52585159	ENSMUST00000179821	1	642	ENSMUSG00000100007	Gm5527	0	0	0	0	3.649602	1.559858	0	0.1619	0	0	0.525188	7.012649	0	4.270634
1748	1	+	52630703	52651919	ENSMUST00000165859	9	3396	ENSMUSG00000043015	Nemp2	0	0	0	0.826438	2.090857	1.553341	0	0	0.002491	1.971986	0	0	0.745173	0.399212
1749	1	+	52630737	52651919	ENSMUST00000188507	8	3247	ENSMUSG00000043015	Nemp2	0	0	0	0	0	0	0	0	0	0	0	0	0	0
1750	1	+	52630747	52650636	ENSMUST00000185483	9	2023	ENSMUSG00000043015	Nemp2	0	0	0	0	0.487785	0	0	0	0	0	0	0	0	0
1751	1	+	52630752	52650729	ENSMUST00000190108	4	3507	ENSMUSG00000043015	Nemp2	0	0	0.547606	0	0	0.134534	0	0	0	0	0	0.971026	0.970538	0
1752	1	+	52630797	52650702	ENSMUST00000185790	5	1571	ENSMUSG00000043015	Nemp2	0	0	0	0	0	0	0	0	0	0	0	0	0	0
1753	1	+	52641516	52651919	ENSMUST00000186903	4	4338	ENSMUSG00000043015	Nemp2	0.433676	0	0.909215	0	0	0	0.776295	1.00115	0.752056	0.074119	2.217088	1.212653	3.326045	1.898933
1754	1	+	52641984	52650656	ENSMUST00000190452	5	1618	ENSMUSG00000043015	Nemp2	0	0	0	0	0	0	0	0	0	0	0	0	0	0
1755	1	+	52645181	52650027	ENSMUST00000191076	3	805	ENSMUSG00000043015	Nemp2	0	0	0	0	0	0	0	0	0	0	0.044774	0	0	0
1756	1	-	52653808	52655892	ENSMUST00000191873	1	2085	ENSMUSG00000103630	Gm37242	0	0	0.598071	1.848891	0.685685	0.112696	0.394222	3.699952	3.275229	0	1.613053	0	1.075963	1.457378
1757	1	-	52656286	52727462	ENSMUST00000156876	7	4932	ENSMUSG00000041439	Mfsd6	4.981523	5.931464	2.04187	4.016366	2.666804	4.896003	8.228859	6.039559	5.477738	9.139544	2.016103	5.042892	8.554904	0.663075
1758	1	-	52656527	52709195	ENSMUST00000147758	7	3716	ENSMUSG00000041439	Mfsd6	0.774159	0	0	0.001205	0	0	0	0	0	0	0	0	0	0
1759	1	-	52657435	52660298	ENSMUST00000188126	1	2864	ENSMUSG00000041439	Mfsd6	9.503644	2.411254	1.279086	2.349378	2.126385	4.082417	3.344807	6.664491	7.537715	5.224569	7.826084	2.831576	7.308654	4.455328
1760	1	-	52659986	52727462	ENSMUST00000087701	6	3493	ENSMUSG00000041439	Mfsd6	0	0	6.973023	2.803611	0	0.60231	0	6.615396	8.939672	0	0	0.287864	1.390911	1.412886
1761	1	-	52660903	52669351	ENSMUST00000149887	4	629	ENSMUSG00000041439	Mfsd6	3.673016	2.885575	0.064366	0	0	0.160099	0.065637	0	0	14.452984	0	0	0	0
1762	1	-	52675623	52727358	ENSMUST00000147421	3	2881	ENSMUSG00000041439	Mfsd6	0.564396	0	1.233382	5.610428	4.194058	0.356251	0	0.048105	1.323567	2.000199	0.220473	0.055656	0.091277	1.547886
1763	1	-	52702272	52704762	ENSMUST00000190228	1	2491	ENSMUSG00000100302	Gm29670	1.403076	1.831665	1.629203	1.035963	1.881208	1.365837	3.200245	0.110826	1.642023	0.029251	0.590488	0	0.4564	0.062434
1764	1	+	52756719	52757129	ENSMUST00000188413	1	411	ENSMUSG00000100230	Gm28650	0	0	0	0	0	0	0	0	0	0	0	0	0	0
1765	1	-	52785427	52817688	ENSMUST00000027271	6	5767	ENSMUSG00000026102	Inpp1	8.457166	0	7.100318	2.776982	2.162394	1.664807	5.143775	3.209898	3.640938	10.908043	3.01649	2.864337	4.140574	9.229165
1766	1	-	52789668	52799488	ENSMUST00000177279	4	1130	ENSMUSG00000026102	Inpp1	0	0	0	0	0	0	0	0	0	0	0	0	0	0
1767	1	-	52790056	52795048	ENSMUST00000159607	3	916	ENSMUSG00000026102	Inpp1	0	0	4.971623	0	0	2.628466	0	0	0.059896	10.978869	0	0	4.737416	0
1768	1	-	52794665	52817568	ENSMUST00000162576	4	376	ENSMUSG00000026102	Inpp1	0	0	0	0	0	0	0	0	0	0	0	0	0	0
1769	1	-	52796979	52817451	ENSMUST00000162351	3	425	ENSMUSG00000026102	Inpp1	0	0	0.366222	0	0	0	0	0	7.316319	0	0	0	0	0
1770	1	-	52797066	52800371	ENSMUST00000159725	3	541	ENSMUSG00000026102	Inpp1	7.808317	0	0	0	0	0	0	0	0	0	0	0	0	0
1771	1	+	52844929	52848693	ENSMUST00000186922	1	3765	ENSMUSG00000041426	Hibch	0.155653	0	0.318514	0	0.424492	0.591618	0	0.064318	0	3.582992	0.145863	0.707931	0.781986	0.6218
1772	1	+	52845013	52920981	ENSMUST00000159352	12	1704	ENSMUSG00000041426	Hibch	0	0	0	0	0	0	0	0	0	0	0	0	0	0
1773	1	+	52845044	52885337	ENSMUST00000161125	7	736	ENSMUSG00000041426	Hibch	0	0	0	0	0	0	0	0	0	0	0	0	0	0
1774	1	+	52845046	52920986	ENSMUST00000044478	14	1830	ENSMUSG00000041426	Hibch	0	0	1.309039	0.721458	1.797106	3.327468	0	0	0.552795	0.136231	0	0	2.428584	4.009528
1775	1	+	52851768	52860143	ENSMUST00000161552	3	293	ENSMUSG00000041426	Hibch	0	0	0	4.210438	0	0	0	0	0	0	0	0	0	0
1776	1	+	52865089	52901320	ENSMUST00000159431	5	405	ENSMUSG00000041426	Hibch	0	0	0	0	0	0	0	0	0	0	0	0	0	0
1777	1	-	52873137	52873998	ENSMUST00000162523	1	862	ENSMUSG00000089802	Gm16107	0	0	0	0	0	0	0	0	0	0	0	0	0	0
1778	1	+	52902633	52913760	ENSMUST00000162609	4	472	ENSMUSG00000041426	Hibch	0	0	0	0	2.728455	0	0	0	0	0	0	13.629523	0	0
1779	1	-	52922324	52952844	ENSMUST00000050567	2	3641	ENSMUSG00000043629	1700019D03Rik	1.369347	0	0.656054	0.643573	0.561593	1.187752	0.337464	0.731392	0	0	0	0	0	0
1780	1	-	52922324	52953350	ENSMUST00000114492	2	3565	ENSMUSG00000043629	1700019D03Rik	0	0	0	0	0	0.33202	0	0	0	0	0	0	0	0
1781	1	-	52922324	52963260	ENSMUST00000114493	2	3619	ENSMUSG00000043629	1700019D03Rik	0	0	0	0	0	0	0	0	0	0	0	0	0	0
1782	1	-	52925183	53020179	ENSMUST00000191441	2	638	ENSMUSG00000043629	1700019D03Rik	0	0	0	0	0	0	0	0	0	0	0	0	0	0
1783	1	-	52925187	52992655	ENSMUST00000190831	3	653	ENSMUSG00000043629	1700019D03Rik	0	0	0	0	0	0	0	0	0	0	0	0	0	0
1784	1	-	52925188	52972046	ENSMUST00000186266	2	623	ENSMUSG00000043629	1700019D03Rik	0	0	0	0	0	0	0	0	0	0	0	0	0	0
1785	1	-	52925198	52992656	ENSMUST00000190726	4	702	ENSMUSG00000043629	1700019D03Rik	0	0	0	0	0	0	0	0	0	0	0	0	0	0
1786	1	+	53061640	53068079	ENSMUST00000027269	3	2705	ENSMUSG00000026100	Mstn	0	0	0	0	0	0	0	0	0	0	0	0	0	0
1787	1	+	53061657	53068045	ENSMUST00000191197	3	2461	ENSMUSG00000026100	Mstn	0	0	0	0	0	0	0	0	0	0	0	0	0	0
1788	1	+	53100050	53100150	ENSMUST00000158709	1	101	ENSMUSG00000089334	Gm24349	0	0	0	0	0	0	0	0	0	0	0	0	0	0
1789	1	-	53158577	53187636	ENSMUST00000072235	9	646	ENSMUSG00000060715	1700019A02Rik	0	0	0	0	0	0	0	0	0	0	0	0	0	0
1790	1	-	53158600	53187608	ENSMUST00000190748	10	726	ENSMUSG00000060715	1700019A02Rik	0	0	0	0	0	0	0	0	0	0	0	0	0	0
1791	1	-	53189187	53297018	ENSMUST00000027267	13	3054	ENSMUSG00000026098	Pms1	2.127161	0	1.71965	0.81319	3.092811	2.227909	0	0.888774	0	0	1.588275	4.646632	0.177207	1.173321
1792	1	+	53196113	53197695	ENSMUST00000191402	3	535	ENSMUSG00000100763	Gm28777	0	0	0	0	0	0	0	0	0	0	0	0	0	0
1793	1	-	53197112	53297017	ENSMUST00000135246	11	2205	ENSMUSG00000026098	Pms1	0	0	0	0	0	0	0	0	0	0	0	1.238058	0	0
1794	1	-	53262895	53296967	ENSMUST00000142922	5	3054	ENSMUSG00000026098	Pms1	0	0	0.696952	2.381269	2.391817	2.873532	0	1.454581	0	0	0	0	2.921782	0.38747
1795	1	-	53267863	53296975	ENSMUST00000128337	4	647	ENSMUSG00000026098	Pms1	0	0	0	0	0	0	0	0	0	0	0	0	0	0
1796	1	-	53275121	53282408	ENSMUST00000133358	2	600	ENSMUSG00000026098	Pms1	0	0	0.266197	0.870822	1.276688	9.961349	0	0.033733	9.399882	0	1.897581	2.099493	0	0
1797	1	-	53275143	53297015	ENSMUST00000126590	3	459	ENSMUSG00000026098	Pms1	0	0	0	0	0	0	0	0	0	0	0	0	0	0
1798	1	-	53281947	53297015	ENSMUST00000126412	3	475	ENSMUSG00000026098	Pms1	0	0	0	0	0	0	0	0	0	0	0	0	0	0
1799	1	-	53295293	53297015	ENSMUST00000188890	1	1723	ENSMUSG00000026098	Pms1	0	0	0	0	0.172608	1.198863	0	0.179691	0.129815	0.294738	0	0.157572	0	2.782931
1800	1	+	53297095	53301953	ENSMUST00000135746	2	3076	ENSMUSG00000026097	Ormdl1	5.614472	2.338358	1.679706	0	0	1.49469	0.183176	6.183317	1.126668	2.34949	0.028314	0	0.451819	1.990018
1801	1	+	53297095	53310309	ENSMUST00000027266	4	1910	ENSMUSG00000026097	Ormdl1	2.540544	5.206394	4.03214	0.92221	4.390046	8.572774	0.850612	15.211393	2.004129	4.845599	7.269057	4.652813	3.779403	3.634105
1802	1	+	53297111	53318035	ENSMUST00000190734	5	785	ENSMUSG00000100679	Gm28778	0	0	0	0	1.155512	0	0.001245	0	0	0.085385	0	0	0.17162	0
1803	1	+	53313624	53326343	ENSMUST00000027265	8	1868	ENSMUSG00000026096	Osgepl1	0	0	3.560453	0	0	4.902549	0	0	0	0	0	0.014858	2.634125	0.574063
1804	1	+	53313654	53326174	ENSMUST00000151296	7	1592	ENSMUSG00000026096	Osgepl1	0	0	0.472369	0	0	0	0	0	0	0	0	0	2.564099	0
1805	1	+	53313657	53316632	ENSMUST00000135786	3	598	ENSMUSG00000026096	Osgepl1	1.355982	0	0.939461	0	0	0	0.741773	0	0	0	0	0	0	0
1806	1	+	53313657	53318658	ENSMUST00000153939	2	4005	ENSMUSG00000026096	Osgepl1	2.711155	0	0.024713	1.711904	0.215722	6.285535	1.064814	1.459875	2.039852	0.745937	0.573625	0.175332	1.237301	2.677128
1807	1	+	53313663	53324064	ENSMUST00000114484	7	2283	ENSMUSG00000026096	Osgepl1	0.389402	0	0	0.73441	0	0	0	0	2.857775	0.235533	0.871974	8.978958	0	0.831294
1808	1	+	53313673	53326167	ENSMUST00000135614	9	1723	ENSMUSG00000026096	Osgepl1	0.179378	0	0	0	0.082076	0	0	0	0	0	0	0	0	0
1809	1	+	53319709	53326175	ENSMUST00000150115	5	1067	ENSMUSG00000026096	Osgepl1	0	0	1.812855	0	14.696321	0	0	0	0	0	0.597168	0	0	6.492754
1810	1	-	53325507	53352667	ENSMUST00000144660	7	3142	ENSMUSG00000099913	Gm28551	3.489228	1.265543	3.796708	0	0	0	2.23837	0	2.169112	0	0.074207	2.192441	0	6.005732
1811	1	-	53326206	53333343	ENSMUST00000188688	6	1105	ENSMUSG00000101838	Gm18800	0	0	0	0	0	0	0	0	0	0	0	0	0	0
1812	1	-	53326232	53342186	ENSMUST00000186588	3	637	ENSMUSG00000101838	Gm18800	0	0	0.689445	0	0	0	0	0	0	0	0	0	0	0
1813	1	-	53344617	53352752	ENSMUST00000027264	6	2442	ENSMUSG00000026095	Asnsd1	0	0	2.909707	4.631883	9.901955	8.201096	0	12.739113	0	6.752501	2.606836	0	8.334599	0
1814	1	-	53344645	53352752	ENSMUST00000123519	6	983	ENSMUSG00000026095	Asnsd1	0	0	0	0	0	0	0	0	0	0	0.069675	0	0	0
1815	1	-	53347831	53352752	ENSMUST00000147021	5	1262	ENSMUSG00000026095	Asnsd1	0	0	0.01802	1.627577	0	0	0	0	0	0	1.960733	0	0	0
1816	1	-	53348238	53351275	ENSMUST00000154402	3	793	ENSMUSG00000026095	Asnsd1	0.722117	0	3.746449	2.516887	0	0.950354	0	0.157574	0	0	0.076909	6.384094	0.401892	0.210248
1817	1	-	53350317	53352570	ENSMUST00000136468	2	658	ENSMUSG00000026095	Asnsd1	10.753297	0	9.530004	0.102652	0	4.005882	0	0.034347	0	0	0.025916	0.135165	0.38913	0.019311
1818	1	-	53362149	53362471	ENSMUST00000189678	1	323	ENSMUSG00000100267	Gm28779	0	0	0	0	0	0	0	0	0	0	0	0	0	0
1819	1	+	53363114	53363686	ENSMUST00000186919	1	573	ENSMUSG00000099450	Gm6799	0	0	0	0	0	0	0	0	0	0	0	2.443965	0	0
1820	1	+	53390415	53392585	ENSMUST00000190697	2	339	ENSMUSG00000100069	Gm6801	0	0	0	0	0	0	0	0	0	0	0	0	0	0
1821	1	-	53397006	53706761	ENSMUST00000094964	66	12245	ENSMUSG00000096141	Dnah7a	0.614821	0.16959	0.1533	0.064077	0.083687	0.228313	0.073294	0.001746	0.329922	0	0	0.036249	0.146478	0
1822	1	-	53443271	53443395	ENSMUST00000174916	1	125	ENSMUSG00000092657	Gm25240	0	0	0	0	0	0	0	0	0	0	0	0	0	0
1823	1	-	53698030	53706784	ENSMUST00000189677	4	732	ENSMUSG00000096141	Dnah7a	0	0	0	0	0	0	0	0	0	0	0	0	0	0
1824	1	-	53755506	53785224	ENSMUST00000027263	8	3293	ENSMUSG00000026094	Stk17b	21.187738	34.889256	25.099493	10.570556	18.843058	17.299704	58.486149	22.469379	31.482224	30.150362	37.430355	36.041553	13.897181	19.540556
1825	1	-	53760573	53762693	ENSMUST00000187066	1	2121	ENSMUSG00000026094	Stk17b	8.532084	11.800636	8.257277	10.019918	8.705359	6.8839	25.867014	2.741742	3.93839	11.619806	4.117764	9.362521	7.997335	6.07085
1826	1	-	53761149	53785157	ENSMUST00000185920	6	631	ENSMUSG00000026094	Stk17b	0	20.218321	0	0	0	2.211831	0	0	0	0	0	0	0.656315	0
1827	1	+	53791201	53792657	ENSMUST00000194911	1	1457	ENSMUSG00000102405	Gm37863	0	0	0	0	0	0	0	0	0	0	0	0	0	0
1828	1	-	53806876	54194048	ENSMUST00000120904	29	11263	ENSMUSG00000042807	Hecw2	0.011949	0.131204	1.026132	0.596591	0.472593	0.537955	2.723667	0.584425	1.167903	2.636081	0.311859	1.158812	1.748923	3.000351
1829	1	-	53806882	54195034	ENSMUST00000087659	29	11171	ENSMUSG00000042807	Hecw2	0	0	0	0	0	0	0	0	0	0.745248	0	0	0	0
1830	1	-	53832692	53841171	ENSMUST00000150677	4	363	ENSMUSG00000042807	Hecw2	0	7.657057	0	0	0	0	0	0	0	0	0	0	0	0
1831	1	-	53839017	53866512	ENSMUST00000152870	6	665	ENSMUSG00000042807	Hecw2	0	0	0	0	0	0	0	0	0	0	0	0	0	0
1832	1	+	53849424	53849495	ENSMUST00000184834	1	72	ENSMUSG00000098443	Mir7681	0	16.848885	0	0	0	0	0	0	0	0	2.051728	0.032509	0	0
1833	1	-	53886828	53886941	ENSMUST00000157324	1	114	ENSMUSG00000087949	Gm24251	0	0	0	0	0	0	0	0	0	0	0	0	0	0
1834	1	-	53930813	54195034	ENSMUST00000097741	7	1132	ENSMUSG00000042807	Hecw2	0	0	0	0	0	0	0	0	0	0	0	0	0.022291	0
1835	1	-	53941496	54195168	ENSMUST00000146850	4	1933	ENSMUSG00000042807	Hecw2	0	0	0	0	0	0	0.307994	0	3.686705	0	0	0	0	1.080013
1836	1	-	54152397	54155096	ENSMUST00000192858	1	2700	ENSMUSG00000102868	Gm37633	0.102377	0	0.082472	0	0.090211	0	0.03649	0	0	0	0	0	0	0
1837	1	-	54249102	54249208	ENSMUST00000178275	1	107	ENSMUSG00000094013	Gm25829	0	0	0	0	0	0	0	0	0	0	0	0	0	0
1838	1	+	54250683	54278961	ENSMUST00000161988	7	1204	ENSMUSG00000025983	Ccdc150	0	0	0	0	0	0	0	0	0	0	0	0	0	0
1839	1	+	54250683	54368727	ENSMUST00000027128	28	3807	ENSMUSG00000025983	Ccdc150	0	0	0	0	0	0.21989	0	0	0	0	0	0	0	0
1840	1	+	54250722	54368470	ENSMUST00000160472	31	3696	ENSMUSG00000025983	Ccdc150	0	0	0	0	0	0	0	0	0	0	0	0	0	0
1841	1	+	54329992	54368608	ENSMUST00000163072	12	2106	ENSMUSG00000025983	Ccdc150	0	0	0	0	0	0	0	0	0	0	0	0	0	0
1842	1	+	54354596	54368603	ENSMUST00000159682	8	1886	ENSMUSG00000025983	Ccdc150	0	0	0	0	0	0	0	0	0	0	0	0	0	0
1843	1	-	54396004	54438971	ENSMUST00000041638	18	4582	ENSMUSG00000041303	Gtf3c3	5.170366	7.347187	3.793653	2.88309	6.61794	7.102882	0.826853	5.10062	3.243593	4.096602	8.543714	2.386406	7.959384	2.766315
1844	1	-	54420149	54424054	ENSMUST00000190419	3	470	ENSMUSG00000041303	Gtf3c3	0	0	0.151045	2.553113	0	3.026073	4.438507	0	0	1.744516	0	0	0.324464	0
1845	1	-	54427304	54428911	ENSMUST00000189906	2	412	ENSMUSG00000041303	Gtf3c3	0	49.458836	0	2.364164	0	1.485934	0.143091	0	0	0.229435	0	0.048076	0.052537	1.642339
1846	1	-	54443404	54456763	ENSMUST00000210156	6	825	ENSMUSG00000109809	Gm34066	0	0	0	0	0	0	0	0	0	0	1.716505	0	0	0
1847	1	-	54472994	54557682	ENSMUST00000097739	27	10583	ENSMUSG00000073678	Pgap1	6.19797	2.368244	7.387571	2.719586	7.683517	12.215406	2.718575	4.150693	2.167907	1.196129	2.297826	5.493652	4.076725	2.910298
1848	1	-	54518610	54520270	ENSMUST00000194316	1	1661	ENSMUSG00000104136	Gm36955	0	6.058396	4.372811	3.040621	4.966774	4.207359	0.061574	0.266062	0.298768	0.438683	2.094474	2.229075	0.079207	1.87079
1849	1	-	54524284	54557684	ENSMUST00000185817	12	1408	ENSMUSG00000073678	Pgap1	0	0	0.09728	0	1.602955	0	0	0	0	0	0	0	0	0
1850	1	-	54526200	54529446	ENSMUST00000187949	1	3247	ENSMUSG00000073678	Pgap1	3.247633	0.451736	1.888799	2.06576	3.24801	2.753412	0.164427	0.442138	0.694347	0	0.021814	1.746588	0.094032	1.686826
1851	1	-	54554603	54557627	ENSMUST00000189506	1	3025	ENSMUSG00000073678	Pgap1	1.353911	0.063218	1.271938	1.102414	0.716107	1.153079	0	1.05932	0.005352	0.390956	1.380758	0.142363	0.649086	1.09774
1852	1	+	54566703	54567281	ENSMUST00000185933	1	579	ENSMUSG00000101130	Gm19637	0	0	0	0	0	0	0	0	0	0	0	0	0	0
1853	1	-	54645340	54648613	ENSMUST00000189563	1	3274	ENSMUSG00000052331	Ankrd44	1.639337	0.318296	3.991251	5.009729	1.878216	2.218253	2.316496	1.863762	2.079935	3.567924	1.936388	2.420692	3.042504	3.476054
1854	1	-	54645340	54926387	ENSMUST00000179030	28	6140	ENSMUSG00000052331	Ankrd44	0	0	0.538655	1.792288	0	0.058533	2.619585	1.044819	1.264408	0.217639	2.082613	0	2.0888	0.271469
1855	1	-	54645342	54926387	ENSMUST00000044359	28	6192	ENSMUSG00000052331	Ankrd44	0.596975	5.57707	0	0.678502	0.821864	0.225196	0	0.03138	1.620008	7.248166	1.377761	2.6838	2.511344	4.800155
1856	1	-	54649097	54657687	ENSMUST00000178156	6	980	ENSMUSG00000052331	Ankrd44	0	0	2.972779	6.044827	0	1.500209	8.149332	0	0	0	8.316833	4.37062	6.685457	13.726759
1857	1	-	54651669	54763728	ENSMUST00000178226	21	2368	ENSMUSG00000052331	Ankrd44	0	0	0	0	0	0	0	0	0	0	0	0	0	0
1858	1	-	54654911	54690947	ENSMUST00000177704	9	2533	ENSMUSG00000052331	Ankrd44	0.107816	0	0	0.674791	0	2.928807	0	0	5.559167	0	0	0	0	2.823831
1859	1	-	54667213	54723076	ENSMUST00000179242	3	496	ENSMUSG00000052331	Ankrd44	0	0	0	0	0	0	0	0	0	6.705862	0	0	0	0.276736
1860	1	+	54681729	54736816	ENSMUST00000190007	5	633	ENSMUSG00000101674	4930444A19Rik	0	0	0	0	0	0	0	0	0	0	0	0	0	0
1861	1	+	54690496	54767524	ENSMUST00000188243	3	2117	ENSMUSG00000101674	4930444A19Rik	0	0	0	0	0	0	0	0	0	0	0	0.455214	0	0
1862	1	-	54722568	54724423	ENSMUST00000179398	1	1856	ENSMUSG00000052331	Ankrd44	1.755971	0	0.241696	4.325528	0.024567	1.461944	0.001734	0.117167	0	0.050057	0.017756	1.274652	4.674818	5.601201
1863	1	-	54728987	54735644	ENSMUST00000178685	3	1606	ENSMUSG00000052331	Ankrd44	0	9.483555	1.626738	0.580113	0	0	0.999018	0	0.093422	1.192189	0.178905	0	1.596507	1.347381
1864	1	-	54735302	54926354	ENSMUST00000178935	11	2299	ENSMUSG00000052331	Ankrd44	0	0	0	0.753116	0	0	0.061861	0.925443	2.500261	0	0	0	1.834026	5.785716
1865	1	-	54737166	54738575	ENSMUST00000191996	1	1410	ENSMUSG00000102503	Gm37370	1.629113	0	0.07121	0	0.62714	0.034009	1.578809	0	0.438135	5.467438	0	0.858248	2.35721	3.88115
1866	1	-	54743299	54766423	ENSMUST00000177919	5	639	ENSMUSG00000052331	Ankrd44	0	0	0	0.029911	0	0	0	0	0	0	0	0.548146	0	0.588099
1867	1	-	54760569	54768827	ENSMUST00000180189	6	1362	ENSMUSG00000052331	Ankrd44	0	0	0.572709	0	0	0.272155	0.090822	3.336023	0	0.298584	0.579638	2.029125	1.970003	0.221851
1868	1	-	54760887	54926387	ENSMUST00000180327	8	2501	ENSMUSG00000052331	Ankrd44	0	0	0	0.884633	0.113363	0.985876	0.685445	0	5.647408	1.463791	0	0	0	2.074463
1869	1	-	54762368	54813443	ENSMUST00000178905	7	767	ENSMUSG00000052331	Ankrd44	0	0	0	0	0	0	0	0	0	0	0	0	0	0
1870	1	-	54766792	54884711	ENSMUST00000177679	5	519	ENSMUSG00000052331	Ankrd44	0	0	0	0.1104	0	0	3.118378	0	0	0	0	0	0	0
1871	1	+	54769218	54769322	ENSMUST00000158620	1	105	ENSMUSG00000089245	Gm24053	0	0	0	0	0	0	0	0	0	0	0	9.506006	0	0
1872	1	-	54913845	54916594	ENSMUST00000193052	1	2750	ENSMUSG00000102642	A130048G24Rik	0.681883	5.873827	1.009359	0.08727	1.228765	0.455994	0.48587	0.079077	1.912669	3.255518	3.794835	0.088763	3.784208	1.776354
1873	1	-	54985169	55027481	ENSMUST00000027127	25	6195	ENSMUSG00000025982	Sf3b1	39.292755	37.486031	46.73983	40.362385	51.20763	50.046387	74.173706	55.00404	66.518692	49.699512	49.970619	39.861977	57.77261	67.572235
1874	1	-	54985173	54991115	ENSMUST00000190175	3	3350	ENSMUSG00000025982	Sf3b1	1.374599	19.716648	3.85221	5.241999	2.179985	14.054273	0.762876	1.068615	2.45468	16.216251	1.409946	4.971029	5.247365	0.328374
1875	1	-	54988953	54992541	ENSMUST00000185429	1	3589	ENSMUSG00000025982	Sf3b1	2.835961	9.436174	8.09541	1.161	2.714534	5.430086	5.184707	2.478127	4.131454	1.295321	4.177881	1.159042	6.747769	8.203972
1876	1	-	55003151	55027464	ENSMUST00000187500	10	3403	ENSMUSG00000025982	Sf3b1	30.837254	16.72752	20.542536	11.290177	48.88876	29.68791	36.731205	23.74482	13.766873	21.457283	34.2435	19.188259	34.334225	46.65192
1877	1	-	55007666	55015193	ENSMUST00000188859	4	628	ENSMUSG00000025982	Sf3b1	25.497845	3.388488	8.834648	10.340543	14.303609	9.289656	21.346031	14.280866	10.546463	18.470606	4.029099	19.066467	2.556974	1.629528
1878	1	-	55012252	55027394	ENSMUST00000191303	7	600	ENSMUSG00000025982	Sf3b1	0	0	4.484799	5.833941	0	6.028915	0	0	0	0	5.222873	0	2.002369	0
1879	1	-	55015801	55027373	ENSMUST00000189051	5	804	ENSMUSG00000025982	Sf3b1	0	0	0	0	0	0	7.691484	0	0	0	1.984984	0	0	0
1880	1	-	55015931	55016929	ENSMUST00000188419	2	711	ENSMUSG00000025982	Sf3b1	0.045468	28.864069	0.365493	0.061381	1.390225	0.830313	0.932882	0.547951	3.144337	0.128593	0.111216	0.25864	1.089575	0.37457
1881	1	-	55051319	55053112	ENSMUST00000193614	1	1794	ENSMUSG00000103030	E330011M16Rik	0	0	0	0.728112	0	0.051678	0	0	0	0	0	2.801056	0	0
1882	1	+	55052770	55071953	ENSMUST00000087617	4	834	ENSMUSG00000025981	Coq10b	0	11.758146	2.607285	3.805828	0	2.479982	17.791779	13.136328	0	19.255222	0.13124	0	0	0
1883	1	+	55052770	55072702	ENSMUST00000027125	5	1733	ENSMUSG00000025981	Coq10b	12.213578	3.10127	1.341061	2.876862	8.448807	4.795242	18.614134	9.398556	10.534978	1.307097	15.450179	19.066837	1.77027	1.193099
1884	1	+	55052869	55054093	ENSMUST00000185474	1	1225	ENSMUSG00000025981	Coq10b	0	0.385461	0.220906	0.64533	0	2.833367	3.733696	1.645661	11.872467	0.599254	0.022555	1.368919	4.118574	4.487672
1885	1	+	55059639	55061757	ENSMUST00000185918	1	2119	ENSMUSG00000025981	Coq10b	4.038796	5.950698	1.490038	2.367541	2.802435	0.506733	8.63672	9.53304	4.899902	4.583474	0.005904	2.675756	8.033001	1.474674
1886	1	+	55066264	55067069	ENSMUST00000190239	1	806	ENSMUSG00000101122	Gm17971	0.408845	4.778728	2.46032	3.9994	0.323	6.323398	4.954606	0	0.502232	9.937574	1.426767	6.928679	0.906216	0.403485
1887	1	-	55077835	55088024	ENSMUST00000027123	12	2423	ENSMUSG00000025980	Hspd1	12.94078	1.560335	36.386169	22.227859	83.886192	88.056931	1.821808	27.598867	11.840324	1.892926	21.060415	21.828127	12.258969	11.774906
1888	1	-	55083067	55088243	ENSMUST00000127861	5	863	ENSMUSG00000025980	Hspd1	0	0	0	0	0	0	0	0	0	0	0.851972	0	0	0
1889	1	-	55084533	55088243	ENSMUST00000144077	3	528	ENSMUSG00000025980	Hspd1	0	0	0	0	0	0	0	0.83091	0	0	0	0	0	0
1890	1	+	55088132	55091307	ENSMUST00000075242	4	774	ENSMUSG00000073676	Hspe1	1.701094	0	9.414071	23.30332	34.928123	56.040791	0	19.670033	4.89504	0.469749	14.488082	1.07901	6.21694	8.415592
1891	1	+	55088314	55089915	ENSMUST00000134628	2	964	ENSMUSG00000073676	Hspe1	1.950501	0	3.3097	0.078872	14.4416	3.931823	0	0.220994	0	0	2.000974	3.284991	0	7.098629
1892	1	-	55120080	55120873	ENSMUST00000185999	1	794	ENSMUSG00000100736	Gm5147	0	0	0	0	0	0	0	0	0	0	0	0	0	0
1893	1	+	55127297	55128287	ENSMUST00000160730	1	991	ENSMUSG00000089670	Gm16581	0	0	0	0	0.129125	0	0.070065	0	0.100512	0.012462	0.036716	0.24969	0.038346	0
1894	1	+	55131231	55153938	ENSMUST00000159311	7	1816	ENSMUSG00000025979	Mob4	0	0	0	0	0	0	0	0	6.768417	0	0	0	0	0
1895	1	+	55131231	55154899	ENSMUST00000162364	8	2840	ENSMUSG00000025979	Mob4	0	0	1.299885	0	0	0.367984	0.374606	0	0.00034	0	0.863101	0	0.583303	0
1896	1	+	55131260	55154898	ENSMUST00000162930	7	3555	ENSMUSG00000025979	Mob4	0.143286	3.075929	3.979777	0.898152	2.322426	1.783361	4.30163	9.045147	0	2.569344	4.421294	4.361662	3.755096	0.721332
1897	1	+	55131282	55152999	ENSMUST00000027122	6	745	ENSMUSG00000025979	Mob4	0	0	0	0	0	0	0	0	0	0	0	0	0	0
1898	1	+	55131287	55153359	ENSMUST00000161122	7	1143	ENSMUSG00000025979	Mob4	0	0	0	0	0	0	0	0	1.454423	0	0	0	0	0
1899	1	+	55131320	55152783	ENSMUST00000162553	8	901	ENSMUSG00000025979	Mob4	0	11.858157	0	0	0	6.608373	0	0	0	0.055287	0	0	0	0
1900	1	+	55131326	55145383	ENSMUST00000159743	3	357	ENSMUSG00000025979	Mob4	0	0	20.159489	1.100569	0	11.197263	3.588678	0	13.089467	13.617368	0.76168	4.968503	4.924845	0
1901	1	+	55147630	55148517	ENSMUST00000187422	1	888	ENSMUSG00000025979	Mob4	2.649295	3.195406	1.798985	0.595872	0.028986	2.081918	3.945226	0.49877	0.01094	2.293868	16.922802	0.065916	0.157	0.615597
1902	1	-	55160747	55161053	ENSMUST00000161440	1	307	ENSMUSG00000061863	Gm6822	0	0	0.693674	0	0	0	0	0	0	0	3.697792	0	0	0
1903	1	-	55170159	55226782	ENSMUST00000027121	9	3677	ENSMUSG00000025978	Rftn2	0	0	0.584667	0.672676	0.942571	0.48982	0	0	2.124624	0.259512	0	0	1.743685	3.145334
1904	1	-	55171748	55226782	ENSMUST00000132055	8	1870	ENSMUSG00000025978	Rftn2	0	0	0	0	0	0	0	0	0	0	0	0	0	0
1905	1	-	55201651	55226782	ENSMUST00000114428	6	2012	ENSMUSG00000025978	Rftn2	0	0	0	0	0	0	0	0	0	0	0	0	0	0
1906	1	-	55203945	55206489	ENSMUST00000133294	2	602	ENSMUSG00000025978	Rftn2	0	0	0	0	0	0	2.221063	0	12.50767	0	0	0	5.959755	0
1907	1	-	55223942	55226782	ENSMUST00000141107	2	1976	ENSMUSG00000025978	Rftn2	0	0	0	0	0	0	0.137706	0	0	0.337936	0	0	0.805597	0.920572
1908	1	+	55226251	55235622	ENSMUST00000181563	3	1943	ENSMUSG00000097649	Gm10561	0	0	0	1.34937	1.372683	0	0	0	0	0	0	0	0	0
1909	1	+	55226298	55235029	ENSMUST00000209801	3	751	ENSMUSG00000097649	Gm10561	0	0	0	0	0	0	0	0	0	0	0	0	0	0
1910	1	+	55237177	55248470	ENSMUST00000061334	1	11294	ENSMUSG00000046994	Mars2	1.441662	1.551518	2.584326	0.410485	3.584161	4.161241	0.607022	0.773387	0.85017	2.2884	0.696564	0.86372	1.903461	2.854133
1911	1	-	55248658	55300178	ENSMUST00000161810	3	535	ENSMUSG00000025977	Boll	0	0	0	0	0	0	0	0	0	0	0	0	0	0
1912	1	-	55268856	55360741	ENSMUST00000173983	10	2635	ENSMUSG00000025977	Boll	0	0	0	0	0	0	0	0	0	0	0	0	0	0
1913	1	-	55300069	55362726	ENSMUST00000114423	10	1106	ENSMUSG00000025977	Boll	0	0	0	0	0	0	0	0	0	0	0	0	0	0
1914	1	-	55300069	55363319	ENSMUST00000087585	10	882	ENSMUSG00000025977	Boll	0	0	0	0	0	0	0	0	0	0	0	0	0	0
1915	1	-	55300069	55363319	ENSMUST00000159564	8	751	ENSMUSG00000025977	Boll	0	0	0	0	0	0	0	0	0	0	0	0	0	0
1916	1	+	55335401	55335796	ENSMUST00000162574	1	396	ENSMUSG00000100215	Gm8292	0.228611	0	0	0	0	0	0	0	0.08749	0	0	0	0	0
1917	1	-	55346257	55363469	ENSMUST00000159398	5	658	ENSMUSG00000025977	Boll	0	0	0	0	0	0	0	0	0	0	0	0	0	0
1918	1	-	55348915	55360741	ENSMUST00000174065	2	147	ENSMUSG00000025977	Boll	0	0	0	0	0	0	0	0	0	0	0	0	0	0
1919	1	-	55370016	55370363	ENSMUST00000191444	1	348	ENSMUSG00000101945	Gm29138	0	0	0	0	0	0	0	0.25843	0	0	0	0	0	0
1920	1	-	55381195	55382087	ENSMUST00000188319	1	893	ENSMUSG00000101085	Gm8531	0	0	0	0	0	0	0	0	0	0	0	0	0	0
1921	1	+	55405921	55754285	ENSMUST00000042986	6	6580	ENSMUSG00000038349	Plcl1	0.013299	1.095305	0.508232	0	0.27019	0.214215	0.33468	2.194681	2.284743	0.429474	0.010875	0.064945	0.842711	1.460199
1922	1	+	55440904	55445930	ENSMUST00000193928	1	5027	ENSMUSG00000102145	Gm38056	0	3.929004	0.616758	0.334185	0	0	1.431718	0.322902	0.308468	3.513926	1.867833	0.308707	1.626893	2.81649
1923	1	-	55444074	55445024	ENSMUST00000186507	1	951	ENSMUSG00000100309	Gm6644	0	0.522652	0	0	0.273752	0.126061	0	0	0	0	0.075245	1.140275	0	0
1924	1	+	55559460	55561055	ENSMUST00000193032	1	1596	ENSMUSG00000102831	Gm37382	1.435472	0	0	0	2.770262	0.225346	1.47418	4.388099	4.496449	2.272997	0.6277	0	2.645734	0.140361
1925	1	+	55702025	55735227	ENSMUST00000187059	4	402	ENSMUSG00000038349	Plcl1	0	0	0	0	0	0	0	0	0	0	0	0	0	0.177351
1926	1	+	55931241	55972098	ENSMUST00000189293	6	1906	ENSMUSG00000099950	9130227L01Rik	0	0	0	0	0	0	0	0	0	0	0	0	0	0
1927	1	-	55960404	55960756	ENSMUST00000195320	1	353	ENSMUSG00000102491	Gm36986	0	0	0	0	0	0	0	0	0	0	0	0	0	0
1928	1	+	55960914	55972328	ENSMUST00000188040	3	1636	ENSMUSG00000099950	9130227L01Rik	0	0	0	0	0	0	0	0	0	0	0	0	0	0
1929	1	+	56018978	56020203	ENSMUST00000186048	2	424	ENSMUSG00000100372	1700003I22Rik	0	0	0	0	0	0	0	0	0	0	0	0	0	0
1930	1	+	56019023	56020137	ENSMUST00000190280	2	371	ENSMUSG00000100372	1700003I22Rik	0	0	0	0	0	0	0	0	0	0	0	0	0	0
1931	1	+	56451407	56451562	ENSMUST00000185232	1	156	ENSMUSG00000100944	Gm28900	0	0	0	0	0	0	0	0	0	0	0	0	0	0
1932	1	+	56531824	56533876	ENSMUST00000187560	1	2053	ENSMUSG00000101332	Gm28240	0	0	0.095447	0	0	0	0	0	0	0	0	0	0.562962	0
1933	1	-	56636044	56637435	ENSMUST00000062085	1	1392	ENSMUSG00000045336	Hsfy2	0	0	0	0	0	0	0	0	0	0	0	0	0.055541	0
1934	1	-	56793981	56972502	ENSMUST00000042857	10	6277	ENSMUSG00000038331	Satb2	1.53105	7.94194	7.474154	4.627133	2.685712	3.21739	4.431265	3.899606	5.387071	1.231613	5.391904	4.210161	0.707989	2.305324
1935	1	-	56793986	56971858	ENSMUST00000114415	11	5805	ENSMUSG00000038331	Satb2	4.073632	0.397224	0.724133	3.478848	0	0.446642	1.639477	0	1.106337	0	0	0.201257	0	0
1936	1	-	56793988	56969872	ENSMUST00000177424	7	4694	ENSMUSG00000038331	Satb2	0	0	0	0	0	0	0	0	0	0	0	0	0	0
1937	1	-	56948134	56969840	ENSMUST00000176759	2	331	ENSMUSG00000038331	Satb2	0.359287	0	0	0	0	0	0	0	0	0	0	0	0	0
1938	1	-	56969740	56978650	ENSMUST00000177282	3	454	ENSMUSG00000038331	Satb2	0	0	0	0	0	0	0	0	0	0	0	0	0	0
1939	1	+	56971412	56975197	ENSMUST00000135238	2	1300	ENSMUSG00000087022	9130024F11Rik	0	0	0	0	0	0	0	0	0	0	0	0	0	0
1940	1	+	56971478	56973608	ENSMUST00000187927	2	517	ENSMUSG00000087022	9130024F11Rik	0	0	0	0	0	0	0	0	0	0	0	0	0	0
1941	1	+	56971480	57042515	ENSMUST00000185204	5	2628	ENSMUSG00000087022	9130024F11Rik	0	0	0	0	0	0.268783	0	0	0	0	0	0	0	0
1942	1	+	56972332	56975193	ENSMUST00000195462	1	2862	ENSMUSG00000087022	9130024F11Rik	3.049722	0	0.827267	0.175445	0	0	0	0	0	0	0	0.137281	0	0
1943	1	+	56976803	56978640	ENSMUST00000195287	1	1838	ENSMUSG00000104310	Gm4081	0	0	0	0	0	0	0	0	0	0	0	0	0	0
1944	1	-	56999155	56999275	ENSMUST00000179712	1	121	ENSMUSG00000094128	Gm23943	0	0	0	0	0	0	0	0	0	0	0	0	0	0
1945	1	+	57040393	57050084	ENSMUST00000187858	3	447	ENSMUSG00000087022	9130024F11Rik	0	0	0	0	0	0	0	0	0	0	0	0	0	0
1946	1	+	57127340	57129400	ENSMUST00000185283	1	2061	ENSMUSG00000099945	1700126A01Rik	0	0.695293	0	0	0	0	0	0	0	0	0	0	0	0.07521
1947	1	-	57200645	57214993	ENSMUST00000190488	7	3301	ENSMUSG00000101429	BC055402	0	0	0	0	0	0	0	0	0	0	0	0	0	0
1948	1	-	57291425	57292401	ENSMUST00000188353	1	977	ENSMUSG00000101129	Gm5254	0	0	0	0	0	0	0	0	0	0	0	0	5.337582	0
1949	1	-	57359222	57377544	ENSMUST00000181949	4	2052	ENSMUSG00000097519	4930558J18Rik	0	0	0	0	0	0.459594	0	0.582868	0	0	0	0	0	0
1950	1	+	57377620	57385423	ENSMUST00000042734	2	3008	ENSMUSG00000038323	1700066M21Rik	2.309399	6.772041	0.362062	0.84142	2.993116	0.845432	0.962945	0	0	0	0	0	1.046044	1.621892
1951	1	+	57377633	57380162	ENSMUST00000185952	3	541	ENSMUSG00000038323	1700066M21Rik	0	0	1.906821	0	0	0	0	0	0	0	0	0	0	0
1952	1	+	57377640	57380078	ENSMUST00000187255	2	344	ENSMUSG00000038323	1700066M21Rik	0	0	0	0	0	0	0	0	0	0	0	0	0	0
1953	1	-	57388237	57407101	ENSMUST00000162686	8	1847	ENSMUSG00000048495	Tyw5	0	0	0	0	0	0.032908	0	0	3.652139	0	0	0	0	0
1954	1	-	57388240	57406471	ENSMUST00000097732	7	1754	ENSMUSG00000048495	Tyw5	0	0	0	0.299892	0.563985	0.119017	0	2.932535	0	0	0	2.478317	0.295248	0
1955	1	-	57388240	57406674	ENSMUST00000079998	8	1398	ENSMUSG00000048495	Tyw5	0	0	0	0	0	0	0	0	0.920821	0	0	0	0	0
1956	1	-	57388405	57390771	ENSMUST00000162663	2	478	ENSMUSG00000048495	Tyw5	0	0	0	3.249603	0	0	0	2.614708	0	0	0	0	0	0
1957	1	-	57388416	57393698	ENSMUST00000161727	4	866	ENSMUSG00000048495	Tyw5	0	0	0	0	0	0	0	0	0	0	0	0	0	0
1958	1	-	57388666	57406443	ENSMUST00000160837	9	766	ENSMUSG00000048495	Tyw5	0	0	0	0	0	0	0	0	0	0	0	0	0	0
1959	1	-	57388686	57391740	ENSMUST00000161092	3	476	ENSMUSG00000048495	Tyw5	0	0	5.280888	0	0	0	0	0	0	0	0	0.640101	0	0
1960	1	-	57390712	57401522	ENSMUST00000163039	5	454	ENSMUSG00000048495	Tyw5	0	0	0	0	0	0	0	0	0	0	0	0	0	0
1961	1	-	57391429	57406471	ENSMUST00000160118	7	695	ENSMUSG00000048495	Tyw5	0	0	0	0	0	0	0	0	0	0	0	0	0	0
1962	1	-	57393185	57406537	ENSMUST00000161780	5	708	ENSMUSG00000048495	Tyw5	8.755488	0	0	0	0	5.583992	0	0	0	0	0	0	3.570505	0.265778
1963	1	+	57406328	57417953	ENSMUST00000027114	5	3540	ENSMUSG00000025971	Maip1	0.789709	0	5.967777	5.841588	0.59008	2.377597	0.217347	0.01239	0.228757	2.916596	0.276213	2.661948	0.0191	1.545376
1964	1	+	57406759	57411632	ENSMUST00000185709	1	4874	ENSMUSG00000025971	Maip1	4.361936	3.714775	0.790077	2.796207	0.889384	0.288674	0.055925	2.716888	1.568236	1.54794	2.063726	0.754932	2.563455	3.232708
1965	1	-	57422244	57422373	ENSMUST00000104588	1	130	ENSMUSG00000077776	Gm22371	0	0	0	0	0	0	0	0	0	0	0	0	0	0
1966	1	+	57467870	57468026	ENSMUST00000157728	1	157	ENSMUSG00000088353	Gm24014	0	0	0	0	0	0	0	0	0	0	0	0	0	0
1967	1	-	57518523	57519412	ENSMUST00000188636	1	890	ENSMUSG00000101826	Gm8581	0	0	0	0	0	0	0	0	0	0	0	0	0	0
1968	1	-	57520831	57523642	ENSMUST00000194005	1	2812	ENSMUSG00000102685	Gm37373	0	0	0.93441	0	0	0	0	0	0	0	0	0	0	0
1969	1	-	57561298	57564051	ENSMUST00000186851	2	627	ENSMUSG00000101151	Gm17929	0	0	0	0	0	0	0	0	0	0	0	0	0	0
1970	1	+	57774162	57885768	ENSMUST00000172287	7	823	ENSMUSG00000038305	Spats2l	0	0	0	0	0	0	0	1.47528	0	1.873523	0	0	0	0
1971	1	+	57774249	57879723	ENSMUST00000168905	5	655	ENSMUSG00000038305	Spats2l	0	0	0	0	0	0	0	0	0	2.118231	0	0	0	0
1972	1	+	57774301	57902109	ENSMUST00000172068	9	1021	ENSMUSG00000038305	Spats2l	0	0	0	0	0	0	0	0	0	0	0	0	0	0
1973	1	+	57774365	57946964	ENSMUST00000163239	12	2313	ENSMUSG00000038305	Spats2l	0	0	0	0	0	0	0	0	0	0	0	0	0	5.364495
1974	1	+	57774419	57800438	ENSMUST00000163922	2	1207	ENSMUSG00000038305	Spats2l	0	0	0	0	0	0	0	0	0	0	0	0	0	0
1975	1	+	57774600	57885836	ENSMUST00000167971	7	691	ENSMUSG00000038305	Spats2l	0	0	0	0	0	0	0	0	0	0	0	0	0	0
1976	1	+	57774735	57946965	ENSMUST00000170139	13	2315	ENSMUSG00000038305	Spats2l	0	0	0	0	0.337371	0	0	0	0	0	0	0	0	0
1977	1	+	57774744	57938021	ENSMUST00000171699	10	965	ENSMUSG00000038305	Spats2l	0	0	0	0	0	0	0	0	0	0	0	0	0	0
1978	1	+	57774755	57946965	ENSMUST00000164302	12	2088	ENSMUSG00000038305	Spats2l	0	0	0	0	0	0	0	1.837628	0	0	0	0	0	0
1979	1	+	57774861	57948394	ENSMUST00000167085	14	3929	ENSMUSG00000038305	Spats2l	1.812598	0	2.034627	2.13965	2.505748	2.121971	0	0	2.958845	0	0.564101	0	0	2.950315
1980	1	+	57774890	57857541	ENSMUST00000168016	4	2348	ENSMUSG00000038305	Spats2l	0	0.07714	1.05354	2.225269	0.272722	0.283217	3.204465	0.824598	0.877307	7.058252	0.471088	1.533059	1.788667	2.48179
1981	1	+	57774912	57832306	ENSMUST00000165235	3	417	ENSMUSG00000038305	Spats2l	0	0	0	0	4.837306	0	0	0	0	0	0	0	0	0
1982	1	+	57774917	57799580	ENSMUST00000168895	2	384	ENSMUSG00000038305	Spats2l	0	0	0	0	0.003462	0.914854	0	0	0	0	0	0	0	0
1983	1	+	57845571	57946965	ENSMUST00000169772	12	2311	ENSMUSG00000038305	Spats2l	0	8.209728	0	0	0	0	8.934973	3.401853	0	3.499214	0	2.716408	0	0
1984	1	+	57902071	57938021	ENSMUST00000164353	3	323	ENSMUSG00000038305	Spats2l	0	0	0.606682	0	18.255926	1.420896	9.88971	5.487579	0	0	0	3.834127	0	0.152653
1985	1	-	57909835	57917111	ENSMUST00000172128	2	392	ENSMUSG00000091283	Gm17234	0	0	0.308931	0	0	0	0	0	0	0	0	0	0	0
1986	1	-	57955101	57970084	ENSMUST00000164963	4	2114	ENSMUSG00000054770	Kctd18	0	0	0	0	0	0	0	0	0	0.019919	0	0.138302	0	0
1987	1	-	57955248	57970128	ENSMUST00000114410	7	2512	ENSMUSG00000054770	Kctd18	2.43009	0	1.177186	0.925964	1.813772	0	2.970242	0	0.339736	4.9278	0.084189	1.761747	1.846226	2.937116
1988	1	-	57955253	57969524	ENSMUST00000161608	7	2495	ENSMUSG00000054770	Kctd18	0	0	0	0	0.143169	0	0	0	0	0	0	0	0	0
1989	1	-	57956072	58018956	ENSMUST00000163061	10	5016	ENSMUSG00000054770	Kctd18	0.366379	0	0.070221	0.124292	0.516377	0.713204	0	0.509224	0.301475	0	0.076165	0.452309	0.011599	0
1990	1	-	57956580	57970048	ENSMUST00000159826	4	599	ENSMUSG00000054770	Kctd18	0	0	0	0	0	0	0	0	0	0	0	0	0	0
1991	1	-	57956692	57963447	ENSMUST00000160614	4	707	ENSMUSG00000054770	Kctd18	0	0	0	0	0	0	0	0	0	0	0	0.790297	0	0
1992	1	-	57956720	57962102	ENSMUST00000163006	3	406	ENSMUSG00000054770	Kctd18	0	0	0	0	0	0	0	0	0	0	0	0	0	0.172008
1993	1	-	57960054	57970052	ENSMUST00000068000	5	2607	ENSMUSG00000054770	Kctd18	0	0	0.884055	1.308654	0	0	0	0	0	0	0.998366	0	0	1.333967
1994	1	-	57961158	57962981	ENSMUST00000189298	1	1824	ENSMUSG00000054770	Kctd18	0.454967	1.771257	0.346264	0	0.243406	0.041718	3.505366	0	0.105029	0.386552	0.031518	0.566653	1.252197	1.960499
1995	1	-	57963566	57970079	ENSMUST00000162410	3	2261	ENSMUSG00000054770	Kctd18	0	0	0	0	0	0	0	0	0	0	0	0	0.883613	0.090357
1996	1	-	57963602	57970079	ENSMUST00000160130	2	4181	ENSMUSG00000054770	Kctd18	0.383254	1.008676	0.399924	0	0	0	0.832022	0.858289	0	1.882902	1.934169	0	0.003699	3.524666
1997	1	+	57995971	58025899	ENSMUST00000027202	9	4939	ENSMUSG00000026039	Sgo2a	0.550866	0	1.512406	1.07144	2.992615	3.353244	0	0.286193	0.491088	0.029406	1.102863	0	0	1.428052
1998	1	+	58022716	58025898	ENSMUST00000190746	1	3183	ENSMUSG00000026039	Sgo2a	0.077741	1.093086	0.121429	1.147667	1.090998	0.088949	0	0.328168	0	0	0.655711	1.797133	0.110249	0
1999	1	+	58029931	58106413	ENSMUST00000001027	35	4423	ENSMUSG00000063558	Aox1	0	0.0307	0	0	0	0.053306	0.606244	0.447871	1.752236	1.796875	0.187378	0	0.747632	3.801823
[truncated: 134,536 more rows]
