# Supplementary material for: Robust Acquisition of Spatial Transcriptional Programs in Tissues With Immunofluorescence-Guided Laser Capture Microdissection
Source: Front Cell Dev Biol. 2022 Mar 25;10:853188. doi: 10.3389/fcell.2022.853188 (PMC8990165; doi:10.3389/fcell.2022.853188)
Supplement: Supplementary file 6 [file Table7.xlsx]

## Sheet: Genes_FPKM
Table S7. Transcriptional expression data of human jejunum lymphatic vessel cells
Human Jejunum Lymphatic Vessel Cells_gene level (FPKM ≥ 1)
Gene_ID	Gene_Name	Chr	Strand	Start	End	Annotation	Class	FPKM
ENSG00000000003	TSPAN6	X	-	100627109	100639991	tetraspanin 6 [Source:HGNC Symbol;Acc:HGNC:11858]	protein_coding	1.70662
ENSG00000000419	DPM1	20	-	50934867	50958555	dolichyl-phosphate mannosyltransferase subunit 1, catalytic [Source:HGNC Symbol;Acc:HGNC:3005]	protein_coding	1.72651
ENSG00000000457	SCYL3	1	-	169849631	169894267	SCY1 like pseudokinase 3 [Source:HGNC Symbol;Acc:HGNC:19285]	protein_coding	10.9801
ENSG00000000460	C1orf112	1	+	169662007	169854080	chromosome 1 open reading frame 112 [Source:HGNC Symbol;Acc:HGNC:25565]	protein_coding	1.36443
ENSG00000000938	FGR	1	-	27612064	27635277	FGR proto-oncogene, Src family tyrosine kinase [Source:HGNC Symbol;Acc:HGNC:3697]	protein_coding	1.05429
ENSG00000000971	CFH	1	+	196651878	196747504	complement factor H [Source:HGNC Symbol;Acc:HGNC:4883]	protein_coding	39.3712
ENSG00000001036	FUCA2	6	-	143494811	143511690	alpha-L-fucosidase 2 [Source:HGNC Symbol;Acc:HGNC:4008]	protein_coding	6.26516
ENSG00000001084	GCLC	6	-	53497341	53616970	glutamate-cysteine ligase catalytic subunit [Source:HGNC Symbol;Acc:HGNC:4311]	protein_coding	22.3192
ENSG00000001167	NFYA	6	+	41072945	41099976	nuclear transcription factor Y subunit alpha [Source:HGNC Symbol;Acc:HGNC:7804]	protein_coding	11.397
ENSG00000001460	STPG1	1	-	24356999	24416934	sperm tail PG-rich repeat containing 1 [Source:HGNC Symbol;Acc:HGNC:28070]	protein_coding	9.01163
ENSG00000001461	NIPAL3	1	+	24415794	24472976	NIPA like domain containing 3 [Source:HGNC Symbol;Acc:HGNC:25233]	protein_coding	15.3856
ENSG00000001497	LAS1L	X	-	65512582	65534775	LAS1 like, ribosome biogenesis factor [Source:HGNC Symbol;Acc:HGNC:25726]	protein_coding	4.17534
ENSG00000001561	ENPP4	6	+	46129993	46146699	ectonucleotide pyrophosphatase/phosphodiesterase 4 [Source:HGNC Symbol;Acc:HGNC:3359]	protein_coding	2.93218
ENSG00000001617	SEMA3F	3	+	50155045	50189075	semaphorin 3F [Source:HGNC Symbol;Acc:HGNC:10728]	protein_coding	7.31257
ENSG00000001626	CFTR	7	+	117465784	117715971	cystic fibrosis transmembrane conductance regulator [Source:HGNC Symbol;Acc:HGNC:1884]	protein_coding	24.4657
ENSG00000001629	ANKIB1	7	+	92246234	92401384	ankyrin repeat and IBR domain containing 1 [Source:HGNC Symbol;Acc:HGNC:22215]	protein_coding	13.6575
ENSG00000001631	KRIT1	7	-	92198969	92246166	KRIT1, ankyrin repeat containing [Source:HGNC Symbol;Acc:HGNC:1573]	protein_coding	15.8804
ENSG00000002016	RAD52	12	-	912077	990053	RAD52 homolog, DNA repair protein [Source:HGNC Symbol;Acc:HGNC:9824]	protein_coding	13.8262
ENSG00000002330	BAD	11	-	64269830	64284704	BCL2 associated agonist of cell death [Source:HGNC Symbol;Acc:HGNC:936]	protein_coding	2.00992
ENSG00000002549	LAP3	4	+	17577192	17607972	leucine aminopeptidase 3 [Source:HGNC Symbol;Acc:HGNC:18449]	protein_coding	19.2353
ENSG00000002586	CD99	X	+	2691133	2741309	CD99 molecule (Xg blood group) [Source:HGNC Symbol;Acc:HGNC:7082]	protein_coding	121.897
ENSG00000002587	HS3ST1	4	-	11393150	11429765	heparan sulfate-glucosamine 3-sulfotransferase 1 [Source:HGNC Symbol;Acc:HGNC:5194]	protein_coding	1.41854
ENSG00000002726	AOC1	7	+	150824627	150861504	amine oxidase, copper containing 1 [Source:HGNC Symbol;Acc:HGNC:80]	protein_coding	33.5165
ENSG00000002746	HECW1	7	+	43112599	43566001	HECT, C2 and WW domain containing E3 ubiquitin protein ligase 1 [Source:HGNC Symbol;Acc:HGNC:22195]	protein_coding	3.38743
ENSG00000002822	MAD1L1	7	-	1815793	2233243	mitotic arrest deficient 1 like 1 [Source:HGNC Symbol;Acc:HGNC:6762]	protein_coding	47.3866
ENSG00000002834	LASP1	17	+	38869859	38921770	LIM and SH3 protein 1 [Source:HGNC Symbol;Acc:HGNC:6513]	protein_coding	98.4476
ENSG00000002919	SNX11	17	+	48103357	48123074	sorting nexin 11 [Source:HGNC Symbol;Acc:HGNC:14975]	protein_coding	1.03333
ENSG00000002933	TMEM176A	7	+	150800403	150805120	transmembrane protein 176A [Source:HGNC Symbol;Acc:HGNC:24930]	protein_coding	23.7199
ENSG00000003056	M6PR	12	-	8940363	8949955	mannose-6-phosphate receptor, cation dependent [Source:HGNC Symbol;Acc:HGNC:6752]	protein_coding	20.4462
ENSG00000003137	CYP26B1	2	-	72129238	72148038	cytochrome P450 family 26 subfamily B member 1 [Source:HGNC Symbol;Acc:HGNC:20581]	protein_coding	1.41849
ENSG00000003147	ICA1	7	-	8113184	8262687	islet cell autoantigen 1 [Source:HGNC Symbol;Acc:HGNC:5343]	protein_coding	19.8884
ENSG00000003393	ALS2	2	-	201700554	201781189	ALS2, alsin Rho guanine nucleotide exchange factor [Source:HGNC Symbol;Acc:HGNC:443]	protein_coding	14.2182
ENSG00000003400	CASP10	2	+	201182881	201229406	caspase 10 [Source:HGNC Symbol;Acc:HGNC:1500]	protein_coding	16.561
ENSG00000003402	CFLAR	2	+	201116104	201176687	CASP8 and FADD like apoptosis regulator [Source:HGNC Symbol;Acc:HGNC:1876]	protein_coding	172.433
ENSG00000003436	TFPI	2	-	187464230	187565760	tissue factor pathway inhibitor [Source:HGNC Symbol;Acc:HGNC:11760]	protein_coding	74.492
ENSG00000003756	RBM5	3	+	50088908	50119021	RNA binding motif protein 5 [Source:HGNC Symbol;Acc:HGNC:9902]	protein_coding	144.727
ENSG00000004059	ARF5	7	+	127588345	127591705	ADP ribosylation factor 5 [Source:HGNC Symbol;Acc:HGNC:658]	protein_coding	16.103
ENSG00000004139	SARM1	17	+	28364356	28404049	sterile alpha and TIR motif containing 1 [Source:HGNC Symbol;Acc:HGNC:17074]	protein_coding	5.82456
ENSG00000004142	POLDIP2	17	-	28347177	28357522	DNA polymerase delta interacting protein 2 [Source:HGNC Symbol;Acc:HGNC:23781]	protein_coding	5.09576
ENSG00000004399	PLXND1	3	-	129555175	129606818	plexin D1 [Source:HGNC Symbol;Acc:HGNC:9107]	protein_coding	126.256
ENSG00000004455	AK2	1	-	33007940	33080996	adenylate kinase 2 [Source:HGNC Symbol;Acc:HGNC:362]	protein_coding	43.005
ENSG00000004468	CD38	4	+	15778275	15853230	CD38 molecule [Source:HGNC Symbol;Acc:HGNC:1667]	protein_coding	13.2791
ENSG00000004478	FKBP4	12	+	2794953	2805423	FK506 binding protein 4 [Source:HGNC Symbol;Acc:HGNC:3720]	protein_coding	5.10959
ENSG00000004487	KDM1A	1	+	23019443	23083689	lysine demethylase 1A [Source:HGNC Symbol;Acc:HGNC:29079]	protein_coding	18.0297
ENSG00000004534	RBM6	3	+	49940007	50100045	RNA binding motif protein 6 [Source:HGNC Symbol;Acc:HGNC:9903]	protein_coding	97.4857
ENSG00000004660	CAMKK1	17	-	3860315	3894891	calcium/calmodulin dependent protein kinase kinase 1 [Source:HGNC Symbol;Acc:HGNC:1469]	protein_coding	7.28967
ENSG00000004700	RECQL	12	-	21468911	21501669	RecQ like helicase [Source:HGNC Symbol;Acc:HGNC:9948]	protein_coding	1.78427
ENSG00000004766	VPS50	7	+	93232340	93361121	VPS50, EARP/GARPII complex subunit [Source:HGNC Symbol;Acc:HGNC:25956]	protein_coding	15.547
ENSG00000004776	HSPB6	19	-	35754569	35758079	heat shock protein family B (small) member 6 [Source:HGNC Symbol;Acc:HGNC:26511]	protein_coding	5.04533
ENSG00000004777	ARHGAP33	19	+	35774532	35788822	Rho GTPase activating protein 33 [Source:HGNC Symbol;Acc:HGNC:23085]	protein_coding	4.03388
ENSG00000004779	NDUFAB1	16	-	23581002	23596356	NADH:ubiquinone oxidoreductase subunit AB1 [Source:HGNC Symbol;Acc:HGNC:7694]	protein_coding	8.20998
ENSG00000004799	PDK4	7	-	95583499	95596491	pyruvate dehydrogenase kinase 4 [Source:HGNC Symbol;Acc:HGNC:8812]	protein_coding	320.841
ENSG00000004864	SLC25A13	7	-	96120220	96322147	solute carrier family 25 member 13 [Source:HGNC Symbol;Acc:HGNC:10983]	protein_coding	11.6491
ENSG00000004866	ST7	7	+	116953238	117230103	suppression of tumorigenicity 7 [Source:HGNC Symbol;Acc:HGNC:11351]	protein_coding	16.9454
ENSG00000004897	CDC27	17	-	47117703	47189422	cell division cycle 27 [Source:HGNC Symbol;Acc:HGNC:1728]	protein_coding	9.88106
ENSG00000004961	HCCS	X	+	11111301	11123078	holocytochrome c synthase [Source:HGNC Symbol;Acc:HGNC:4837]	protein_coding	1.08046
ENSG00000004975	DVL2	17	-	7225341	7234545	dishevelled segment polarity protein 2 [Source:HGNC Symbol;Acc:HGNC:3086]	protein_coding	13.3825
ENSG00000005007	UPF1	19	+	18831938	18868236	UPF1, RNA helicase and ATPase [Source:HGNC Symbol;Acc:HGNC:9962]	protein_coding	24.6507
ENSG00000005020	SKAP2	7	-	26667062	26995239	src kinase associated phosphoprotein 2 [Source:HGNC Symbol;Acc:HGNC:15687]	protein_coding	6.43857
ENSG00000005022	SLC25A5	X	+	119468400	119471319	solute carrier family 25 member 5 [Source:HGNC Symbol;Acc:HGNC:10991]	protein_coding	45.2409
ENSG00000005059	MCUB	4	+	109560205	109688726	mitochondrial calcium uniporter dominant negative beta subunit [Source:HGNC Symbol;Acc:HGNC:26076]	protein_coding	4.86953
ENSG00000005075	POLR2J	7	-	102473118	102478907	RNA polymerase II subunit J [Source:HGNC Symbol;Acc:HGNC:9197]	protein_coding	16.872
ENSG00000005100	DHX33	17	-	5440912	5469060	DEAH-box helicase 33 [Source:HGNC Symbol;Acc:HGNC:16718]	protein_coding	4.97
ENSG00000005108	THSD7A	7	-	11370357	11832198	thrombospondin type 1 domain containing 7A [Source:HGNC Symbol;Acc:HGNC:22207]	protein_coding	1.03561
ENSG00000005156	LIG3	17	+	34980494	35009743	DNA ligase 3 [Source:HGNC Symbol;Acc:HGNC:6600]	protein_coding	23.5308
ENSG00000005175	RPAP3	12	-	47661249	47706061	RNA polymerase II associated protein 3 [Source:HGNC Symbol;Acc:HGNC:26151]	protein_coding	3.96913
ENSG00000005187	ACSM3	16	+	20610243	20797581	acyl-CoA synthetase medium chain family member 3 [Source:HGNC Symbol;Acc:HGNC:10522]	protein_coding	1.20002
ENSG00000005189	REXO5	16	+	20806429	20849668	RNA exonuclease 5 [Source:HGNC Symbol;Acc:HGNC:24661]	protein_coding	1.91894
ENSG00000005206	SPPL2B	19	+	2328615	2354806	signal peptide peptidase like 2B [Source:HGNC Symbol;Acc:HGNC:30627]	protein_coding	61.4266
ENSG00000005238	FAM214B	9	-	35104112	35116341	family with sequence similarity 214 member B [Source:HGNC Symbol;Acc:HGNC:25666]	protein_coding	1.63486
ENSG00000005243	COPZ2	17	-	48026167	48038030	coatomer protein complex subunit zeta 2 [Source:HGNC Symbol;Acc:HGNC:19356]	protein_coding	6.5841
ENSG00000005249	PRKAR2B	7	+	107044649	107161811	protein kinase cAMP-dependent type II regulatory subunit beta [Source:HGNC Symbol;Acc:HGNC:9392]	protein_coding	7.51172
ENSG00000005302	MSL3	X	+	11758159	11775772	MSL complex subunit 3 [Source:HGNC Symbol;Acc:HGNC:7370]	protein_coding	12.1501
ENSG00000005339	CREBBP	16	-	3725054	3880726	CREB binding protein [Source:HGNC Symbol;Acc:HGNC:2348]	protein_coding	57.459
ENSG00000005379	TSPOAP1	17	-	58301228	58328760	TSPO associated protein 1 [Source:HGNC Symbol;Acc:HGNC:16831]	protein_coding	5.49149
ENSG00000005436	GCFC2	2	-	75652000	75710989	GC-rich sequence DNA-binding factor 2 [Source:HGNC Symbol;Acc:HGNC:1317]	protein_coding	3.66091
ENSG00000005469	CROT	7	+	87345681	87399795	carnitine O-octanoyltransferase [Source:HGNC Symbol;Acc:HGNC:2366]	protein_coding	16.8575
ENSG00000005471	ABCB4	7	-	87401697	87480435	ATP binding cassette subfamily B member 4 [Source:HGNC Symbol;Acc:HGNC:45]	protein_coding	2.06635
ENSG00000005483	KMT2E	7	+	105014179	105114361	lysine methyltransferase 2E [Source:HGNC Symbol;Acc:HGNC:18541]	protein_coding	26.2616
ENSG00000005486	RHBDD2	7	+	75842602	75888926	rhomboid domain containing 2 [Source:HGNC Symbol;Acc:HGNC:23082]	protein_coding	11.3347
ENSG00000005700	IBTK	6	-	82169983	82247754	inhibitor of Bruton tyrosine kinase [Source:HGNC Symbol;Acc:HGNC:17853]	protein_coding	9.42981
ENSG00000005801	ZNF195	11	-	3339261	3379222	zinc finger protein 195 [Source:HGNC Symbol;Acc:HGNC:12986]	protein_coding	5.01504
ENSG00000005810	MYCBP2	13	-	77044655	77327050	MYC binding protein 2, E3 ubiquitin protein ligase [Source:HGNC Symbol;Acc:HGNC:23386]	protein_coding	27.4867
ENSG00000005812	FBXL3	13	-	76992598	77027195	F-box and leucine rich repeat protein 3 [Source:HGNC Symbol;Acc:HGNC:13599]	protein_coding	9.24427
ENSG00000005844	ITGAL	16	+	30472658	30523185	integrin subunit alpha L [Source:HGNC Symbol;Acc:HGNC:6148]	protein_coding	30.6098
ENSG00000005882	PDK2	17	+	50094737	50112152	pyruvate dehydrogenase kinase 2 [Source:HGNC Symbol;Acc:HGNC:8810]	protein_coding	58.0458
ENSG00000005884	ITGA3	17	+	50055968	50090481	integrin subunit alpha 3 [Source:HGNC Symbol;Acc:HGNC:6139]	protein_coding	58.522
ENSG00000005889	ZFX	X	+	24149173	24216255	zinc finger protein X-linked [Source:HGNC Symbol;Acc:HGNC:12869]	protein_coding	7.97065
ENSG00000005893	LAMP2	X	-	120427827	120469365	lysosomal associated membrane protein 2 [Source:HGNC Symbol;Acc:HGNC:6501]	protein_coding	12.6561
ENSG00000006007	GDE1	16	-	19501689	19522145	glycerophosphodiester phosphodiesterase 1 [Source:HGNC Symbol;Acc:HGNC:29644]	protein_coding	2.82027
ENSG00000006015	REX1BD	19	+	18588685	18592336	required for excision 1-B domain containing [Source:HGNC Symbol;Acc:HGNC:26098]	protein_coding	11.5384
ENSG00000006025	OSBPL7	17	-	47807372	47821834	oxysterol binding protein like 7 [Source:HGNC Symbol;Acc:HGNC:16387]	protein_coding	75.7156
ENSG00000006042	TMEM98	17	+	32927910	32945106	transmembrane protein 98 [Source:HGNC Symbol;Acc:HGNC:24529]	protein_coding	7.52463
ENSG00000006047	YBX2	17	-	7288252	7294615	Y-box binding protein 2 [Source:HGNC Symbol;Acc:HGNC:17948]	protein_coding	2.46029
ENSG00000006062	MAP3K14	17	-	45263119	45317145	mitogen-activated protein kinase kinase kinase 14 [Source:HGNC Symbol;Acc:HGNC:6853]	protein_coding	12.5733
ENSG00000006118	TMEM132A	11	+	60924463	60937159	transmembrane protein 132A [Source:HGNC Symbol;Acc:HGNC:31092]	protein_coding	2.82617
ENSG00000006125	AP2B1	17	+	35578046	35726409	adaptor related protein complex 2 subunit beta 1 [Source:HGNC Symbol;Acc:HGNC:563]	protein_coding	34.5099
ENSG00000006194	ZNF263	16	+	3263800	3301401	zinc finger protein 263 [Source:HGNC Symbol;Acc:HGNC:13056]	protein_coding	4.58712
ENSG00000006210	CX3CL1	16	+	57372458	57385048	C-X3-C motif chemokine ligand 1 [Source:HGNC Symbol;Acc:HGNC:10647]	protein_coding	1.1187
ENSG00000006282	SPATA20	17	+	50543058	50555852	spermatogenesis associated 20 [Source:HGNC Symbol;Acc:HGNC:26125]	protein_coding	16.9511
ENSG00000006432	MAP3K9	14	-	70722526	70809534	mitogen-activated protein kinase kinase kinase 9 [Source:HGNC Symbol;Acc:HGNC:6861]	protein_coding	2.05795
ENSG00000006451	RALA	7	+	39623483	39708124	RAS like proto-oncogene A [Source:HGNC Symbol;Acc:HGNC:9839]	protein_coding	5.6424
ENSG00000006453	BAIAP2L1	7	-	98291651	98401068	BAI1 associated protein 2 like 1 [Source:HGNC Symbol;Acc:HGNC:21649]	protein_coding	12.3641
ENSG00000006459	KDM7A	7	-	140084746	140177035	lysine demethylase 7A [Source:HGNC Symbol;Acc:HGNC:22224]	protein_coding	6.6073
ENSG00000006530	AGK	7	+	141551189	141655244	acylglycerol kinase [Source:HGNC Symbol;Acc:HGNC:21869]	protein_coding	6.66931
ENSG00000006534	ALDH3B1	11	+	68008578	68029282	aldehyde dehydrogenase 3 family member B1 [Source:HGNC Symbol;Acc:HGNC:410]	protein_coding	4.51357
ENSG00000006555	TTC22	1	-	54779712	54801267	tetratricopeptide repeat domain 22 [Source:HGNC Symbol;Acc:HGNC:26067]	protein_coding	9.30195
ENSG00000006576	PHTF2	7	+	77798792	77957503	putative homeodomain transcription factor 2 [Source:HGNC Symbol;Acc:HGNC:13411]	protein_coding	4.97087
ENSG00000006607	FARP2	2	+	241356243	241494841	FERM, ARH/RhoGEF and pleckstrin domain protein 2 [Source:HGNC Symbol;Acc:HGNC:16460]	protein_coding	36.7321
ENSG00000006611	USH1C	11	-	17493895	17544416	USH1 protein network component harmonin [Source:HGNC Symbol;Acc:HGNC:12597]	protein_coding	28.0074
ENSG00000006625	GGCT	7	-	30496621	30504844	gamma-glutamylcyclotransferase [Source:HGNC Symbol;Acc:HGNC:21705]	protein_coding	2.14481
ENSG00000006638	TBXA2R	19	-	3594506	3606840	thromboxane A2 receptor [Source:HGNC Symbol;Acc:HGNC:11608]	protein_coding	1.89127
ENSG00000006652	IFRD1	7	+	112422968	112481017	interferon related developmental regulator 1 [Source:HGNC Symbol;Acc:HGNC:5456]	protein_coding	40.5826
ENSG00000006695	COX10	17	+	14069496	14208677	cytochrome c oxidase assembly factor heme A:farnesyltransferase COX10 [Source:HGNC Symbol;Acc:HGNC:2260]	protein_coding	6.5617
ENSG00000006704	GTF2IRD1	7	+	74453790	74602604	GTF2I repeat domain containing 1 [Source:HGNC Symbol;Acc:HGNC:4661]	protein_coding	12.9122
ENSG00000006712	PAF1	19	-	39385852	39391195	PAF1 homolog, Paf1/RNA polymerase II complex component [Source:HGNC Symbol;Acc:HGNC:25459]	protein_coding	10.6973
ENSG00000006715	VPS41	7	-	38722963	38932394	VPS41, HOPS complex subunit [Source:HGNC Symbol;Acc:HGNC:12713]	protein_coding	38.9062
ENSG00000006740	ARHGAP44	17	+	12789539	12991643	Rho GTPase activating protein 44 [Source:HGNC Symbol;Acc:HGNC:29096]	protein_coding	4.72194
ENSG00000006744	ELAC2	17	-	12992391	13018187	elaC ribonuclease Z 2 [Source:HGNC Symbol;Acc:HGNC:14198]	protein_coding	25.0631
ENSG00000006747	SCIN	7	+	12570577	12660179	scinderin [Source:HGNC Symbol;Acc:HGNC:21695]	protein_coding	18.6709
ENSG00000006756	ARSD	X	-	2903970	2929351	arylsulfatase D [Source:HGNC Symbol;Acc:HGNC:717]	protein_coding	8.20314
ENSG00000006831	ADIPOR2	12	+	1688574	1788678	adiponectin receptor 2 [Source:HGNC Symbol;Acc:HGNC:24041]	protein_coding	15.6189
ENSG00000006837	CDKL3	5	-	134286350	134371047	cyclin dependent kinase like 3 [Source:HGNC Symbol;Acc:HGNC:15483]	protein_coding	1.61024
ENSG00000007047	MARK4	19	+	45079288	45305283	microtubule affinity regulating kinase 4 [Source:HGNC Symbol;Acc:HGNC:13538]	protein_coding	29.1975
ENSG00000007062	PROM1	4	-	15963076	16084378	prominin 1 [Source:HGNC Symbol;Acc:HGNC:9454]	protein_coding	14.148
ENSG00000007129	CEACAM21	19	+	41549518	41586844	carcinoembryonic antigen related cell adhesion molecule 21 [Source:HGNC Symbol;Acc:HGNC:28834]	protein_coding	2.03834
ENSG00000007168	PAFAH1B1	17	+	2593210	2685615	platelet activating factor acetylhydrolase 1b regulatory subunit 1 [Source:HGNC Symbol;Acc:HGNC:8574]	protein_coding	43.8375
ENSG00000007202	KIAA0100	17	-	28614440	28645454	KIAA0100 [Source:HGNC Symbol;Acc:HGNC:28960]	protein_coding	80.7589
ENSG00000007216	SLC13A2	17	+	28473293	28497781	solute carrier family 13 member 2 [Source:HGNC Symbol;Acc:HGNC:10917]	protein_coding	113.787
ENSG00000007237	GAS7	17	-	9910609	10198551	growth arrest specific 7 [Source:HGNC Symbol;Acc:HGNC:4169]	protein_coding	33.0762
ENSG00000007264	MATK	19	-	3777970	3802129	megakaryocyte-associated tyrosine kinase [Source:HGNC Symbol;Acc:HGNC:6906]	protein_coding	2.78219
ENSG00000007341	ST7L	1	-	112523518	112620825	suppression of tumorigenicity 7 like [Source:HGNC Symbol;Acc:HGNC:18441]	protein_coding	3.85545
ENSG00000007376	RPUSD1	16	-	784974	788397	RNA pseudouridylate synthase domain containing 1 [Source:HGNC Symbol;Acc:HGNC:14173]	protein_coding	1.41957
ENSG00000007384	RHBDF1	16	-	58059	76355	rhomboid 5 homolog 1 [Source:HGNC Symbol;Acc:HGNC:20561]	protein_coding	16.2715
ENSG00000007392	LUC7L	16	-	188969	229463	LUC7 like [Source:HGNC Symbol;Acc:HGNC:6723]	protein_coding	64.6384
ENSG00000007516	BAIAP3	16	+	1333601	1349441	BAI1 associated protein 3 [Source:HGNC Symbol;Acc:HGNC:948]	protein_coding	24.5453
ENSG00000007520	TSR3	16	-	1349240	1351911	TSR3, acp transferase ribosome maturation factor [Source:HGNC Symbol;Acc:HGNC:14175]	protein_coding	5.63272
ENSG00000007541	PIGQ	16	+	566995	584136	phosphatidylinositol glycan anchor biosynthesis class Q [Source:HGNC Symbol;Acc:HGNC:14135]	protein_coding	12.8039
ENSG00000007545	CRAMP1	16	+	1612325	1677908	cramped chromatin regulator homolog 1 [Source:HGNC Symbol;Acc:HGNC:14122]	protein_coding	7.0013
ENSG00000007866	TEAD3	6	-	35473597	35497076	TEA domain transcription factor 3 [Source:HGNC Symbol;Acc:HGNC:11716]	protein_coding	13.8427
ENSG00000007923	DNAJC11	1	-	6634168	6701924	DnaJ heat shock protein family (Hsp40) member C11 [Source:HGNC Symbol;Acc:HGNC:25570]	protein_coding	15.5442
ENSG00000007944	MYLIP	6	+	16129125	16148248	myosin regulatory light chain interacting protein [Source:HGNC Symbol;Acc:HGNC:21155]	protein_coding	4.46337
ENSG00000008018	PSMB1	6	-	170535117	170553341	proteasome subunit beta 1 [Source:HGNC Symbol;Acc:HGNC:9537]	protein_coding	11.7148
ENSG00000008083	JARID2	6	+	15246296	15522040	jumonji and AT-rich interaction domain containing 2 [Source:HGNC Symbol;Acc:HGNC:6196]	protein_coding	10.2332
ENSG00000008086	CDKL5	X	+	18425583	18653629	cyclin dependent kinase like 5 [Source:HGNC Symbol;Acc:HGNC:11411]	protein_coding	1.26268
ENSG00000008128	CDK11A	1	-	1702730	1724324	cyclin dependent kinase 11A [Source:HGNC Symbol;Acc:HGNC:1730]	protein_coding	36.3106
ENSG00000008130	NADK	1	-	1751232	1780457	NAD kinase [Source:HGNC Symbol;Acc:HGNC:29831]	protein_coding	38.4363
ENSG00000008256	CYTH3	7	-	6161776	6272644	cytohesin 3 [Source:HGNC Symbol;Acc:HGNC:9504]	protein_coding	10.7956
ENSG00000008282	SYPL1	7	-	106090503	106112576	synaptophysin like 1 [Source:HGNC Symbol;Acc:HGNC:11507]	protein_coding	5.91817
ENSG00000008283	CYB561	17	-	63432304	63446378	cytochrome b561 [Source:HGNC Symbol;Acc:HGNC:2571]	protein_coding	15.2734
ENSG00000008294	SPAG9	17	-	50962174	51120865	sperm associated antigen 9 [Source:HGNC Symbol;Acc:HGNC:14524]	protein_coding	68.6824
ENSG00000008311	AASS	7	-	122075647	122144280	aminoadipate-semialdehyde synthase [Source:HGNC Symbol;Acc:HGNC:17366]	protein_coding	1.61444
ENSG00000008323	PLEKHG6	12	+	6310436	6328506	pleckstrin homology and RhoGEF domain containing G6 [Source:HGNC Symbol;Acc:HGNC:25562]	protein_coding	38.9494
ENSG00000008324	SS18L2	3	+	42581840	42595114	SS18 like 2 [Source:HGNC Symbol;Acc:HGNC:15593]	protein_coding	4.16231
ENSG00000008382	MPND	19	+	4343527	4360086	MPN domain containing [Source:HGNC Symbol;Acc:HGNC:25934]	protein_coding	5.23097
ENSG00000008394	MGST1	12	+	16347142	16609259	microsomal glutathione S-transferase 1 [Source:HGNC Symbol;Acc:HGNC:7061]	protein_coding	3.67042
ENSG00000008405	CRY1	12	-	106991364	107093829	cryptochrome circadian regulator 1 [Source:HGNC Symbol;Acc:HGNC:2384]	protein_coding	16.6927
ENSG00000008441	NFIX	19	+	12995608	13098796	nuclear factor I X [Source:HGNC Symbol;Acc:HGNC:7788]	protein_coding	41.398
ENSG00000008513	ST3GAL1	8	-	133454848	133571940	ST3 beta-galactoside alpha-2,3-sialyltransferase 1 [Source:HGNC Symbol;Acc:HGNC:10862]	protein_coding	17.2989
ENSG00000008516	MMP25	16	+	3046681	3060726	matrix metallopeptidase 25 [Source:HGNC Symbol;Acc:HGNC:14246]	protein_coding	9.71034
ENSG00000008517	IL32	16	+	3065297	3082192	interleukin 32 [Source:HGNC Symbol;Acc:HGNC:16830]	protein_coding	42.2689
ENSG00000008710	PKD1	16	-	2088710	2135898	polycystin 1, transient receptor potential channel interacting [Source:HGNC Symbol;Acc:HGNC:9008]	protein_coding	39.8456
ENSG00000008838	MED24	17	-	40019097	40061215	mediator complex subunit 24 [Source:HGNC Symbol;Acc:HGNC:22963]	protein_coding	65.613
ENSG00000008853	RHOBTB2	8	+	22987417	23020199	Rho related BTB domain containing 2 [Source:HGNC Symbol;Acc:HGNC:18756]	protein_coding	10.2226
ENSG00000008869	HEATR5B	2	-	36968383	37084342	HEAT repeat containing 5B [Source:HGNC Symbol;Acc:HGNC:29273]	protein_coding	26.4165
ENSG00000008952	SEC62	3	+	169966635	169998373	SEC62 homolog, preprotein translocation factor [Source:HGNC Symbol;Acc:HGNC:11846]	protein_coding	18.9186
ENSG00000008988	RPS20	8	-	56067295	56074581	ribosomal protein S20 [Source:HGNC Symbol;Acc:HGNC:10405]	protein_coding	61.0443
ENSG00000009307	CSDE1	1	-	114716913	114758676	cold shock domain containing E1 [Source:HGNC Symbol;Acc:HGNC:29905]	protein_coding	110.44
ENSG00000009335	UBE3C	7	+	157138913	157269372	ubiquitin protein ligase E3C [Source:HGNC Symbol;Acc:HGNC:16803]	protein_coding	34.2494
ENSG00000009413	REV3L	6	-	111299028	111483715	REV3 like, DNA directed polymerase zeta catalytic subunit [Source:HGNC Symbol;Acc:HGNC:9968]	protein_coding	21.3285
ENSG00000009765	IYD	6	+	150368892	150405969	iodotyrosine deiodinase [Source:HGNC Symbol;Acc:HGNC:21071]	protein_coding	8.53319
ENSG00000009780	FAM76A	1	+	27725979	27763122	family with sequence similarity 76 member A [Source:HGNC Symbol;Acc:HGNC:28530]	protein_coding	3.11087
ENSG00000009790	TRAF3IP3	1	+	209756032	209782320	TRAF3 interacting protein 3 [Source:HGNC Symbol;Acc:HGNC:30766]	protein_coding	18.9178
ENSG00000009830	POMT2	14	-	77274956	77320884	protein O-mannosyltransferase 2 [Source:HGNC Symbol;Acc:HGNC:19743]	protein_coding	8.79648
ENSG00000009844	VTA1	6	+	142147162	142224689	vesicle trafficking 1 [Source:HGNC Symbol;Acc:HGNC:20954]	protein_coding	4.2511
ENSG00000009950	MLXIPL	7	-	73593194	73624543	MLX interacting protein like [Source:HGNC Symbol;Acc:HGNC:12744]	protein_coding	21.4947
ENSG00000009954	BAZ1B	7	-	73440398	73522278	bromodomain adjacent to zinc finger domain 1B [Source:HGNC Symbol;Acc:HGNC:961]	protein_coding	24.0365
ENSG00000010017	RANBP9	6	-	13621498	13711564	RAN binding protein 9 [Source:HGNC Symbol;Acc:HGNC:13727]	protein_coding	7.69754
ENSG00000010072	SPRTN	1	+	231337104	231355023	SprT-like N-terminal domain [Source:HGNC Symbol;Acc:HGNC:25356]	protein_coding	2.80925
ENSG00000010165	METTL13	1	+	171781664	171814023	methyltransferase like 13 [Source:HGNC Symbol;Acc:HGNC:24248]	protein_coding	3.34327
ENSG00000010219	DYRK4	12	+	4562204	4615302	dual specificity tyrosine phosphorylation regulated kinase 4 [Source:HGNC Symbol;Acc:HGNC:3095]	protein_coding	4.69982
ENSG00000010244	ZNF207	17	+	32350117	32381886	zinc finger protein 207 [Source:HGNC Symbol;Acc:HGNC:12998]	protein_coding	65.9491
ENSG00000010256	UQCRC1	3	-	48599002	48610976	ubiquinol-cytochrome c reductase core protein 1 [Source:HGNC Symbol;Acc:HGNC:12585]	protein_coding	25.9426
ENSG00000010270	STARD3NL	7	+	38178222	38230671	STARD3 N-terminal like [Source:HGNC Symbol;Acc:HGNC:19169]	protein_coding	4.02107
ENSG00000010278	CD9	12	+	6199715	6238271	CD9 molecule [Source:HGNC Symbol;Acc:HGNC:1709]	protein_coding	28.4633
ENSG00000010292	NCAPD2	12	+	6493356	6531955	non-SMC condensin I complex subunit D2 [Source:HGNC Symbol;Acc:HGNC:24305]	protein_coding	15.5927
ENSG00000010295	IFFO1	12	-	6538375	6556083	intermediate filament family orphan 1 [Source:HGNC Symbol;Acc:HGNC:24970]	protein_coding	16.5519
ENSG00000010310	GIPR	19	+	45668244	45683724	gastric inhibitory polypeptide receptor [Source:HGNC Symbol;Acc:HGNC:4271]	protein_coding	12.4549
ENSG00000010318	PHF7	3	+	52410657	52423641	PHD finger protein 7 [Source:HGNC Symbol;Acc:HGNC:18458]	protein_coding	4.7235
ENSG00000010319	SEMA3G	3	-	52433053	52445085	semaphorin 3G [Source:HGNC Symbol;Acc:HGNC:30400]	protein_coding	2.1446
ENSG00000010322	NISCH	3	+	52455118	52493071	nischarin [Source:HGNC Symbol;Acc:HGNC:18006]	protein_coding	42.1979
ENSG00000010327	STAB1	3	+	52495338	52524495	stabilin 1 [Source:HGNC Symbol;Acc:HGNC:18628]	protein_coding	188.732
ENSG00000010361	FUZ	19	-	49806869	49817376	fuzzy planar cell polarity protein [Source:HGNC Symbol;Acc:HGNC:26219]	protein_coding	2.92519
ENSG00000010379	SLC6A13	12	-	220621	262873	solute carrier family 6 member 13 [Source:HGNC Symbol;Acc:HGNC:11046]	protein_coding	3.40891
ENSG00000010404	IDS	X	-	149476990	149521096	iduronate 2-sulfatase [Source:HGNC Symbol;Acc:HGNC:5389]	protein_coding	24.4291
ENSG00000010438	PRSS3	9	+	33750466	33799231	serine protease 3 [Source:HGNC Symbol;Acc:HGNC:9486]	protein_coding	5.02668
ENSG00000010539	ZNF200	16	-	3222325	3236221	zinc finger protein 200 [Source:HGNC Symbol;Acc:HGNC:12993]	protein_coding	2.95589
ENSG00000010610	CD4	12	+	6786858	6820808	CD4 molecule [Source:HGNC Symbol;Acc:HGNC:1678]	protein_coding	4.72871
ENSG00000010671	BTK	X	-	101349447	101390796	Bruton tyrosine kinase [Source:HGNC Symbol;Acc:HGNC:1133]	protein_coding	2.71209
ENSG00000010704	HFE	6	+	26087281	26098343	homeostatic iron regulator [Source:HGNC Symbol;Acc:HGNC:4886]	protein_coding	1.50663
ENSG00000010803	SCMH1	1	-	41027200	41242154	Scm polycomb group protein homolog 1 [Source:HGNC Symbol;Acc:HGNC:19003]	protein_coding	41.8356
ENSG00000010810	FYN	6	-	111660332	111873452	FYN proto-oncogene, Src family tyrosine kinase [Source:HGNC Symbol;Acc:HGNC:4037]	protein_coding	54.7461
ENSG00000010818	HIVEP2	6	-	142751467	142956698	human immunodeficiency virus type I enhancer binding protein 2 [Source:HGNC Symbol;Acc:HGNC:4921]	protein_coding	6.57999
ENSG00000011007	ELOA	1	+	23743155	23762059	elongin A [Source:HGNC Symbol;Acc:HGNC:11620]	protein_coding	3.56606
ENSG00000011009	LYPLA2	1	+	23790970	23795539	lysophospholipase II [Source:HGNC Symbol;Acc:HGNC:6738]	protein_coding	3.03155
ENSG00000011021	CLCN6	1	+	11806096	11848079	chloride voltage-gated channel 6 [Source:HGNC Symbol;Acc:HGNC:2024]	protein_coding	35.4925
ENSG00000011028	MRC2	17	+	62627401	62693597	mannose receptor C type 2 [Source:HGNC Symbol;Acc:HGNC:16875]	protein_coding	9.97793
ENSG00000011083	SLC6A7	5	+	150189957	150222788	solute carrier family 6 member 7 [Source:HGNC Symbol;Acc:HGNC:11054]	protein_coding	1.82021
ENSG00000011105	TSPAN9	12	+	3077355	3286564	tetraspanin 9 [Source:HGNC Symbol;Acc:HGNC:21640]	protein_coding	15.3291
ENSG00000011114	BTBD7	14	-	93237550	93333092	BTB domain containing 7 [Source:HGNC Symbol;Acc:HGNC:18269]	protein_coding	2.83972
ENSG00000011132	APBA3	19	-	3750819	3761699	amyloid beta precursor protein binding family A member 3 [Source:HGNC Symbol;Acc:HGNC:580]	protein_coding	19.3617
ENSG00000011143	MKS1	17	-	58205437	58219605	Meckel syndrome, type 1 [Source:HGNC Symbol;Acc:HGNC:7121]	protein_coding	15.5339
ENSG00000011198	ABHD5	3	+	43690108	43734371	abhydrolase domain containing 5 [Source:HGNC Symbol;Acc:HGNC:21396]	protein_coding	2.54162
ENSG00000011243	AKAP8L	19	-	15380048	15419141	A-kinase anchoring protein 8 like [Source:HGNC Symbol;Acc:HGNC:29857]	protein_coding	80.1503
ENSG00000011258	MBTD1	17	-	51177425	51260163	mbt domain containing 1 [Source:HGNC Symbol;Acc:HGNC:19866]	protein_coding	3.55066
ENSG00000011260	UTP18	17	+	51260528	51297936	UTP18, small subunit processome component [Source:HGNC Symbol;Acc:HGNC:24274]	protein_coding	6.185
ENSG00000011275	RNF216	7	-	5620047	5781739	ring finger protein 216 [Source:HGNC Symbol;Acc:HGNC:21698]	protein_coding	18.0357
ENSG00000011295	TTC19	17	+	15999380	16045015	tetratricopeptide repeat domain 19 [Source:HGNC Symbol;Acc:HGNC:26006]	protein_coding	9.02584
ENSG00000011304	PTBP1	19	+	797075	812327	polypyrimidine tract binding protein 1 [Source:HGNC Symbol;Acc:HGNC:9583]	protein_coding	56.6797
ENSG00000011347	SYT7	11	-	61515313	61581148	synaptotagmin 7 [Source:HGNC Symbol;Acc:HGNC:11514]	protein_coding	1.08025
ENSG00000011376	LARS2	3	+	45388506	45549421	leucyl-tRNA synthetase 2, mitochondrial [Source:HGNC Symbol;Acc:HGNC:17095]	protein_coding	4.49718
ENSG00000011405	PIK3C2A	11	-	17077730	17207983	phosphatidylinositol-4-phosphate 3-kinase catalytic subunit type 2 alpha [Source:HGNC Symbol;Acc:HGNC:8971]	protein_coding	33.099
ENSG00000011422	PLAUR	19	-	43646095	43670547	plasminogen activator, urokinase receptor [Source:HGNC Symbol;Acc:HGNC:9053]	protein_coding	5.49742
ENSG00000011451	WIZ	19	-	15419980	15449951	widely interspaced zinc finger motifs [Source:HGNC Symbol;Acc:HGNC:30917]	protein_coding	9.98848
ENSG00000011454	RABGAP1	9	+	122940833	123104866	RAB GTPase activating protein 1 [Source:HGNC Symbol;Acc:HGNC:17155]	protein_coding	31.8462
ENSG00000011465	DCN	12	-	91140484	91183123	decorin [Source:HGNC Symbol;Acc:HGNC:2705]	protein_coding	22.9566
ENSG00000011478	QPCTL	19	+	45692483	45703989	glutaminyl-peptide cyclotransferase like [Source:HGNC Symbol;Acc:HGNC:25952]	protein_coding	1.45551
ENSG00000011485	PPP5C	19	+	46346994	46392981	protein phosphatase 5 catalytic subunit [Source:HGNC Symbol;Acc:HGNC:9322]	protein_coding	61.1107
ENSG00000011523	CEP68	2	+	65056366	65087004	centrosomal protein 68 [Source:HGNC Symbol;Acc:HGNC:29076]	protein_coding	10.1936
ENSG00000011566	MAP4K3	2	-	39249266	39437312	mitogen-activated protein kinase kinase kinase kinase 3 [Source:HGNC Symbol;Acc:HGNC:6865]	protein_coding	34.6322
ENSG00000012048	BRCA1	17	-	43044295	43170245	BRCA1, DNA repair associated [Source:HGNC Symbol;Acc:HGNC:1100]	protein_coding	6.42681
ENSG00000012061	ERCC1	19	-	45407333	45478828	ERCC excision repair 1, endonuclease non-catalytic subunit [Source:HGNC Symbol;Acc:HGNC:3433]	protein_coding	17.1227
ENSG00000012124	CD22	19	+	35319261	35347355	CD22 molecule [Source:HGNC Symbol;Acc:HGNC:1643]	protein_coding	6.22609
ENSG00000012171	SEMA3B	3	+	50267558	50277546	semaphorin 3B [Source:HGNC Symbol;Acc:HGNC:10724]	protein_coding	34.1922
ENSG00000012174	MBTPS2	X	+	21839636	21885424	membrane bound transcription factor peptidase, site 2 [Source:HGNC Symbol;Acc:HGNC:15455]	protein_coding	3.51994
ENSG00000012211	PRICKLE3	X	-	49175264	49186528	prickle planar cell polarity protein 3 [Source:HGNC Symbol;Acc:HGNC:6645]	protein_coding	1.49212
ENSG00000012223	LTF	3	-	46435645	46485234	lactotransferrin [Source:HGNC Symbol;Acc:HGNC:6720]	protein_coding	5.18727
ENSG00000012232	EXTL3	8	+	28600469	28755599	exostosin like glycosyltransferase 3 [Source:HGNC Symbol;Acc:HGNC:3518]	protein_coding	4.91213
ENSG00000012504	NR1H4	12	+	100473708	100564413	nuclear receptor subfamily 1 group H member 4 [Source:HGNC Symbol;Acc:HGNC:7967]	protein_coding	2.10341
ENSG00000012660	ELOVL5	6	-	53267398	53349179	ELOVL fatty acid elongase 5 [Source:HGNC Symbol;Acc:HGNC:21308]	protein_coding	8.88877
ENSG00000012779	ALOX5	10	+	45374176	45446119	arachidonate 5-lipoxygenase [Source:HGNC Symbol;Acc:HGNC:435]	protein_coding	13.1486
ENSG00000012817	KDM5D	Y	-	19703865	19744939	lysine demethylase 5D [Source:HGNC Symbol;Acc:HGNC:11115]	protein_coding	67.445
ENSG00000012822	CALCOCO1	12	-	53708517	53727745	calcium binding and coiled-coil domain 1 [Source:HGNC Symbol;Acc:HGNC:29306]	protein_coding	71.0203
ENSG00000012963	UBR7	14	+	93207056	93229215	ubiquitin protein ligase E3 component n-recognin 7 (putative) [Source:HGNC Symbol;Acc:HGNC:20344]	protein_coding	4.03712
ENSG00000012983	MAP4K5	14	-	50418501	50561126	mitogen-activated protein kinase kinase kinase kinase 5 [Source:HGNC Symbol;Acc:HGNC:6867]	protein_coding	22.3641
ENSG00000013016	EHD3	2	+	31234337	31269447	EH domain containing 3 [Source:HGNC Symbol;Acc:HGNC:3244]	protein_coding	2.05134
ENSG00000013275	PSMC4	19	+	39971005	39981441	proteasome 26S subunit, ATPase 4 [Source:HGNC Symbol;Acc:HGNC:9551]	protein_coding	13.2601
ENSG00000013288	MAN2B2	4	+	6575175	6623362	mannosidase alpha class 2B member 2 [Source:HGNC Symbol;Acc:HGNC:29623]	protein_coding	8.21866
ENSG00000013297	CLDN11	3	+	170418865	170454733	claudin 11 [Source:HGNC Symbol;Acc:HGNC:8514]	protein_coding	1.31387
ENSG00000013306	SLC25A39	17	-	44319625	44324870	solute carrier family 25 member 39 [Source:HGNC Symbol;Acc:HGNC:24279]	protein_coding	21.6549
ENSG00000013364	MVP	16	+	29820394	29848039	major vault protein [Source:HGNC Symbol;Acc:HGNC:7531]	protein_coding	104.595
ENSG00000013374	NUB1	7	+	151341699	151378449	negative regulator of ubiquitin like proteins 1 [Source:HGNC Symbol;Acc:HGNC:17623]	protein_coding	61.4749
ENSG00000013375	PGM3	6	-	83161150	83193936	phosphoglucomutase 3 [Source:HGNC Symbol;Acc:HGNC:8907]	protein_coding	2.70118
ENSG00000013441	CLK1	2	-	200853009	200864744	CDC like kinase 1 [Source:HGNC Symbol;Acc:HGNC:2068]	protein_coding	88.0915
ENSG00000013503	POLR3B	12	+	106357658	106510198	RNA polymerase III subunit B [Source:HGNC Symbol;Acc:HGNC:30348]	protein_coding	1.08898
ENSG00000013523	ANGEL1	14	-	76786178	76826246	angel homolog 1 [Source:HGNC Symbol;Acc:HGNC:19961]	protein_coding	5.88863
ENSG00000013561	RNF14	5	+	141958328	141990291	ring finger protein 14 [Source:HGNC Symbol;Acc:HGNC:10058]	protein_coding	12.2568
ENSG00000013563	DNASE1L1	X	-	154401238	154412112	deoxyribonuclease 1 like 1 [Source:HGNC Symbol;Acc:HGNC:2957]	protein_coding	7.29092
ENSG00000013573	DDX11	12	+	31073845	31104791	DEAD/H-box helicase 11 [Source:HGNC Symbol;Acc:HGNC:2736]	protein_coding	26.6872
ENSG00000013583	HEBP1	12	-	12974864	13000273	heme binding protein 1 [Source:HGNC Symbol;Acc:HGNC:17176]	protein_coding	13.4267
ENSG00000013588	GPRC5A	12	+	12890782	12917937	G protein-coupled receptor class C group 5 member A [Source:HGNC Symbol;Acc:HGNC:9836]	protein_coding	19.1945
ENSG00000013619	MAMLD1	X	+	150361422	150514178	mastermind like domain containing 1 [Source:HGNC Symbol;Acc:HGNC:2568]	protein_coding	3.27349
ENSG00000013725	CD6	11	+	60971680	61020377	CD6 molecule [Source:HGNC Symbol;Acc:HGNC:1691]	protein_coding	7.6726
ENSG00000013810	TACC3	4	+	1721490	1745176	transforming acidic coiled-coil containing protein 3 [Source:HGNC Symbol;Acc:HGNC:11524]	protein_coding	21.9319
ENSG00000014123	UFL1	6	+	96521595	96555276	UFM1 specific ligase 1 [Source:HGNC Symbol;Acc:HGNC:23039]	protein_coding	9.01697
ENSG00000014138	POLA2	11	+	65261762	65305589	DNA polymerase alpha 2, accessory subunit [Source:HGNC Symbol;Acc:HGNC:30073]	protein_coding	2.06407
ENSG00000014164	ZC3H3	8	-	143437655	143541453	zinc finger CCCH-type containing 3 [Source:HGNC Symbol;Acc:HGNC:28972]	protein_coding	6.98651
ENSG00000014216	CAPN1	11	+	65180566	65212006	calpain 1 [Source:HGNC Symbol;Acc:HGNC:1476]	protein_coding	62.866
ENSG00000014641	MDH1	2	+	63588609	63607197	malate dehydrogenase 1 [Source:HGNC Symbol;Acc:HGNC:6970]	protein_coding	6.60141
ENSG00000014824	SLC30A9	4	+	41990472	42090457	solute carrier family 30 member 9 [Source:HGNC Symbol;Acc:HGNC:1329]	protein_coding	11.3461
ENSG00000014914	MTMR11	1	-	149928651	149936869	myotubularin related protein 11 [Source:HGNC Symbol;Acc:HGNC:24307]	protein_coding	129.43
ENSG00000014919	COX15	10	-	99711844	99732100	cytochrome c oxidase assembly homolog COX15 [Source:HGNC Symbol;Acc:HGNC:2263]	protein_coding	7.91871
ENSG00000015133	CCDC88C	14	-	91271323	91417844	coiled-coil domain containing 88C [Source:HGNC Symbol;Acc:HGNC:19967]	protein_coding	44.3461
ENSG00000015153	YAF2	12	-	42157104	42238349	YY1 associated factor 2 [Source:HGNC Symbol;Acc:HGNC:17363]	protein_coding	19.3344
ENSG00000015171	ZMYND11	10	+	134465	254637	zinc finger MYND-type containing 11 [Source:HGNC Symbol;Acc:HGNC:16966]	protein_coding	29.2858
ENSG00000015285	WAS	X	+	48676596	48691427	Wiskott-Aldrich syndrome [Source:HGNC Symbol;Acc:HGNC:12731]	protein_coding	5.38253
ENSG00000015413	DPEP1	16	+	89613308	89638456	dipeptidase 1 [Source:HGNC Symbol;Acc:HGNC:3002]	protein_coding	78.7727
ENSG00000015475	BID	22	-	17734138	17774770	BH3 interacting domain death agonist [Source:HGNC Symbol;Acc:HGNC:1050]	protein_coding	6.80235
ENSG00000015479	MATR3	5	+	139293648	139331677	matrin 3 [Source:HGNC Symbol;Acc:HGNC:6912]	protein_coding	32.1407
ENSG00000015520	NPC1L1	7	-	44512535	44541315	NPC1 like intracellular cholesterol transporter 1 [Source:HGNC Symbol;Acc:HGNC:7898]	protein_coding	58.0303
ENSG00000015532	XYLT2	17	+	50346092	50363138	xylosyltransferase 2 [Source:HGNC Symbol;Acc:HGNC:15517]	protein_coding	10.6726
ENSG00000015568	RGPD5	2	+	109792758	109857695	RANBP2-like and GRIP domain containing 5 [Source:HGNC Symbol;Acc:HGNC:32418]	protein_coding	20.111
ENSG00000015676	NUDCD3	7	-	44379121	44490880	NudC domain containing 3 [Source:HGNC Symbol;Acc:HGNC:22208]	protein_coding	12.4814
ENSG00000016391	CHDH	3	-	53812335	53846390	choline dehydrogenase [Source:HGNC Symbol;Acc:HGNC:24288]	protein_coding	1.07971
ENSG00000016490	CLCA1	1	+	86468368	86500289	chloride channel accessory 1 [Source:HGNC Symbol;Acc:HGNC:2015]	protein_coding	16.8551
ENSG00000016864	GLT8D1	3	-	52694488	52706032	glycosyltransferase 8 domain containing 1 [Source:HGNC Symbol;Acc:HGNC:24870]	protein_coding	2.80673
ENSG00000017260	ATP2C1	3	+	130850595	131016712	ATPase secretory pathway Ca2+ transporting 1 [Source:HGNC Symbol;Acc:HGNC:13211]	protein_coding	20.5537
ENSG00000017427	IGF1	12	-	102395874	102481744	insulin like growth factor 1 [Source:HGNC Symbol;Acc:HGNC:5464]	protein_coding	6.21432
ENSG00000017483	SLC38A5	X	-	48458537	48470256	solute carrier family 38 member 5 [Source:HGNC Symbol;Acc:HGNC:18070]	protein_coding	7.90946
ENSG00000017797	RALBP1	18	+	9475009	9538116	ralA binding protein 1 [Source:HGNC Symbol;Acc:HGNC:9841]	protein_coding	10.6231
ENSG00000018189	RUFY3	4	+	70704204	70807315	RUN and FYVE domain containing 3 [Source:HGNC Symbol;Acc:HGNC:30285]	protein_coding	55.3358
ENSG00000018236	CNTN1	12	+	40692442	41072418	contactin 1 [Source:HGNC Symbol;Acc:HGNC:2171]	protein_coding	4.89236
ENSG00000018280	SLC11A1	2	+	218382029	218396894	solute carrier family 11 member 1 [Source:HGNC Symbol;Acc:HGNC:10907]	protein_coding	1.28749
ENSG00000018408	WWTR1	3	-	149517235	149736714	WW domain containing transcription regulator 1 [Source:HGNC Symbol;Acc:HGNC:24042]	protein_coding	19.5042
ENSG00000018510	AGPS	2	+	177392644	177559299	alkylglycerone phosphate synthase [Source:HGNC Symbol;Acc:HGNC:327]	protein_coding	10.8474
ENSG00000018610	CXorf56	X	-	119538149	119565408	chromosome X open reading frame 56 [Source:HGNC Symbol;Acc:HGNC:26239]	protein_coding	5.2949
ENSG00000018625	ATP1A2	1	+	160115759	160143591	ATPase Na+/K+ transporting subunit alpha 2 [Source:HGNC Symbol;Acc:HGNC:800]	protein_coding	6.73941
ENSG00000018699	TTC27	2	+	32628032	32821051	tetratricopeptide repeat domain 27 [Source:HGNC Symbol;Acc:HGNC:25986]	protein_coding	2.2492
ENSG00000019144	PHLDB1	11	+	118606440	118658038	pleckstrin homology like domain family B member 1 [Source:HGNC Symbol;Acc:HGNC:23697]	protein_coding	84.4172
ENSG00000019485	PRDM11	11	+	45095806	45235110	PR/SET domain 11 [Source:HGNC Symbol;Acc:HGNC:13996]	protein_coding	3.46368
ENSG00000019549	SNAI2	8	-	48917604	48921740	snail family transcriptional repressor 2 [Source:HGNC Symbol;Acc:HGNC:11094]	protein_coding	7.89371
ENSG00000019582	CD74	5	-	150401637	150412929	CD74 molecule [Source:HGNC Symbol;Acc:HGNC:1697]	protein_coding	209.399
ENSG00000019995	ZRANB1	10	+	124942123	124988189	zinc finger RANBP2-type containing 1 [Source:HGNC Symbol;Acc:HGNC:18224]	protein_coding	3.82302
ENSG00000020129	NCDN	1	+	35557473	35567274	neurochondrin [Source:HGNC Symbol;Acc:HGNC:17597]	protein_coding	7.51563
ENSG00000020181	ADGRA2	8	+	37784191	37844896	adhesion G protein-coupled receptor A2 [Source:HGNC Symbol;Acc:HGNC:17849]	protein_coding	20.8144
ENSG00000020256	ZFP64	20	-	52051663	52204308	ZFP64 zinc finger protein [Source:HGNC Symbol;Acc:HGNC:15940]	protein_coding	2.19971
ENSG00000020426	MNAT1	14	+	60734742	60969953	MNAT1, CDK activating kinase assembly factor [Source:HGNC Symbol;Acc:HGNC:7181]	protein_coding	11.4702
ENSG00000020577	SAMD4A	14	+	54567097	54793315	sterile alpha motif domain containing 4A [Source:HGNC Symbol;Acc:HGNC:23023]	protein_coding	16.9152
ENSG00000020633	RUNX3	1	-	24899511	24965121	runt related transcription factor 3 [Source:HGNC Symbol;Acc:HGNC:10473]	protein_coding	2.65443
ENSG00000020922	MRE11	11	-	94415578	94493908	MRE11 homolog, double strand break repair nuclease [Source:HGNC Symbol;Acc:HGNC:7230]	protein_coding	3.82999
ENSG00000021300	PLEKHB1	11	+	73646178	73662819	pleckstrin homology domain containing B1 [Source:HGNC Symbol;Acc:HGNC:19079]	protein_coding	8.79275
ENSG00000021355	SERPINB1	6	-	2832332	2842006	serpin family B member 1 [Source:HGNC Symbol;Acc:HGNC:3311]	protein_coding	22.7037
ENSG00000021488	SLC7A9	19	-	32830509	32869766	solute carrier family 7 member 9 [Source:HGNC Symbol;Acc:HGNC:11067]	protein_coding	2.73652
ENSG00000021574	SPAST	2	+	32063547	32157637	spastin [Source:HGNC Symbol;Acc:HGNC:11233]	protein_coding	5.05977
ENSG00000021645	NRXN3	14	+	78170373	79868290	neurexin 3 [Source:HGNC Symbol;Acc:HGNC:8010]	protein_coding	6.12216
ENSG00000021762	OSBPL5	11	-	3087116	3166739	oxysterol binding protein like 5 [Source:HGNC Symbol;Acc:HGNC:16392]	protein_coding	27.2013
ENSG00000021776	AQR	15	-	34851782	34969839	aquarius intron-binding spliceosomal factor [Source:HGNC Symbol;Acc:HGNC:29513]	protein_coding	4.08023
ENSG00000021826	CPS1	2	+	210477682	210679107	carbamoyl-phosphate synthase 1 [Source:HGNC Symbol;Acc:HGNC:2323]	protein_coding	50.7805
ENSG00000022267	FHL1	X	+	136146702	136211359	four and a half LIM domains 1 [Source:HGNC Symbol;Acc:HGNC:3702]	protein_coding	53.1576
ENSG00000022277	RTF2	20	+	56468585	56519449	replication termination factor 2 [Source:HGNC Symbol;Acc:HGNC:15890]	protein_coding	16.979
ENSG00000022567	SLC45A4	8	-	141207166	141308305	solute carrier family 45 member 4 [Source:HGNC Symbol;Acc:HGNC:29196]	protein_coding	5.89169
ENSG00000022840	RNF10	12	+	120533480	120577594	ring finger protein 10 [Source:HGNC Symbol;Acc:HGNC:10055]	protein_coding	67.2624
ENSG00000022976	ZNF839	14	+	102317377	102342702	zinc finger protein 839 [Source:HGNC Symbol;Acc:HGNC:20345]	protein_coding	1.13705
ENSG00000023041	ZDHHC6	10	-	112424428	112446917	zinc finger DHHC-type containing 6 [Source:HGNC Symbol;Acc:HGNC:19160]	protein_coding	9.40918
ENSG00000023171	GRAMD1B	11	+	123358428	123627774	GRAM domain containing 1B [Source:HGNC Symbol;Acc:HGNC:29214]	protein_coding	52.0876
ENSG00000023191	RNH1	11	-	494512	507300	ribonuclease/angiogenin inhibitor 1 [Source:HGNC Symbol;Acc:HGNC:10074]	protein_coding	22.8698
ENSG00000023228	NDUFS1	2	-	206114817	206159603	NADH:ubiquinone oxidoreductase core subunit S1 [Source:HGNC Symbol;Acc:HGNC:7707]	protein_coding	9.31363
ENSG00000023287	RB1CC1	8	-	52622456	52745843	RB1 inducible coiled-coil 1 [Source:HGNC Symbol;Acc:HGNC:15574]	protein_coding	13.7479
ENSG00000023318	ERP44	9	-	99979179	100099040	endoplasmic reticulum protein 44 [Source:HGNC Symbol;Acc:HGNC:18311]	protein_coding	7.84842
ENSG00000023330	ALAS1	3	+	52198086	52214327	5'-aminolevulinate synthase 1 [Source:HGNC Symbol;Acc:HGNC:396]	protein_coding	7.33144
ENSG00000023445	BIRC3	11	+	102317450	102339403	baculoviral IAP repeat containing 3 [Source:HGNC Symbol;Acc:HGNC:591]	protein_coding	19.0744
ENSG00000023516	AKAP11	13	+	42272153	42323267	A-kinase anchoring protein 11 [Source:HGNC Symbol;Acc:HGNC:369]	protein_coding	11.6115
ENSG00000023572	GLRX2	1	-	193090866	193106114	glutaredoxin 2 [Source:HGNC Symbol;Acc:HGNC:16065]	protein_coding	1.13646
ENSG00000023697	DERA	12	+	15911172	16037282	deoxyribose-phosphate aldolase [Source:HGNC Symbol;Acc:HGNC:24269]	protein_coding	17.2911
ENSG00000023734	STRAP	12	+	15882391	15903478	serine/threonine kinase receptor associated protein [Source:HGNC Symbol;Acc:HGNC:30796]	protein_coding	8.80364
ENSG00000023839	ABCC2	10	+	99782640	99852594	ATP binding cassette subfamily C member 2 [Source:HGNC Symbol;Acc:HGNC:53]	protein_coding	91.3464
ENSG00000023892	DEF6	6	+	35297852	35321771	DEF6, guanine nucleotide exchange factor [Source:HGNC Symbol;Acc:HGNC:2760]	protein_coding	7.53768
ENSG00000023902	PLEKHO1	1	+	150149183	150164720	pleckstrin homology domain containing O1 [Source:HGNC Symbol;Acc:HGNC:24310]	protein_coding	14.4955
ENSG00000023909	GCLM	1	-	93885205	93909456	glutamate-cysteine ligase modifier subunit [Source:HGNC Symbol;Acc:HGNC:4312]	protein_coding	4.10867
ENSG00000024048	UBR2	6	+	42564062	42693504	ubiquitin protein ligase E3 component n-recognin 2 [Source:HGNC Symbol;Acc:HGNC:21289]	protein_coding	22.5402
ENSG00000024422	EHD2	19	+	47713343	47743134	EH domain containing 2 [Source:HGNC Symbol;Acc:HGNC:3243]	protein_coding	20.5552
ENSG00000024526	DEPDC1	1	-	68474152	68497221	DEP domain containing 1 [Source:HGNC Symbol;Acc:HGNC:22949]	protein_coding	2.4211
ENSG00000025156	HSF2	6	+	122399546	122433119	heat shock transcription factor 2 [Source:HGNC Symbol;Acc:HGNC:5225]	protein_coding	3.2438
ENSG00000025293	PHF20	20	+	35771974	35950381	PHD finger protein 20 [Source:HGNC Symbol;Acc:HGNC:16098]	protein_coding	28.751
ENSG00000025423	HSD17B6	12	+	56752161	56787790	hydroxysteroid 17-beta dehydrogenase 6 [Source:HGNC Symbol;Acc:HGNC:23316]	protein_coding	1.52677
ENSG00000025434	NR1H3	11	+	47248300	47269032	nuclear receptor subfamily 1 group H member 3 [Source:HGNC Symbol;Acc:HGNC:7966]	protein_coding	26.231
ENSG00000025708	TYMP	22	-	50525752	50530056	thymidine phosphorylase [Source:HGNC Symbol;Acc:HGNC:3148]	protein_coding	11.0819
ENSG00000025770	NCAPH2	22	+	50508216	50523472	non-SMC condensin II complex subunit H2 [Source:HGNC Symbol;Acc:HGNC:25071]	protein_coding	8.6738
ENSG00000025772	TOMM34	20	-	44942130	44960486	translocase of outer mitochondrial membrane 34 [Source:HGNC Symbol;Acc:HGNC:15746]	protein_coding	1.87786
ENSG00000025796	SEC63	6	-	107867756	107958189	SEC63 homolog, protein translocation regulator [Source:HGNC Symbol;Acc:HGNC:21082]	protein_coding	14.6491
ENSG00000025800	KPNA6	1	+	32108038	32176568	karyopherin subunit alpha 6 [Source:HGNC Symbol;Acc:HGNC:6399]	protein_coding	7.80411
ENSG00000026025	VIM	10	+	17228259	17237593	vimentin [Source:HGNC Symbol;Acc:HGNC:12692]	protein_coding	292.164
ENSG00000026036	RTEL1-TNFRSF6B	20	+	63659300	63698684	RTEL1-TNFRSF6B readthrough (NMD candidate) [Source:HGNC Symbol;Acc:HGNC:44095]	protein_coding	4.8292
ENSG00000026103	FAS	10	+	88990582	89015785	Fas cell surface death receptor [Source:HGNC Symbol;Acc:HGNC:11920]	protein_coding	5.33929
ENSG00000026297	RNASET2	6	-	166929504	166957191	ribonuclease T2 [Source:HGNC Symbol;Acc:HGNC:21686]	protein_coding	11.8904
ENSG00000026508	CD44	11	+	35138870	35232402	CD44 molecule (Indian blood group) [Source:HGNC Symbol;Acc:HGNC:1681]	protein_coding	43.0133
ENSG00000026559	KCNG1	20	-	51003656	51023129	potassium voltage-gated channel modifier subfamily G member 1 [Source:HGNC Symbol;Acc:HGNC:6248]	protein_coding	1.41626
ENSG00000026652	AGPAT4	6	-	161129979	161274061	1-acylglycerol-3-phosphate O-acyltransferase 4 [Source:HGNC Symbol;Acc:HGNC:20885]	protein_coding	2.31908
ENSG00000026751	SLAMF7	1	+	160739057	160754821	SLAM family member 7 [Source:HGNC Symbol;Acc:HGNC:21394]	protein_coding	4.33598
ENSG00000026950	BTN3A1	6	+	26402237	26415216	butyrophilin subfamily 3 member A1 [Source:HGNC Symbol;Acc:HGNC:1138]	protein_coding	24.9087
ENSG00000027001	MIPEP	13	-	23730189	23889419	mitochondrial intermediate peptidase [Source:HGNC Symbol;Acc:HGNC:7104]	protein_coding	6.09377
ENSG00000027075	PRKCH	14	+	61187559	61550976	protein kinase C eta [Source:HGNC Symbol;Acc:HGNC:9403]	protein_coding	14.5716
ENSG00000027697	IFNGR1	6	-	137197484	137219449	interferon gamma receptor 1 [Source:HGNC Symbol;Acc:HGNC:5439]	protein_coding	10.7436
ENSG00000027847	B4GALT7	5	+	177600100	177610347	beta-1,4-galactosyltransferase 7 [Source:HGNC Symbol;Acc:HGNC:930]	protein_coding	3.52945
ENSG00000027869	SH2D2A	1	-	156806243	156816862	SH2 domain containing 2A [Source:HGNC Symbol;Acc:HGNC:10821]	protein_coding	3.578
ENSG00000028116	VRK2	2	+	57907629	58159920	vaccinia related kinase 2 [Source:HGNC Symbol;Acc:HGNC:12719]	protein_coding	1.9265
ENSG00000028137	TNFRSF1B	1	+	12167003	12209228	TNF receptor superfamily member 1B [Source:HGNC Symbol;Acc:HGNC:11917]	protein_coding	7.70297
ENSG00000028203	VEZT	12	+	95217746	95302790	vezatin, adherens junctions transmembrane protein [Source:HGNC Symbol;Acc:HGNC:18258]	protein_coding	44.1559
ENSG00000028277	POU2F2	19	-	42086110	42196585	POU class 2 homeobox 2 [Source:HGNC Symbol;Acc:HGNC:9213]	protein_coding	2.27739
ENSG00000028310	BRD9	5	-	850291	892824	bromodomain containing 9 [Source:HGNC Symbol;Acc:HGNC:25818]	protein_coding	35.5392
ENSG00000028528	SNX1	15	+	64094123	64146090	sorting nexin 1 [Source:HGNC Symbol;Acc:HGNC:11172]	protein_coding	41.2893
ENSG00000028839	TBPL1	6	+	133952170	133990432	TATA-box binding protein like 1 [Source:HGNC Symbol;Acc:HGNC:11589]	protein_coding	2.58628
ENSG00000029153	ARNTL2	12	+	27332854	27425289	aryl hydrocarbon receptor nuclear translocator like 2 [Source:HGNC Symbol;Acc:HGNC:18984]	protein_coding	1.69389
ENSG00000029363	BCLAF1	6	-	136256627	136289851	BCL2 associated transcription factor 1 [Source:HGNC Symbol;Acc:HGNC:16863]	protein_coding	47.2733
ENSG00000029364	SLC39A9	14	+	69398015	69462388	solute carrier family 39 member 9 [Source:HGNC Symbol;Acc:HGNC:20182]	protein_coding	17.1521
ENSG00000029639	TFB1M	6	-	155257509	155314493	transcription factor B1, mitochondrial [Source:HGNC Symbol;Acc:HGNC:17037]	protein_coding	6.16425
ENSG00000029725	RABEP1	17	+	5282265	5385812	rabaptin, RAB GTPase binding effector protein 1 [Source:HGNC Symbol;Acc:HGNC:17677]	protein_coding	14.9166
ENSG00000030066	NUP160	11	-	47778087	47848555	nucleoporin 160 [Source:HGNC Symbol;Acc:HGNC:18017]	protein_coding	14.6723
ENSG00000030110	BAK1	6	-	33572547	33580293	BCL2 antagonist/killer 1 [Source:HGNC Symbol;Acc:HGNC:949]	protein_coding	6.49136
ENSG00000030304	MUSK	9	+	110668771	110801620	muscle associated receptor tyrosine kinase [Source:HGNC Symbol;Acc:HGNC:7525]	protein_coding	5.02838
ENSG00000030582	GRN	17	+	44345086	44353102	granulin precursor [Source:HGNC Symbol;Acc:HGNC:4601]	protein_coding	70.2612
ENSG00000031003	FAM13B	5	-	137937960	138051961	family with sequence similarity 13 member B [Source:HGNC Symbol;Acc:HGNC:1335]	protein_coding	25.8413
ENSG00000031081	ARHGAP31	3	+	119294373	119420714	Rho GTPase activating protein 31 [Source:HGNC Symbol;Acc:HGNC:29216]	protein_coding	9.51171
ENSG00000031698	SARS	1	+	109213918	109238169	seryl-tRNA synthetase [Source:HGNC Symbol;Acc:HGNC:10537]	protein_coding	23.4941
ENSG00000031823	RANBP3	19	-	5916139	5978142	RAN binding protein 3 [Source:HGNC Symbol;Acc:HGNC:9850]	protein_coding	34.2106
ENSG00000032219	ARID4A	14	+	58298385	58373887	AT-rich interaction domain 4A [Source:HGNC Symbol;Acc:HGNC:9885]	protein_coding	27.4636
ENSG00000032389	EIPR1	2	-	3188925	3377882	EARP complex and GARP complex interacting protein 1 [Source:HGNC Symbol;Acc:HGNC:12383]	protein_coding	5.34695
ENSG00000032444	PNPLA6	19	+	7534004	7561764	patatin like phospholipase domain containing 6 [Source:HGNC Symbol;Acc:HGNC:16268]	protein_coding	61.9779
ENSG00000032742	IFT88	13	+	20567069	20691437	intraflagellar transport 88 [Source:HGNC Symbol;Acc:HGNC:20606]	protein_coding	8.22893
ENSG00000033011	ALG1	16	+	5033923	5087379	ALG1, chitobiosyldiphosphodolichol beta-mannosyltransferase [Source:HGNC Symbol;Acc:HGNC:18294]	protein_coding	3.36582
ENSG00000033030	ZCCHC8	12	-	122471600	122501073	zinc finger CCHC-type containing 8 [Source:HGNC Symbol;Acc:HGNC:25265]	protein_coding	20.6954
ENSG00000033050	ABCF2	7	-	151212490	151227230	ATP binding cassette subfamily F member 2 [Source:HGNC Symbol;Acc:HGNC:71]	protein_coding	6.11558
ENSG00000033100	CHPF2	7	+	151232489	151238827	chondroitin polymerizing factor 2 [Source:HGNC Symbol;Acc:HGNC:29270]	protein_coding	15.1167
ENSG00000033122	LRRC7	1	+	69568398	70151945	leucine rich repeat containing 7 [Source:HGNC Symbol;Acc:HGNC:18531]	protein_coding	2.01193
ENSG00000033170	FUT8	14	+	65410592	65744121	fucosyltransferase 8 [Source:HGNC Symbol;Acc:HGNC:4019]	protein_coding	11.9533
ENSG00000033178	UBA6	4	-	67612652	67701179	ubiquitin like modifier activating enzyme 6 [Source:HGNC Symbol;Acc:HGNC:25581]	protein_coding	13.7959
ENSG00000033327	GAB2	11	-	78215297	78418348	GRB2 associated binding protein 2 [Source:HGNC Symbol;Acc:HGNC:14458]	protein_coding	22.6071
ENSG00000033627	ATP6V0A1	17	+	42458844	42522611	ATPase H+ transporting V0 subunit a1 [Source:HGNC Symbol;Acc:HGNC:865]	protein_coding	35.2599
ENSG00000033800	PIAS1	15	+	68054179	68198603	protein inhibitor of activated STAT 1 [Source:HGNC Symbol;Acc:HGNC:2752]	protein_coding	23.678
ENSG00000033867	SLC4A7	3	-	27372721	27484420	solute carrier family 4 member 7 [Source:HGNC Symbol;Acc:HGNC:11033]	protein_coding	62.6495
ENSG00000034053	APBA2	15	+	28884483	29118315	amyloid beta precursor protein binding family A member 2 [Source:HGNC Symbol;Acc:HGNC:579]	protein_coding	2.6013
ENSG00000034152	MAP2K3	17	+	21284672	21315240	mitogen-activated protein kinase kinase 3 [Source:HGNC Symbol;Acc:HGNC:6843]	protein_coding	23.3294
ENSG00000034510	TMSB10	2	+	84905625	84906675	thymosin beta 10 [Source:HGNC Symbol;Acc:HGNC:11879]	protein_coding	32.7896
ENSG00000034533	ASTE1	3	-	131013875	131027649	asteroid homolog 1 [Source:HGNC Symbol;Acc:HGNC:25021]	protein_coding	2.33229
ENSG00000034677	RNF19A	8	-	100257060	100336218	ring finger protein 19A, RBR E3 ubiquitin protein ligase [Source:HGNC Symbol;Acc:HGNC:13432]	protein_coding	57.583
ENSG00000034693	PEX3	6	+	143450807	143490010	peroxisomal biogenesis factor 3 [Source:HGNC Symbol;Acc:HGNC:8858]	protein_coding	4.20917
ENSG00000034713	GABARAPL2	16	+	75566351	75577881	GABA type A receptor associated protein like 2 [Source:HGNC Symbol;Acc:HGNC:13291]	protein_coding	25.9205
ENSG00000035115	SH3YL1	2	-	217730	266398	SH3 and SYLF domain containing 1 [Source:HGNC Symbol;Acc:HGNC:29546]	protein_coding	12.754
ENSG00000035141	FAM136A	2	-	70295975	70302090	family with sequence similarity 136 member A [Source:HGNC Symbol;Acc:HGNC:25911]	protein_coding	6.3258
ENSG00000035403	VCL	10	+	73995193	74121363	vinculin [Source:HGNC Symbol;Acc:HGNC:12665]	protein_coding	21.2186
ENSG00000035664	DAPK2	15	-	63907036	64072033	death associated protein kinase 2 [Source:HGNC Symbol;Acc:HGNC:2675]	protein_coding	42.1632
ENSG00000035681	NSMAF	8	-	58583504	58659844	neutral sphingomyelinase activation associated factor [Source:HGNC Symbol;Acc:HGNC:8017]	protein_coding	14.8865
ENSG00000035687	ADSS	1	-	244408494	244452134	adenylosuccinate synthase [Source:HGNC Symbol;Acc:HGNC:292]	protein_coding	5.75257
ENSG00000035862	TIMP2	17	-	78852977	78925387	TIMP metallopeptidase inhibitor 2 [Source:HGNC Symbol;Acc:HGNC:11821]	protein_coding	65.9955
ENSG00000035928	RFC1	4	-	39287456	39366375	replication factor C subunit 1 [Source:HGNC Symbol;Acc:HGNC:9969]	protein_coding	13.5251
ENSG00000036054	TBC1D23	3	+	100261000	100325251	TBC1 domain family member 23 [Source:HGNC Symbol;Acc:HGNC:25622]	protein_coding	12.5375
ENSG00000036257	CUL3	2	-	224470150	224585397	cullin 3 [Source:HGNC Symbol;Acc:HGNC:2553]	protein_coding	12.8475
ENSG00000036473	OTC	X	+	38352545	38421450	ornithine carbamoyltransferase [Source:HGNC Symbol;Acc:HGNC:8512]	protein_coding	4.01501
ENSG00000036549	AC118549.1	1	-	77562416	77683419	zinc finger ZZ-type containing 3 [Source:NCBI gene;Acc:26009]	protein_coding	8.06372
ENSG00000036672	USP2	11	-	119355215	119381726	ubiquitin specific peptidase 2 [Source:HGNC Symbol;Acc:HGNC:12618]	protein_coding	8.14601
ENSG00000037042	TUBG2	17	+	42659305	42667006	tubulin gamma 2 [Source:HGNC Symbol;Acc:HGNC:12419]	protein_coding	10.235
ENSG00000037280	FLT4	5	-	180601506	180649624	fms related tyrosine kinase 4 [Source:HGNC Symbol;Acc:HGNC:3767]	protein_coding	127.7
ENSG00000037474	NSUN2	5	-	6599239	6633291	NOP2/Sun RNA methyltransferase family member 2 [Source:HGNC Symbol;Acc:HGNC:25994]	protein_coding	25.1826
ENSG00000037637	FBXO42	1	-	16246839	16352454	F-box protein 42 [Source:HGNC Symbol;Acc:HGNC:29249]	protein_coding	10.4222
ENSG00000037749	MFAP3	5	+	154038906	154220478	microfibril associated protein 3 [Source:HGNC Symbol;Acc:HGNC:7034]	protein_coding	2.96161
ENSG00000037757	MRI1	19	+	13764532	13774282	methylthioribose-1-phosphate isomerase 1 [Source:HGNC Symbol;Acc:HGNC:28469]	protein_coding	15.8775
ENSG00000037897	METTL1	12	-	57768471	57772793	methyltransferase like 1 [Source:HGNC Symbol;Acc:HGNC:7030]	protein_coding	6.31395
ENSG00000038002	AGA	4	-	177430770	177442503	aspartylglucosaminidase [Source:HGNC Symbol;Acc:HGNC:318]	protein_coding	1.59083
ENSG00000038210	PI4K2B	4	+	25233975	25279092	phosphatidylinositol 4-kinase type 2 beta [Source:HGNC Symbol;Acc:HGNC:18215]	protein_coding	6.77821
ENSG00000038219	BOD1L1	4	-	13568738	13627723	biorientation of chromosomes in cell division 1 like 1 [Source:HGNC Symbol;Acc:HGNC:31792]	protein_coding	32.7988
ENSG00000038274	MAT2B	5	+	163503114	163519336	methionine adenosyltransferase 2B [Source:HGNC Symbol;Acc:HGNC:6905]	protein_coding	2.38734
ENSG00000038295	TLL1	4	+	165873258	166103895	tolloid like 1 [Source:HGNC Symbol;Acc:HGNC:11843]	protein_coding	12.3763
ENSG00000038358	EDC4	16	+	67873023	67884503	enhancer of mRNA decapping 4 [Source:HGNC Symbol;Acc:HGNC:17157]	protein_coding	42.4101
ENSG00000038382	TRIO	5	+	14143702	14532128	trio Rho guanine nucleotide exchange factor [Source:HGNC Symbol;Acc:HGNC:12303]	protein_coding	127.847
ENSG00000038427	VCAN	5	+	83471465	83582303	versican [Source:HGNC Symbol;Acc:HGNC:2464]	protein_coding	10.8253
ENSG00000038532	CLEC16A	16	+	10944488	11182189	C-type lectin domain containing 16A [Source:HGNC Symbol;Acc:HGNC:29013]	protein_coding	28.8779
ENSG00000038945	MSR1	8	-	16107878	16567490	macrophage scavenger receptor 1 [Source:HGNC Symbol;Acc:HGNC:7376]	protein_coding	1.52059
ENSG00000039068	CDH1	16	+	68737225	68835548	cadherin 1 [Source:HGNC Symbol;Acc:HGNC:1748]	protein_coding	43.3371
ENSG00000039123	MTREX	5	+	55307760	55425581	Mtr4 exosome RNA helicase [Source:HGNC Symbol;Acc:HGNC:18734]	protein_coding	41.2329
ENSG00000039319	ZFYVE16	5	+	80408013	80479350	zinc finger FYVE-type containing 16 [Source:HGNC Symbol;Acc:HGNC:20756]	protein_coding	6.67033
ENSG00000039523	RIPOR1	16	+	67518418	67546788	RHO family interacting cell polarization regulator 1 [Source:HGNC Symbol;Acc:HGNC:25836]	protein_coding	39.2115
ENSG00000039560	RAI14	5	+	34656237	34832627	retinoic acid induced 14 [Source:HGNC Symbol;Acc:HGNC:14873]	protein_coding	15.933
ENSG00000039650	PNKP	19	-	49859882	49878351	polynucleotide kinase 3'-phosphatase [Source:HGNC Symbol;Acc:HGNC:9154]	protein_coding	50.9075
ENSG00000040199	PHLPP2	16	-	71637835	71724701	PH domain and leucine rich repeat protein phosphatase 2 [Source:HGNC Symbol;Acc:HGNC:29149]	protein_coding	27.9673
ENSG00000040275	SPDL1	5	+	169583634	169604778	spindle apparatus coiled-coil protein 1 [Source:HGNC Symbol;Acc:HGNC:26010]	protein_coding	3.62748
ENSG00000040341	STAU2	8	-	73420369	73747708	staufen double-stranded RNA binding protein 2 [Source:HGNC Symbol;Acc:HGNC:11371]	protein_coding	19.2241
ENSG00000040487	PQLC2	1	+	19312326	19329300	PQ loop repeat containing 2 [Source:HGNC Symbol;Acc:HGNC:26001]	protein_coding	8.29332
ENSG00000040531	CTNS	17	+	3636468	3661542	cystinosin, lysosomal cystine transporter [Source:HGNC Symbol;Acc:HGNC:2518]	protein_coding	13.4167
ENSG00000040633	PHF23	17	-	7235028	7239722	PHD finger protein 23 [Source:HGNC Symbol;Acc:HGNC:28428]	protein_coding	4.40346
ENSG00000040933	INPP4A	2	+	98444854	98594390	inositol polyphosphate-4-phosphatase type I A [Source:HGNC Symbol;Acc:HGNC:6074]	protein_coding	25.277
ENSG00000041357	PSMA4	15	+	78540405	78552419	proteasome subunit alpha 4 [Source:HGNC Symbol;Acc:HGNC:9533]	protein_coding	7.07039
ENSG00000041802	LSG1	3	-	194640788	194672477	large 60S subunit nuclear export GTPase 1 [Source:HGNC Symbol;Acc:HGNC:25652]	protein_coding	15.707
ENSG00000041880	PARP3	3	+	51942345	51948867	poly(ADP-ribose) polymerase family member 3 [Source:HGNC Symbol;Acc:HGNC:273]	protein_coding	12.6945
ENSG00000041982	TNC	9	-	115019578	115118257	tenascin C [Source:HGNC Symbol;Acc:HGNC:5318]	protein_coding	59.5816
ENSG00000041988	THAP3	1	+	6624866	6635586	THAP domain containing 3 [Source:HGNC Symbol;Acc:HGNC:20855]	protein_coding	1.13375
ENSG00000042062	RIPOR3	20	-	50586108	50691528	RIPOR family member 3 [Source:HGNC Symbol;Acc:HGNC:16168]	protein_coding	8.26103
ENSG00000042088	TDP1	14	+	89954939	90044768	tyrosyl-DNA phosphodiesterase 1 [Source:HGNC Symbol;Acc:HGNC:18884]	protein_coding	1.30926
ENSG00000042286	AIFM2	10	-	70098223	70132934	apoptosis inducing factor, mitochondria associated 2 [Source:HGNC Symbol;Acc:HGNC:21411]	protein_coding	3.24614
ENSG00000042429	MED17	11	+	93784227	93814963	mediator complex subunit 17 [Source:HGNC Symbol;Acc:HGNC:2375]	protein_coding	11.7449
ENSG00000042445	RETSAT	2	-	85342088	85354620	retinol saturase [Source:HGNC Symbol;Acc:HGNC:25991]	protein_coding	73.3621
ENSG00000042493	CAPG	2	-	85394748	85418432	capping actin protein, gelsolin like [Source:HGNC Symbol;Acc:HGNC:1474]	protein_coding	7.65357
ENSG00000042753	AP2S1	19	-	46838136	46850992	adaptor related protein complex 2 subunit sigma 1 [Source:HGNC Symbol;Acc:HGNC:565]	protein_coding	10.2412
ENSG00000042980	ADAM28	8	+	24294040	24359018	ADAM metallopeptidase domain 28 [Source:HGNC Symbol;Acc:HGNC:206]	protein_coding	2.60904
ENSG00000043039	BARX2	11	+	129375940	129452279	BARX homeobox 2 [Source:HGNC Symbol;Acc:HGNC:956]	protein_coding	1.62862
ENSG00000043093	DCUN1D1	3	-	182938074	182985953	defective in cullin neddylation 1 domain containing 1 [Source:HGNC Symbol;Acc:HGNC:18184]	protein_coding	4.38947
ENSG00000043143	JADE2	5	+	134524312	134583230	jade family PHD finger 2 [Source:HGNC Symbol;Acc:HGNC:22984]	protein_coding	26.8606
ENSG00000043462	LCP2	5	-	170246237	170298227	lymphocyte cytosolic protein 2 [Source:HGNC Symbol;Acc:HGNC:6529]	protein_coding	52.8224
ENSG00000043514	TRIT1	1	-	39838110	39883511	tRNA isopentenyltransferase 1 [Source:HGNC Symbol;Acc:HGNC:20286]	protein_coding	11.3626
ENSG00000043591	ADRB1	10	+	114044056	114046908	adrenoceptor beta 1 [Source:HGNC Symbol;Acc:HGNC:285]	protein_coding	2.26852
ENSG00000044012	GUCA2B	1	+	42153421	42155824	guanylate cyclase activator 2B [Source:HGNC Symbol;Acc:HGNC:4683]	protein_coding	8.70408
ENSG00000044090	CUL7	6	-	43037617	43053945	cullin 7 [Source:HGNC Symbol;Acc:HGNC:21024]	protein_coding	13.5251
ENSG00000044115	CTNNA1	5	+	138610967	138935034	catenin alpha 1 [Source:HGNC Symbol;Acc:HGNC:2509]	protein_coding	155.093
ENSG00000044446	PHKA2	X	-	18892300	18984598	phosphorylase kinase regulatory subunit alpha 2 [Source:HGNC Symbol;Acc:HGNC:8926]	protein_coding	16.8876
ENSG00000044459	CNTLN	9	+	17134982	17503923	centlein [Source:HGNC Symbol;Acc:HGNC:23432]	protein_coding	5.23509
ENSG00000044524	EPHA3	3	+	89107524	89482134	EPH receptor A3 [Source:HGNC Symbol;Acc:HGNC:3387]	protein_coding	5.13109
ENSG00000044574	HSPA5	9	-	125234853	125241330	heat shock protein family A (Hsp70) member 5 [Source:HGNC Symbol;Acc:HGNC:5238]	protein_coding	34.2944
ENSG00000046604	DSG2	18	+	31498043	31549008	desmoglein 2 [Source:HGNC Symbol;Acc:HGNC:3049]	protein_coding	13.5317
ENSG00000046647	GEMIN8	X	-	14008279	14029893	gem nuclear organelle associated protein 8 [Source:HGNC Symbol;Acc:HGNC:26044]	protein_coding	4.20382
ENSG00000046651	OFD1	X	+	13734745	13769353	OFD1, centriole and centriolar satellite protein [Source:HGNC Symbol;Acc:HGNC:2567]	protein_coding	20.9089
ENSG00000046653	GPM6B	X	-	13771031	13938638	glycoprotein M6B [Source:HGNC Symbol;Acc:HGNC:4461]	protein_coding	1.47251
ENSG00000046889	PREX2	8	+	67952118	68237030	phosphatidylinositol-3,4,5-trisphosphate dependent Rac exchange factor 2 [Source:HGNC Symbol;Acc:HGNC:22950]	protein_coding	11.7688
ENSG00000047056	WDR37	10	+	1049538	1132384	WD repeat domain 37 [Source:HGNC Symbol;Acc:HGNC:31406]	protein_coding	10.8781
ENSG00000047188	YTHDC2	5	+	113513683	113595285	YTH domain containing 2 [Source:HGNC Symbol;Acc:HGNC:24721]	protein_coding	11.6447
ENSG00000047230	CTPS2	X	-	16588003	16712936	CTP synthase 2 [Source:HGNC Symbol;Acc:HGNC:2520]	protein_coding	8.94675
ENSG00000047249	ATP6V1H	8	-	53715557	53843558	ATPase H+ transporting V1 subunit H [Source:HGNC Symbol;Acc:HGNC:18303]	protein_coding	10.3879
ENSG00000047315	POLR2B	4	+	56977722	57031168	RNA polymerase II subunit B [Source:HGNC Symbol;Acc:HGNC:9188]	protein_coding	21.3551
ENSG00000047346	FAM214A	15	-	52581317	52709817	family with sequence similarity 214 member A [Source:HGNC Symbol;Acc:HGNC:25609]	protein_coding	14.9646
ENSG00000047365	ARAP2	4	-	35948221	36244509	ArfGAP with RhoGAP domain, ankyrin repeat and PH domain 2 [Source:HGNC Symbol;Acc:HGNC:16924]	protein_coding	32.7467
ENSG00000047410	TPR	1	-	186311652	186375693	translocated promoter region, nuclear basket protein [Source:HGNC Symbol;Acc:HGNC:12017]	protein_coding	81.6947
ENSG00000047457	CP	3	-	149162410	149222055	ceruloplasmin [Source:HGNC Symbol;Acc:HGNC:2295]	protein_coding	17.9054
ENSG00000047578	KIAA0556	16	+	27550133	27780369	KIAA0556 [Source:HGNC Symbol;Acc:HGNC:29068]	protein_coding	21.1818
ENSG00000047579	DTNBP1	6	-	15522801	15663058	dystrobrevin binding protein 1 [Source:HGNC Symbol;Acc:HGNC:17328]	protein_coding	9.89926
ENSG00000047597	XK	X	+	37685756	37732130	X-linked Kx blood group [Source:HGNC Symbol;Acc:HGNC:12811]	protein_coding	4.55751
ENSG00000047617	ANO2	12	-	5531869	5946232	anoctamin 2 [Source:HGNC Symbol;Acc:HGNC:1183]	protein_coding	1.05076
ENSG00000047621	C12orf4	12	-	4487728	4538508	chromosome 12 open reading frame 4 [Source:HGNC Symbol;Acc:HGNC:1184]	protein_coding	3.03069
ENSG00000047634	SCML1	X	+	17737449	17754988	Scm polycomb group protein like 1 [Source:HGNC Symbol;Acc:HGNC:10580]	protein_coding	3.71237
ENSG00000047644	WWC3	X	+	10015562	10144478	WWC family member 3 [Source:HGNC Symbol;Acc:HGNC:29237]	protein_coding	9.85807
ENSG00000047648	ARHGAP6	X	-	11137543	11665701	Rho GTPase activating protein 6 [Source:HGNC Symbol;Acc:HGNC:676]	protein_coding	1.96827
ENSG00000047849	MAP4	3	-	47850690	48089272	microtubule associated protein 4 [Source:HGNC Symbol;Acc:HGNC:6862]	protein_coding	48.4269
ENSG00000047932	GOPC	6	-	117560269	117602542	golgi associated PDZ and coiled-coil motif containing [Source:HGNC Symbol;Acc:HGNC:17643]	protein_coding	2.34122
ENSG00000048028	USP28	11	-	113797874	113875570	ubiquitin specific peptidase 28 [Source:HGNC Symbol;Acc:HGNC:12625]	protein_coding	5.0952
ENSG00000048052	HDAC9	7	+	18086949	19002416	histone deacetylase 9 [Source:HGNC Symbol;Acc:HGNC:14065]	protein_coding	2.16404
ENSG00000048140	TSPAN17	5	+	176647387	176659054	tetraspanin 17 [Source:HGNC Symbol;Acc:HGNC:13594]	protein_coding	8.76758
ENSG00000048162	NOP16	5	-	176383938	176388975	NOP16 nucleolar protein [Source:HGNC Symbol;Acc:HGNC:26934]	protein_coding	10.8425
ENSG00000048342	CC2D2A	4	+	15469865	15601557	coiled-coil and C2 domain containing 2A [Source:HGNC Symbol;Acc:HGNC:29253]	protein_coding	12.7584
ENSG00000048392	RRM2B	8	-	102204502	102239118	ribonucleotide reductase regulatory TP53 inducible subunit M2B [Source:HGNC Symbol;Acc:HGNC:17296]	protein_coding	4.67522
ENSG00000048405	ZNF800	7	-	127346790	127431924	zinc finger protein 800 [Source:HGNC Symbol;Acc:HGNC:27267]	protein_coding	15.7453
ENSG00000048462	TNFRSF17	16	+	11965107	11968068	TNF receptor superfamily member 17 [Source:HGNC Symbol;Acc:HGNC:11913]	protein_coding	2.18914
ENSG00000048471	SNX29	16	+	11976737	12574289	sorting nexin 29 [Source:HGNC Symbol;Acc:HGNC:30542]	protein_coding	12.1585
ENSG00000048540	LMO3	12	-	16548373	16610594	LIM domain only 3 [Source:HGNC Symbol;Acc:HGNC:6643]	protein_coding	2.42126
ENSG00000048544	MRPS10	6	-	42206801	42217865	mitochondrial ribosomal protein S10 [Source:HGNC Symbol;Acc:HGNC:14502]	protein_coding	3.9574
ENSG00000048649	RSF1	11	-	77659996	77821017	remodeling and spacing factor 1 [Source:HGNC Symbol;Acc:HGNC:18118]	protein_coding	13.1631
ENSG00000048707	VPS13D	1	+	12230030	12512047	vacuolar protein sorting 13 homolog D [Source:HGNC Symbol;Acc:HGNC:23595]	protein_coding	40.4401
ENSG00000048740	CELF2	10	+	10798397	11336675	CUGBP Elav-like family member 2 [Source:HGNC Symbol;Acc:HGNC:2550]	protein_coding	40.5108
ENSG00000048828	FAM120A	9	+	93451722	93566107	family with sequence similarity 120A [Source:HGNC Symbol;Acc:HGNC:13247]	protein_coding	31.9507
ENSG00000048991	R3HDM1	2	+	135531455	135725270	R3H domain containing 1 [Source:HGNC Symbol;Acc:HGNC:9757]	protein_coding	27.9969
ENSG00000049089	COL9A2	1	-	40300487	40317813	collagen type IX alpha 2 chain [Source:HGNC Symbol;Acc:HGNC:2218]	protein_coding	2.2173
ENSG00000049130	KITLG	12	-	88492793	88580851	KIT ligand [Source:HGNC Symbol;Acc:HGNC:6343]	protein_coding	3.36931
ENSG00000049167	ERCC8	5	-	60873831	60945073	ERCC excision repair 8, CSA ubiquitin ligase complex subunit [Source:HGNC Symbol;Acc:HGNC:3439]	protein_coding	1.65175
ENSG00000049239	H6PD	1	+	9234775	9271337	hexose-6-phosphate dehydrogenase/glucose 1-dehydrogenase [Source:HGNC Symbol;Acc:HGNC:4795]	protein_coding	20.4738
ENSG00000049245	VAMP3	1	+	7771269	7781432	vesicle associated membrane protein 3 [Source:HGNC Symbol;Acc:HGNC:12644]	protein_coding	26.3841
ENSG00000049246	PER3	1	+	7784320	7845177	period circadian regulator 3 [Source:HGNC Symbol;Acc:HGNC:8847]	protein_coding	22.5019
ENSG00000049323	LTBP1	2	+	32946972	33399509	latent transforming growth factor beta binding protein 1 [Source:HGNC Symbol;Acc:HGNC:6714]	protein_coding	29.2855
ENSG00000049449	RCN1	11	+	32090904	32105755	reticulocalbin 1 [Source:HGNC Symbol;Acc:HGNC:9934]	protein_coding	8.95132
ENSG00000049540	ELN	7	+	74027789	74069907	elastin [Source:HGNC Symbol;Acc:HGNC:3327]	protein_coding	71.3449
ENSG00000049541	RFC2	7	-	74231499	74254458	replication factor C subunit 2 [Source:HGNC Symbol;Acc:HGNC:9970]	protein_coding	6.47492
ENSG00000049618	ARID1B	6	+	156776020	157210779	AT-rich interaction domain 1B [Source:HGNC Symbol;Acc:HGNC:18040]	protein_coding	68.058
ENSG00000049656	CLPTM1L	5	-	1317744	1345099	CLPTM1 like [Source:HGNC Symbol;Acc:HGNC:24308]	protein_coding	37.421
ENSG00000049759	NEDD4L	18	+	58044367	58401540	neural precursor cell expressed, developmentally down-regulated 4-like, E3 ubiquitin protein ligase [Source:HGNC Symbol;Acc:HGNC:7728]	protein_coding	21.2236
ENSG00000049860	HEXB	5	+	74640023	74722647	hexosaminidase subunit beta [Source:HGNC Symbol;Acc:HGNC:4879]	protein_coding	33.8371
ENSG00000050130	JKAMP	14	+	59484443	59505410	JNK1/MAPK8 associated membrane protein [Source:HGNC Symbol;Acc:HGNC:20184]	protein_coding	1.31416
ENSG00000050165	DKK3	11	-	11963106	12009769	dickkopf WNT signaling pathway inhibitor 3 [Source:HGNC Symbol;Acc:HGNC:2893]	protein_coding	30.5098
ENSG00000050327	ARHGEF5	7	+	144355288	144380632	Rho guanine nucleotide exchange factor 5 [Source:HGNC Symbol;Acc:HGNC:13209]	protein_coding	25.3374
ENSG00000050393	MCUR1	6	-	13786557	13814568	mitochondrial calcium uniporter regulator 1 [Source:HGNC Symbol;Acc:HGNC:21097]	protein_coding	2.72874
ENSG00000050405	LIMA1	12	-	50175788	50283546	LIM domain and actin binding 1 [Source:HGNC Symbol;Acc:HGNC:24636]	protein_coding	35.9484
ENSG00000050426	LETMD1	12	+	51047962	51060424	LETM1 domain containing 1 [Source:HGNC Symbol;Acc:HGNC:24241]	protein_coding	17.4735
ENSG00000050438	SLC4A8	12	+	51391317	51515763	solute carrier family 4 member 8 [Source:HGNC Symbol;Acc:HGNC:11034]	protein_coding	8.99103
ENSG00000050628	PTGER3	1	-	70852353	71047808	prostaglandin E receptor 3 [Source:HGNC Symbol;Acc:HGNC:9595]	protein_coding	2.90357
ENSG00000050730	TNIP3	4	-	121131408	121227466	TNFAIP3 interacting protein 3 [Source:HGNC Symbol;Acc:HGNC:19315]	protein_coding	2.90772
ENSG00000050748	MAPK9	5	-	180233143	180292099	mitogen-activated protein kinase 9 [Source:HGNC Symbol;Acc:HGNC:6886]	protein_coding	16.4685
ENSG00000050767	COL23A1	5	-	178237618	178590555	collagen type XXIII alpha 1 chain [Source:HGNC Symbol;Acc:HGNC:22990]	protein_coding	18.747
ENSG00000050820	BCAR1	16	-	75228187	75268053	BCAR1, Cas family scaffold protein [Source:HGNC Symbol;Acc:HGNC:971]	protein_coding	55.9831
ENSG00000051009	FAM160A2	11	-	6211335	6234711	family with sequence similarity 160 member A2 [Source:HGNC Symbol;Acc:HGNC:25378]	protein_coding	60.9377
ENSG00000051108	HERPUD1	16	+	56932048	56944863	homocysteine inducible ER protein with ubiquitin like domain 1 [Source:HGNC Symbol;Acc:HGNC:13744]	protein_coding	117.46
ENSG00000051128	HOMER3	19	-	18929201	18941261	homer scaffold protein 3 [Source:HGNC Symbol;Acc:HGNC:17514]	protein_coding	2.75304
ENSG00000051341	POLQ	3	-	121431427	121546641	DNA polymerase theta [Source:HGNC Symbol;Acc:HGNC:9186]	protein_coding	1.22062
ENSG00000051382	PIK3CB	3	-	138652699	138834938	phosphatidylinositol-4,5-bisphosphate 3-kinase catalytic subunit beta [Source:HGNC Symbol;Acc:HGNC:8976]	protein_coding	12.492
ENSG00000051523	CYBA	16	-	88643283	88651152	cytochrome b-245 alpha chain [Source:HGNC Symbol;Acc:HGNC:2577]	protein_coding	27.9916
ENSG00000051596	THOC3	5	-	175917873	176034680	THO complex 3 [Source:HGNC Symbol;Acc:HGNC:19072]	protein_coding	2.84787
ENSG00000051620	HEBP2	6	+	138403531	138422197	heme binding protein 2 [Source:HGNC Symbol;Acc:HGNC:15716]	protein_coding	4.46035
ENSG00000051825	MPHOSPH9	12	-	123152320	123244014	M-phase phosphoprotein 9 [Source:HGNC Symbol;Acc:HGNC:7215]	protein_coding	3.64963
ENSG00000052126	PLEKHA5	12	+	19129752	19376400	pleckstrin homology domain containing A5 [Source:HGNC Symbol;Acc:HGNC:30036]	protein_coding	23.3776
ENSG00000052344	PRSS8	16	-	31131433	31135762	serine protease 8 [Source:HGNC Symbol;Acc:HGNC:9491]	protein_coding	40.6324
ENSG00000052723	SIKE1	1	-	114769479	114780685	suppressor of IKBKE 1 [Source:HGNC Symbol;Acc:HGNC:26119]	protein_coding	1.46892
ENSG00000052749	RRP12	10	-	97356358	97426076	ribosomal RNA processing 12 homolog [Source:HGNC Symbol;Acc:HGNC:29100]	protein_coding	18.9408
ENSG00000052795	FNIP2	4	+	158769138	158908049	folliculin interacting protein 2 [Source:HGNC Symbol;Acc:HGNC:29280]	protein_coding	10.7213
ENSG00000052802	MSMO1	4	+	165327623	165343160	methylsterol monooxygenase 1 [Source:HGNC Symbol;Acc:HGNC:10545]	protein_coding	6.27998
ENSG00000052841	TTC17	11	+	43358932	43494933	tetratricopeptide repeat domain 17 [Source:HGNC Symbol;Acc:HGNC:25596]	protein_coding	121.704
ENSG00000053108	FSTL4	5	-	133196455	133612564	follistatin like 4 [Source:HGNC Symbol;Acc:HGNC:21389]	protein_coding	2.12372
ENSG00000053254	FOXN3	14	-	89124871	89619149	forkhead box N3 [Source:HGNC Symbol;Acc:HGNC:1928]	protein_coding	51.1646
ENSG00000053328	METTL24	6	-	110245928	110358272	methyltransferase like 24 [Source:HGNC Symbol;Acc:HGNC:21566]	protein_coding	1.61238
ENSG00000053371	AKR7A2	1	-	19303965	19312146	aldo-keto reductase family 7 member A2 [Source:HGNC Symbol;Acc:HGNC:389]	protein_coding	18.7764
ENSG00000053372	MRTO4	1	+	19251539	19260128	MRT4 homolog, ribosome maturation factor [Source:HGNC Symbol;Acc:HGNC:18477]	protein_coding	1.5088
ENSG00000053501	USE1	19	+	17215346	17219829	unconventional SNARE in the ER 1 [Source:HGNC Symbol;Acc:HGNC:30882]	protein_coding	14.1835
ENSG00000053524	MCF2L2	3	-	183178043	183428778	MCF.2 cell line derived transforming sequence-like 2 [Source:HGNC Symbol;Acc:HGNC:30319]	protein_coding	2.35552
ENSG00000053747	LAMA3	18	+	23689443	23956222	laminin subunit alpha 3 [Source:HGNC Symbol;Acc:HGNC:6483]	protein_coding	20.309
ENSG00000053770	AP5M1	14	+	57268909	57298742	adaptor related protein complex 5 subunit mu 1 [Source:HGNC Symbol;Acc:HGNC:20192]	protein_coding	10.5914
ENSG00000053900	ANAPC4	4	+	25377213	25418498	anaphase promoting complex subunit 4 [Source:HGNC Symbol;Acc:HGNC:19990]	protein_coding	38.6877
ENSG00000053918	KCNQ1	11	+	2444684	2849110	potassium voltage-gated channel subfamily Q member 1 [Source:HGNC Symbol;Acc:HGNC:6294]	protein_coding	4.80904
ENSG00000054116	TRAPPC3	1	-	36136570	36156053	trafficking protein particle complex 3 [Source:HGNC Symbol;Acc:HGNC:19942]	protein_coding	6.68006
ENSG00000054118	THRAP3	1	+	36224416	36305357	thyroid hormone receptor associated protein 3 [Source:HGNC Symbol;Acc:HGNC:22964]	protein_coding	18.9368
ENSG00000054148	PHPT1	9	+	136848724	136851027	phosphohistidine phosphatase 1 [Source:HGNC Symbol;Acc:HGNC:30033]	protein_coding	25.6907
ENSG00000054179	ENTPD2	9	-	137048098	137054045	ectonucleoside triphosphate diphosphohydrolase 2 [Source:HGNC Symbol;Acc:HGNC:3364]	protein_coding	1.36558
ENSG00000054219	LY75	2	-	159803355	159904749	lymphocyte antigen 75 [Source:HGNC Symbol;Acc:HGNC:6729]	protein_coding	10.5774
ENSG00000054267	ARID4B	1	-	235131634	235328219	AT-rich interaction domain 4B [Source:HGNC Symbol;Acc:HGNC:15550]	protein_coding	22.6282
ENSG00000054282	SDCCAG8	1	+	243256034	243500092	serologically defined colon cancer antigen 8 [Source:HGNC Symbol;Acc:HGNC:10671]	protein_coding	21.789
ENSG00000054392	HHAT	1	+	210328252	210676296	hedgehog acyltransferase [Source:HGNC Symbol;Acc:HGNC:18270]	protein_coding	2.70993
ENSG00000054523	KIF1B	1	+	10210805	10381603	kinesin family member 1B [Source:HGNC Symbol;Acc:HGNC:16636]	protein_coding	31.3705
ENSG00000054611	TBC1D22A	22	+	46762617	47175699	TBC1 domain family member 22A [Source:HGNC Symbol;Acc:HGNC:1309]	protein_coding	30.9726
ENSG00000054654	SYNE2	14	+	63852983	64226433	spectrin repeat containing nuclear envelope protein 2 [Source:HGNC Symbol;Acc:HGNC:17084]	protein_coding	39.7273
ENSG00000054690	PLEKHH1	14	+	67533301	67589612	pleckstrin homology, MyTH4 and FERM domain containing H1 [Source:HGNC Symbol;Acc:HGNC:17733]	protein_coding	26.5493
ENSG00000054793	ATP9A	20	-	51596514	51768634	ATPase phospholipid transporting 9A (putative) [Source:HGNC Symbol;Acc:HGNC:13540]	protein_coding	13.697
ENSG00000054965	FAM168A	11	-	73400487	73598189	family with sequence similarity 168 member A [Source:HGNC Symbol;Acc:HGNC:28999]	protein_coding	11.6107
ENSG00000054983	GALC	14	-	87837820	87993665	galactosylceramidase [Source:HGNC Symbol;Acc:HGNC:4115]	protein_coding	10.6888
ENSG00000055044	NOP58	2	+	202265716	202303666	NOP58 ribonucleoprotein [Source:HGNC Symbol;Acc:HGNC:29926]	protein_coding	41.2435
ENSG00000055070	SZRD1	1	+	16352575	16398145	SUZ RNA binding domain containing 1 [Source:HGNC Symbol;Acc:HGNC:30232]	protein_coding	15.7474
ENSG00000055118	KCNH2	7	-	150944961	150978315	potassium voltage-gated channel subfamily H member 2 [Source:HGNC Symbol;Acc:HGNC:6251]	protein_coding	4.09448
ENSG00000055130	CUL1	7	+	148697914	148801036	cullin 1 [Source:HGNC Symbol;Acc:HGNC:2551]	protein_coding	17.4886
ENSG00000055147	FAM114A2	5	-	153990128	154038936	family with sequence similarity 114 member A2 [Source:HGNC Symbol;Acc:HGNC:1333]	protein_coding	4.57692
ENSG00000055163	CYFIP2	5	+	157266079	157395595	cytoplasmic FMR1 interacting protein 2 [Source:HGNC Symbol;Acc:HGNC:13760]	protein_coding	25.7517
ENSG00000055208	TAB2	6	+	149218641	149411613	TGF-beta activated kinase 1 (MAP3K7) binding protein 2 [Source:HGNC Symbol;Acc:HGNC:17075]	protein_coding	22.8213
ENSG00000055211	GINM1	6	+	149566294	149591748	glycoprotein integral membrane 1 [Source:HGNC Symbol;Acc:HGNC:21074]	protein_coding	8.60687
ENSG00000055332	EIF2AK2	2	-	37099210	37157065	eukaryotic translation initiation factor 2 alpha kinase 2 [Source:HGNC Symbol;Acc:HGNC:9437]	protein_coding	12.4033
ENSG00000055483	USP36	17	-	78787381	78841441	ubiquitin specific peptidase 36 [Source:HGNC Symbol;Acc:HGNC:20062]	protein_coding	22.37
ENSG00000055609	KMT2C	7	-	152134922	152436005	lysine methyltransferase 2C [Source:HGNC Symbol;Acc:HGNC:13726]	protein_coding	37.1688
ENSG00000055732	MCOLN3	1	-	85018082	85048499	mucolipin 3 [Source:HGNC Symbol;Acc:HGNC:13358]	protein_coding	2.04531
ENSG00000055917	PUM2	2	-	20248691	20352234	pumilio RNA binding family member 2 [Source:HGNC Symbol;Acc:HGNC:14958]	protein_coding	18.0053
ENSG00000055950	MRPL43	10	-	100969458	100987515	mitochondrial ribosomal protein L43 [Source:HGNC Symbol;Acc:HGNC:14517]	protein_coding	29.9663
ENSG00000055955	ITIH4	3	-	52812975	52831479	inter-alpha-trypsin inhibitor heavy chain family member 4 [Source:HGNC Symbol;Acc:HGNC:6169]	protein_coding	10.4843
ENSG00000056050	HPF1	4	-	169729465	169757953	histone PARylation factor 1 [Source:HGNC Symbol;Acc:HGNC:26051]	protein_coding	2.20676
ENSG00000056097	ZFR	5	-	32354350	32444761	zinc finger RNA binding protein [Source:HGNC Symbol;Acc:HGNC:17277]	protein_coding	22.5213
ENSG00000056558	TRAF1	9	-	120902393	120929173	TNF receptor associated factor 1 [Source:HGNC Symbol;Acc:HGNC:12031]	protein_coding	3.39679
ENSG00000056586	RC3H2	9	-	122844556	122905341	ring finger and CCCH-type domains 2 [Source:HGNC Symbol;Acc:HGNC:21461]	protein_coding	24.5676
ENSG00000056972	TRAF3IP2	6	-	111556454	111606278	TRAF3 interacting protein 2 [Source:HGNC Symbol;Acc:HGNC:1343]	protein_coding	1.68562
ENSG00000057019	DCBLD2	3	-	98795941	98901689	discoidin, CUB and LCCL domain containing 2 [Source:HGNC Symbol;Acc:HGNC:24627]	protein_coding	4.53291
ENSG00000057252	SOAT1	1	+	179293714	179358680	sterol O-acyltransferase 1 [Source:HGNC Symbol;Acc:HGNC:11177]	protein_coding	2.83574
ENSG00000057294	PKP2	12	-	32790745	32896840	plakophilin 2 [Source:HGNC Symbol;Acc:HGNC:9024]	protein_coding	20.2381
ENSG00000057608	GDI2	10	-	5765223	5842132	GDP dissociation inhibitor 2 [Source:HGNC Symbol;Acc:HGNC:4227]	protein_coding	27.7749
ENSG00000057657	PRDM1	6	+	106086320	106109939	PR/SET domain 1 [Source:HGNC Symbol;Acc:HGNC:9346]	protein_coding	9.05762
ENSG00000057663	ATG5	6	-	106045423	106325791	autophagy related 5 [Source:HGNC Symbol;Acc:HGNC:589]	protein_coding	2.72762
ENSG00000057704	TMCC3	12	-	94567124	94650562	transmembrane and coiled-coil domain family 3 [Source:HGNC Symbol;Acc:HGNC:29199]	protein_coding	6.36784
ENSG00000057757	PITHD1	1	+	23778405	23788232	PITH domain containing 1 [Source:HGNC Symbol;Acc:HGNC:25022]	protein_coding	1.99558
ENSG00000057935	MTA3	2	+	42494569	42756947	metastasis associated 1 family member 3 [Source:HGNC Symbol;Acc:HGNC:23784]	protein_coding	23.0153
ENSG00000058056	USP13	3	+	179652755	179789401	ubiquitin specific peptidase 13 [Source:HGNC Symbol;Acc:HGNC:12611]	protein_coding	7.11654
ENSG00000058063	ATP11B	3	+	182793500	182921635	ATPase phospholipid transporting 11B (putative) [Source:HGNC Symbol;Acc:HGNC:13553]	protein_coding	43.2056
ENSG00000058085	LAMC2	1	+	183186238	183244900	laminin subunit gamma 2 [Source:HGNC Symbol;Acc:HGNC:6493]	protein_coding	4.70368
ENSG00000058091	CDK14	7	+	90466424	91210590	cyclin dependent kinase 14 [Source:HGNC Symbol;Acc:HGNC:8883]	protein_coding	3.57653
ENSG00000058262	SEC61A1	3	+	128051641	128071683	Sec61 translocon alpha 1 subunit [Source:HGNC Symbol;Acc:HGNC:18276]	protein_coding	32.8001
ENSG00000058272	PPP1R12A	12	-	79773563	79935460	protein phosphatase 1 regulatory subunit 12A [Source:HGNC Symbol;Acc:HGNC:7618]	protein_coding	81.2397
ENSG00000058453	CROCC	1	+	16740273	16972979	ciliary rootlet coiled-coil, rootletin [Source:HGNC Symbol;Acc:HGNC:21299]	protein_coding	21.4663
ENSG00000058600	POLR3E	16	+	22297375	22335103	RNA polymerase III subunit E [Source:HGNC Symbol;Acc:HGNC:30347]	protein_coding	25.7031
ENSG00000058668	ATP2B4	1	+	203626561	203744081	ATPase plasma membrane Ca2+ transporting 4 [Source:HGNC Symbol;Acc:HGNC:817]	protein_coding	40.0805
ENSG00000058673	ZC3H11A	1	+	203795654	203854999	zinc finger CCCH-type containing 11A [Source:HGNC Symbol;Acc:HGNC:29093]	protein_coding	29.8963
ENSG00000058729	RIOK2	5	-	97160867	97183260	RIO kinase 2 [Source:HGNC Symbol;Acc:HGNC:18999]	protein_coding	4.29052
ENSG00000058799	YIPF1	1	-	53851719	53889834	Yip1 domain family member 1 [Source:HGNC Symbol;Acc:HGNC:25231]	protein_coding	2.6159
ENSG00000058804	NDC1	1	-	53765460	53838860	NDC1 transmembrane nucleoporin [Source:HGNC Symbol;Acc:HGNC:25525]	protein_coding	2.28048
ENSG00000058866	DGKG	3	-	186105668	186362237	diacylglycerol kinase gamma [Source:HGNC Symbol;Acc:HGNC:2853]	protein_coding	1.77214
ENSG00000059122	FLYWCH1	16	+	2911937	2951208	FLYWCH-type zinc finger 1 [Source:HGNC Symbol;Acc:HGNC:25404]	protein_coding	28.8374
ENSG00000059145	UNKL	16	-	1363205	1414751	unkempt family like zinc finger [Source:HGNC Symbol;Acc:HGNC:14184]	protein_coding	30.0387
ENSG00000059377	TBXAS1	7	+	139777051	140020325	thromboxane A synthase 1 [Source:HGNC Symbol;Acc:HGNC:11609]	protein_coding	13.8059
ENSG00000059378	PARP12	7	-	140023744	140063721	poly(ADP-ribose) polymerase family member 12 [Source:HGNC Symbol;Acc:HGNC:21919]	protein_coding	52.2895
ENSG00000059573	ALDH18A1	10	-	95605929	95656706	aldehyde dehydrogenase 18 family member A1 [Source:HGNC Symbol;Acc:HGNC:9722]	protein_coding	21.9759
ENSG00000059588	TARBP1	1	-	234391313	234479103	TAR (HIV-1) RNA binding protein 1 [Source:HGNC Symbol;Acc:HGNC:11568]	protein_coding	24.622
ENSG00000059691	GATB	4	-	151670504	151761023	glutamyl-tRNA amidotransferase subunit B [Source:HGNC Symbol;Acc:HGNC:8849]	protein_coding	1.63256
ENSG00000059728	MXD1	2	+	69897688	69942945	MAX dimerization protein 1 [Source:HGNC Symbol;Acc:HGNC:6761]	protein_coding	26.7978
ENSG00000059758	CDK17	12	-	96278261	96400560	cyclin dependent kinase 17 [Source:HGNC Symbol;Acc:HGNC:8750]	protein_coding	19.212
ENSG00000059769	DNAJC25	9	+	111631352	111654351	DnaJ heat shock protein family (Hsp40) member C25 [Source:HGNC Symbol;Acc:HGNC:34187]	protein_coding	1.51833
ENSG00000059804	SLC2A3	12	-	7919230	7936275	solute carrier family 2 member 3 [Source:HGNC Symbol;Acc:HGNC:11007]	protein_coding	3.7886
ENSG00000060069	CTDP1	18	+	79679801	79756623	CTD phosphatase subunit 1 [Source:HGNC Symbol;Acc:HGNC:2498]	protein_coding	4.4145
ENSG00000060138	YBX3	12	-	10699089	10723312	Y-box binding protein 3 [Source:HGNC Symbol;Acc:HGNC:2428]	protein_coding	36.6412
ENSG00000060237	WNK1	12	+	752593	911452	WNK lysine deficient protein kinase 1 [Source:HGNC Symbol;Acc:HGNC:14540]	protein_coding	72.6683
ENSG00000060339	CCAR1	10	+	68721012	68792377	cell division cycle and apoptosis regulator 1 [Source:HGNC Symbol;Acc:HGNC:24236]	protein_coding	30.3972
ENSG00000060491	OGFR	20	+	62804835	62814000	opioid growth factor receptor [Source:HGNC Symbol;Acc:HGNC:15768]	protein_coding	16.1226
ENSG00000060566	CREB3L3	19	+	4153601	4173054	cAMP responsive element binding protein 3 like 3 [Source:HGNC Symbol;Acc:HGNC:18855]	protein_coding	54.4278
ENSG00000060642	PIGV	1	+	26787472	26798398	phosphatidylinositol glycan anchor biosynthesis class V [Source:HGNC Symbol;Acc:HGNC:26031]	protein_coding	1.04147
ENSG00000060656	PTPRU	1	+	29236516	29326813	protein tyrosine phosphatase, receptor type U [Source:HGNC Symbol;Acc:HGNC:9683]	protein_coding	1.16404
ENSG00000060688	SNRNP40	1	-	31259568	31296782	small nuclear ribonucleoprotein U5 subunit 40 [Source:HGNC Symbol;Acc:HGNC:30857]	protein_coding	16.7363
ENSG00000060749	QSER1	11	+	32892820	32993316	glutamine and serine rich 1 [Source:HGNC Symbol;Acc:HGNC:26154]	protein_coding	3.41162
ENSG00000060762	MPC1	6	-	166364919	166383013	mitochondrial pyruvate carrier 1 [Source:HGNC Symbol;Acc:HGNC:21606]	protein_coding	4.12138
ENSG00000060971	ACAA1	3	-	38103129	38137242	acetyl-CoA acyltransferase 1 [Source:HGNC Symbol;Acc:HGNC:82]	protein_coding	57.0516
ENSG00000061273	HDAC7	12	-	47782722	47833132	histone deacetylase 7 [Source:HGNC Symbol;Acc:HGNC:14067]	protein_coding	35.2145
ENSG00000061455	PRDM6	5	+	123089121	123194266	PR/SET domain 6 [Source:HGNC Symbol;Acc:HGNC:9350]	protein_coding	1.23627
ENSG00000061656	SPAG4	20	+	35615892	35621049	sperm associated antigen 4 [Source:HGNC Symbol;Acc:HGNC:11214]	protein_coding	5.56906
ENSG00000061676	NCKAP1	2	-	182909115	183038858	NCK associated protein 1 [Source:HGNC Symbol;Acc:HGNC:7666]	protein_coding	33.5151
ENSG00000061794	MRPS35	12	+	27710773	27756295	mitochondrial ribosomal protein S35 [Source:HGNC Symbol;Acc:HGNC:16635]	protein_coding	2.86368
ENSG00000061918	GUCY1B1	4	+	155758992	155807591	guanylate cyclase 1 soluble subunit beta 1 [Source:HGNC Symbol;Acc:HGNC:4687]	protein_coding	9.0013
ENSG00000061936	SFSWAP	12	+	131711081	131799737	splicing factor SWAP [Source:HGNC Symbol;Acc:HGNC:10790]	protein_coding	29.227
ENSG00000061938	TNK2	3	-	195863364	195911945	tyrosine kinase non receptor 2 [Source:HGNC Symbol;Acc:HGNC:19297]	protein_coding	30.4482
ENSG00000061987	MON2	12	+	62466817	62600479	MON2 homolog, regulator of endosome-to-Golgi trafficking [Source:HGNC Symbol;Acc:HGNC:29177]	protein_coding	34.227
ENSG00000062194	GPBP1	5	+	57173948	57264679	GC-rich promoter binding protein 1 [Source:HGNC Symbol;Acc:HGNC:29520]	protein_coding	31.1471
ENSG00000062282	DGAT2	11	+	75759512	75801535	diacylglycerol O-acyltransferase 2 [Source:HGNC Symbol;Acc:HGNC:16940]	protein_coding	3.34676
ENSG00000062370	ZNF112	19	-	44326555	44367217	zinc finger protein 112 [Source:HGNC Symbol;Acc:HGNC:12892]	protein_coding	1.96406
ENSG00000062485	CS	12	-	56271699	56300392	citrate synthase [Source:HGNC Symbol;Acc:HGNC:2422]	protein_coding	40.2036
ENSG00000062524	LTK	15	-	41503638	41513887	leukocyte receptor tyrosine kinase [Source:HGNC Symbol;Acc:HGNC:6721]	protein_coding	5.92504
ENSG00000062598	ELMO2	20	-	46366049	46432985	engulfment and cell motility 2 [Source:HGNC Symbol;Acc:HGNC:17233]	protein_coding	13.4944
ENSG00000062650	WAPL	10	-	86435256	86521815	WAPL cohesin release factor [Source:HGNC Symbol;Acc:HGNC:23293]	protein_coding	29.6517
ENSG00000062716	VMP1	17	+	59707192	59842255	vacuole membrane protein 1 [Source:HGNC Symbol;Acc:HGNC:29559]	protein_coding	123.203
ENSG00000062725	APPBP2	17	-	60443149	60526219	amyloid beta precursor protein binding protein 2 [Source:HGNC Symbol;Acc:HGNC:622]	protein_coding	7.30982
ENSG00000062822	POLD1	19	+	50384204	50418016	DNA polymerase delta 1, catalytic subunit [Source:HGNC Symbol;Acc:HGNC:9175]	protein_coding	9.02201
ENSG00000063046	EIF4B	12	+	53006158	53042209	eukaryotic translation initiation factor 4B [Source:HGNC Symbol;Acc:HGNC:3285]	protein_coding	112.119
ENSG00000063127	SLC6A16	19	-	49289638	49325225	solute carrier family 6 member 16 [Source:HGNC Symbol;Acc:HGNC:13622]	protein_coding	3.16855
ENSG00000063169	BICRA	19	+	47608196	47703277	BRD4 interacting chromatin remodeling complex associated protein [Source:HGNC Symbol;Acc:HGNC:4332]	protein_coding	14.7896
ENSG00000063176	SPHK2	19	+	48619291	48630717	sphingosine kinase 2 [Source:HGNC Symbol;Acc:HGNC:18859]	protein_coding	14.7754
ENSG00000063177	RPL18	19	-	48615328	48619536	ribosomal protein L18 [Source:HGNC Symbol;Acc:HGNC:10310]	protein_coding	47.5503
ENSG00000063241	ISOC2	19	-	55452985	55462343	isochorismatase domain containing 2 [Source:HGNC Symbol;Acc:HGNC:26278]	protein_coding	8.14346
ENSG00000063244	U2AF2	19	+	55654146	55674715	U2 small nuclear RNA auxiliary factor 2 [Source:HGNC Symbol;Acc:HGNC:23156]	protein_coding	77.1252
ENSG00000063245	EPN1	19	+	55675226	55709858	epsin 1 [Source:HGNC Symbol;Acc:HGNC:21604]	protein_coding	31.2932
ENSG00000063322	MED29	19	+	39391303	39400637	mediator complex subunit 29 [Source:HGNC Symbol;Acc:HGNC:23074]	protein_coding	6.09838
ENSG00000063438	AHRR	5	+	304176	438291	aryl-hydrocarbon receptor repressor [Source:HGNC Symbol;Acc:HGNC:346]	protein_coding	3.6463
ENSG00000063587	ZNF275	X	+	153334147	153360110	zinc finger protein 275 [Source:HGNC Symbol;Acc:HGNC:13069]	protein_coding	2.32019
ENSG00000063601	MTMR1	X	+	150692971	150765103	myotubularin related protein 1 [Source:HGNC Symbol;Acc:HGNC:7449]	protein_coding	5.66902
ENSG00000063660	GPC1	2	+	240435671	240468078	glypican 1 [Source:HGNC Symbol;Acc:HGNC:4449]	protein_coding	9.28584
ENSG00000063854	HAGH	16	-	1795620	1827194	hydroxyacylglutathione hydrolase [Source:HGNC Symbol;Acc:HGNC:4805]	protein_coding	12.4426
ENSG00000063978	RNF4	4	+	2462220	2625320	ring finger protein 4 [Source:HGNC Symbol;Acc:HGNC:10067]	protein_coding	39.9189
ENSG00000064012	CASP8	2	+	201233443	201287711	caspase 8 [Source:HGNC Symbol;Acc:HGNC:1509]	protein_coding	12.7522
ENSG00000064042	LIMCH1	4	+	41359607	41700044	LIM and calponin homology domains 1 [Source:HGNC Symbol;Acc:HGNC:29191]	protein_coding	19.8251
ENSG00000064102	INTS13	12	-	26905181	26938326	integrator complex subunit 13 [Source:HGNC Symbol;Acc:HGNC:20174]	protein_coding	1.80425
ENSG00000064115	TM7SF3	12	-	26973195	27014434	transmembrane 7 superfamily member 3 [Source:HGNC Symbol;Acc:HGNC:23049]	protein_coding	16.0136
ENSG00000064205	WISP2	20	+	44714844	44728509	WNT1 inducible signaling pathway protein 2 [Source:HGNC Symbol;Acc:HGNC:12770]	protein_coding	1.50924
ENSG00000064225	ST3GAL6	3	+	98732236	98821201	ST3 beta-galactoside alpha-2,3-sialyltransferase 6 [Source:HGNC Symbol;Acc:HGNC:18080]	protein_coding	22.5724
ENSG00000064270	ATP2C2	16	+	84368527	84464187	ATPase secretory pathway Ca2+ transporting 2 [Source:HGNC Symbol;Acc:HGNC:29103]	protein_coding	6.43599
ENSG00000064313	TAF2	8	-	119730775	119832863	TATA-box binding protein associated factor 2 [Source:HGNC Symbol;Acc:HGNC:11536]	protein_coding	10.7485
ENSG00000064393	HIPK2	7	-	139561570	139777778	homeodomain interacting protein kinase 2 [Source:HGNC Symbol;Acc:HGNC:14402]	protein_coding	25.9728
ENSG00000064419	TNPO3	7	-	128954180	129055173	transportin 3 [Source:HGNC Symbol;Acc:HGNC:17103]	protein_coding	15.6228
ENSG00000064489	BORCS8-MEF2B	19	-	19145567	19192158	BORCS8-MEF2B readthrough [Source:HGNC Symbol;Acc:HGNC:39979]	protein_coding	5.91177
ENSG00000064490	RFXANK	19	+	19192229	19201869	regulatory factor X associated ankyrin containing protein [Source:HGNC Symbol;Acc:HGNC:9987]	protein_coding	13.3134
ENSG00000064545	TMEM161A	19	-	19119169	19138513	transmembrane protein 161A [Source:HGNC Symbol;Acc:HGNC:26020]	protein_coding	18.8937
ENSG00000064547	LPAR2	19	-	19623668	19628930	lysophosphatidic acid receptor 2 [Source:HGNC Symbol;Acc:HGNC:3168]	protein_coding	4.33277
ENSG00000064601	CTSA	20	+	45890144	45898820	cathepsin A [Source:HGNC Symbol;Acc:HGNC:9251]	protein_coding	58.4187
ENSG00000064607	SUGP2	19	-	18990888	19034023	SURP and G-patch domain containing 2 [Source:HGNC Symbol;Acc:HGNC:18641]	protein_coding	14.2317
ENSG00000064651	SLC12A2	5	+	128083766	128189688	solute carrier family 12 member 2 [Source:HGNC Symbol;Acc:HGNC:10911]	protein_coding	11.4457
ENSG00000064652	SNX24	5	+	122843439	123029354	sorting nexin 24 [Source:HGNC Symbol;Acc:HGNC:21533]	protein_coding	4.90015
ENSG00000064666	CNN2	19	+	1026581	1039068	calponin 2 [Source:HGNC Symbol;Acc:HGNC:2156]	protein_coding	9.70999
ENSG00000064687	ABCA7	19	+	1040101	1065572	ATP binding cassette subfamily A member 7 [Source:HGNC Symbol;Acc:HGNC:37]	protein_coding	16.8179
ENSG00000064692	SNCAIP	5	+	122311354	122464219	synuclein alpha interacting protein [Source:HGNC Symbol;Acc:HGNC:11139]	protein_coding	4.76692
ENSG00000064703	DDX20	1	+	111755245	111768016	DEAD-box helicase 20 [Source:HGNC Symbol;Acc:HGNC:2743]	protein_coding	1.70244
ENSG00000064726	BTBD1	15	-	83016422	83067354	BTB domain containing 1 [Source:HGNC Symbol;Acc:HGNC:1120]	protein_coding	14.566
ENSG00000064763	FAR2	12	+	29149103	29340980	fatty acyl-CoA reductase 2 [Source:HGNC Symbol;Acc:HGNC:25531]	protein_coding	13.4498
ENSG00000064787	BCAS1	20	-	53936777	54070594	breast carcinoma amplified sequence 1 [Source:HGNC Symbol;Acc:HGNC:974]	protein_coding	1.87388
ENSG00000064932	SBNO2	19	-	1107636	1174283	strawberry notch homolog 2 [Source:HGNC Symbol;Acc:HGNC:29158]	protein_coding	27.1535
ENSG00000064933	PMS1	2	+	189784085	189877629	PMS1 homolog 1, mismatch repair system component [Source:HGNC Symbol;Acc:HGNC:9121]	protein_coding	3.07482
ENSG00000064961	HMG20B	19	+	3572777	3579088	high mobility group 20B [Source:HGNC Symbol;Acc:HGNC:5002]	protein_coding	34.0557
ENSG00000064989	CALCRL	2	-	187343129	187448460	calcitonin receptor like receptor [Source:HGNC Symbol;Acc:HGNC:16709]	protein_coding	6.87851
ENSG00000064995	TAF11	6	-	34877462	34888089	TATA-box binding protein associated factor 11 [Source:HGNC Symbol;Acc:HGNC:11544]	protein_coding	4.21788
ENSG00000064999	ANKS1A	6	+	34889265	35091413	ankyrin repeat and sterile alpha motif domain containing 1A [Source:HGNC Symbol;Acc:HGNC:20961]	protein_coding	32.0432
ENSG00000065000	AP3D1	19	-	2100988	2164468	adaptor related protein complex 3 subunit delta 1 [Source:HGNC Symbol;Acc:HGNC:568]	protein_coding	36.3444
ENSG00000065029	ZNF76	6	+	35258909	35295985	zinc finger protein 76 [Source:HGNC Symbol;Acc:HGNC:13149]	protein_coding	11.9005
ENSG00000065054	SLC9A3R2	16	+	2025356	2039026	SLC9A3 regulator 2 [Source:HGNC Symbol;Acc:HGNC:11076]	protein_coding	29.9753
ENSG00000065060	UHRF1BP1	6	+	34792015	34883138	UHRF1 binding protein 1 [Source:HGNC Symbol;Acc:HGNC:21216]	protein_coding	3.47136
ENSG00000065135	GNAI3	1	+	109548611	109618321	G protein subunit alpha i3 [Source:HGNC Symbol;Acc:HGNC:4387]	protein_coding	1.76651
ENSG00000065150	IPO5	13	+	97953658	98024297	importin 5 [Source:HGNC Symbol;Acc:HGNC:6402]	protein_coding	37.5832
ENSG00000065154	OAT	10	-	124397303	124418976	ornithine aminotransferase [Source:HGNC Symbol;Acc:HGNC:8091]	protein_coding	32.8501
ENSG00000065243	PKN2	1	+	88684222	88836255	protein kinase N2 [Source:HGNC Symbol;Acc:HGNC:9406]	protein_coding	35.1919
ENSG00000065268	WDR18	19	+	984271	998438	WD repeat domain 18 [Source:HGNC Symbol;Acc:HGNC:17956]	protein_coding	1.64737
ENSG00000065308	TRAM2	6	-	52497402	52576915	translocation associated membrane protein 2 [Source:HGNC Symbol;Acc:HGNC:16855]	protein_coding	14.2199
ENSG00000065320	NTN1	17	+	9021542	9244000	netrin 1 [Source:HGNC Symbol;Acc:HGNC:8029]	protein_coding	21.4999
ENSG00000065325	GLP2R	17	+	9822206	9892102	glucagon like peptide 2 receptor [Source:HGNC Symbol;Acc:HGNC:4325]	protein_coding	17.6723
ENSG00000065357	DGKA	12	+	55927319	55954027	diacylglycerol kinase alpha [Source:HGNC Symbol;Acc:HGNC:2849]	protein_coding	75.1584
ENSG00000065361	ERBB3	12	+	56076799	56103505	erb-b2 receptor tyrosine kinase 3 [Source:HGNC Symbol;Acc:HGNC:3431]	protein_coding	71.2897
ENSG00000065413	ANKRD44	2	-	196967017	197311173	ankyrin repeat domain 44 [Source:HGNC Symbol;Acc:HGNC:25259]	protein_coding	23.2116
ENSG00000065427	KARS	16	-	75627474	75648643	lysyl-tRNA synthetase [Source:HGNC Symbol;Acc:HGNC:6215]	protein_coding	25.2114
ENSG00000065457	ADAT1	16	-	75596981	75623300	adenosine deaminase, tRNA specific 1 [Source:HGNC Symbol;Acc:HGNC:228]	protein_coding	23.6866
ENSG00000065485	PDIA5	3	+	123067062	123225227	protein disulfide isomerase family A member 5 [Source:HGNC Symbol;Acc:HGNC:24811]	protein_coding	30.8609
ENSG00000065491	TBC1D22B	6	+	37257772	37332970	TBC1 domain family member 22B [Source:HGNC Symbol;Acc:HGNC:21602]	protein_coding	4.69612
ENSG00000065518	NDUFB4	3	+	120596309	120602500	NADH:ubiquinone oxidoreductase subunit B4 [Source:HGNC Symbol;Acc:HGNC:7699]	protein_coding	2.14796
ENSG00000065526	SPEN	1	+	15847864	15940460	spen family transcriptional repressor [Source:HGNC Symbol;Acc:HGNC:17575]	protein_coding	35.2229
ENSG00000065534	MYLK	3	-	123610049	123884331	myosin light chain kinase [Source:HGNC Symbol;Acc:HGNC:7590]	protein_coding	40.6595
ENSG00000065548	ZC3H15	2	+	186486156	186509363	zinc finger CCCH-type containing 15 [Source:HGNC Symbol;Acc:HGNC:29528]	protein_coding	26.1581
ENSG00000065559	MAP2K4	17	+	12020824	12143830	mitogen-activated protein kinase kinase 4 [Source:HGNC Symbol;Acc:HGNC:6844]	protein_coding	4.65518
ENSG00000065613	SLK	10	+	103967201	104029233	STE20 like kinase [Source:HGNC Symbol;Acc:HGNC:11088]	protein_coding	21.1274
ENSG00000065615	CYB5R4	6	+	83859643	83967424	cytochrome b5 reductase 4 [Source:HGNC Symbol;Acc:HGNC:20147]	protein_coding	2.13483
ENSG00000065618	COL17A1	10	-	104031286	104085957	collagen type XVII alpha 1 chain [Source:HGNC Symbol;Acc:HGNC:2194]	protein_coding	23.2912
ENSG00000065665	SEC61A2	10	+	12129637	12169961	Sec61 translocon alpha 2 subunit [Source:HGNC Symbol;Acc:HGNC:17702]	protein_coding	3.70396
ENSG00000065675	PRKCQ	10	-	6427143	6580301	protein kinase C theta [Source:HGNC Symbol;Acc:HGNC:9410]	protein_coding	1.79958
ENSG00000065717	TLE2	19	-	2997638	3047635	transducin like enhancer of split 2 [Source:HGNC Symbol;Acc:HGNC:11838]	protein_coding	5.21406
ENSG00000065802	ASB1	2	+	238426742	238452250	ankyrin repeat and SOCS box containing 1 [Source:HGNC Symbol;Acc:HGNC:16011]	protein_coding	4.61129
ENSG00000065809	FAM107B	10	-	14518557	14774897	family with sequence similarity 107 member B [Source:HGNC Symbol;Acc:HGNC:23726]	protein_coding	20.3132
ENSG00000065833	ME1	6	-	83210389	83431071	malic enzyme 1 [Source:HGNC Symbol;Acc:HGNC:6983]	protein_coding	3.197
ENSG00000065882	TBC1D1	4	+	37891087	38139175	TBC1 domain family member 1 [Source:HGNC Symbol;Acc:HGNC:11578]	protein_coding	31.2283
ENSG00000065883	CDK13	7	+	39949646	40099580	cyclin dependent kinase 13 [Source:HGNC Symbol;Acc:HGNC:1733]	protein_coding	32.196
ENSG00000065911	MTHFD2	2	+	74198562	74217565	methylenetetrahydrofolate dehydrogenase (NADP+ dependent) 2, methenyltetrahydrofolate cyclohydrolase [Source:HGNC Symbol;Acc:HGNC:7434]	protein_coding	9.67659
ENSG00000065970	FOXJ2	12	+	8032703	8055503	forkhead box J2 [Source:HGNC Symbol;Acc:HGNC:24818]	protein_coding	2.40146
ENSG00000065978	YBX1	1	+	42682427	42702349	Y-box binding protein 1 [Source:HGNC Symbol;Acc:HGNC:8014]	protein_coding	56.0749
ENSG00000065989	PDE4A	19	+	10416773	10469631	phosphodiesterase 4A [Source:HGNC Symbol;Acc:HGNC:8780]	protein_coding	3.89763
ENSG00000066027	PPP2R5A	1	+	212285537	212361863	protein phosphatase 2 regulatory subunit B'alpha [Source:HGNC Symbol;Acc:HGNC:9309]	protein_coding	11.1676
ENSG00000066044	ELAVL1	19	-	7958579	8005659	ELAV like RNA binding protein 1 [Source:HGNC Symbol;Acc:HGNC:3312]	protein_coding	3.06436
ENSG00000066056	TIE1	1	+	43300993	43323108	tyrosine kinase with immunoglobulin like and EGF like domains 1 [Source:HGNC Symbol;Acc:HGNC:11809]	protein_coding	51.3021
ENSG00000066084	DIP2B	12	+	50504985	50748667	disco interacting protein 2 homolog B [Source:HGNC Symbol;Acc:HGNC:29284]	protein_coding	21.542
ENSG00000066117	SMARCD1	12	+	50084972	50100712	SWI/SNF related, matrix associated, actin dependent regulator of chromatin, subfamily d, member 1 [Source:HGNC Symbol;Acc:HGNC:11106]	protein_coding	13.1863
ENSG00000066135	KDM4A	1	+	43650158	43705515	lysine demethylase 4A [Source:HGNC Symbol;Acc:HGNC:22978]	protein_coding	24.219
ENSG00000066136	NFYC	1	+	40691648	40771603	nuclear transcription factor Y subunit gamma [Source:HGNC Symbol;Acc:HGNC:7806]	protein_coding	34.921
ENSG00000066230	SLC9A3	5	-	470458	524332	solute carrier family 9 member A3 [Source:HGNC Symbol;Acc:HGNC:11073]	protein_coding	148.535
ENSG00000066248	NGEF	2	-	232878686	233013272	neuronal guanine nucleotide exchange factor [Source:HGNC Symbol;Acc:HGNC:7807]	protein_coding	20.1586
ENSG00000066279	ASPM	1	-	197084128	197146694	abnormal spindle microtubule assembly [Source:HGNC Symbol;Acc:HGNC:19048]	protein_coding	1.29796
ENSG00000066294	CD84	1	-	160541095	160579516	CD84 molecule [Source:HGNC Symbol;Acc:HGNC:1704]	protein_coding	6.17556
ENSG00000066322	ELOVL1	1	-	43363397	43368074	ELOVL fatty acid elongase 1 [Source:HGNC Symbol;Acc:HGNC:14418]	protein_coding	17.9093
ENSG00000066336	SPI1	11	-	47354860	47378576	Spi-1 proto-oncogene [Source:HGNC Symbol;Acc:HGNC:11241]	protein_coding	4.8372
ENSG00000066379	ZNRD1	6	+	30058899	30064909	zinc ribbon domain containing 1 [Source:HGNC Symbol;Acc:HGNC:13182]	protein_coding	1.79121
ENSG00000066422	ZBTB11	3	-	101648889	101677495	zinc finger and BTB domain containing 11 [Source:HGNC Symbol;Acc:HGNC:16740]	protein_coding	5.72032
ENSG00000066427	ATXN3	14	-	92044496	92106625	ataxin 3 [Source:HGNC Symbol;Acc:HGNC:7106]	protein_coding	37.0391
ENSG00000066455	GOLGA5	14	+	92794231	92839963	golgin A5 [Source:HGNC Symbol;Acc:HGNC:4428]	protein_coding	11.7825
ENSG00000066468	FGFR2	10	-	121478334	121598458	fibroblast growth factor receptor 2 [Source:HGNC Symbol;Acc:HGNC:3689]	protein_coding	6.63223
ENSG00000066557	LRRC40	1	-	70144805	70205620	leucine rich repeat containing 40 [Source:HGNC Symbol;Acc:HGNC:26004]	protein_coding	3.97321
ENSG00000066583	ISOC1	5	+	129094751	129114028	isochorismatase domain containing 1 [Source:HGNC Symbol;Acc:HGNC:24254]	protein_coding	1.30514
ENSG00000066629	EML1	14	+	99737693	99942060	echinoderm microtubule associated protein like 1 [Source:HGNC Symbol;Acc:HGNC:3330]	protein_coding	9.77182
ENSG00000066651	TRMT11	6	+	125986430	126203817	tRNA methyltransferase 11 homolog [Source:HGNC Symbol;Acc:HGNC:21080]	protein_coding	50.8519
ENSG00000066654	THUMPD1	16	-	20702816	20742084	THUMP domain containing 1 [Source:HGNC Symbol;Acc:HGNC:23807]	protein_coding	4.15285
ENSG00000066697	MSANTD3	9	+	100427156	100451711	Myb/SANT DNA binding domain containing 3 [Source:HGNC Symbol;Acc:HGNC:23370]	protein_coding	1.42864
ENSG00000066735	KIF26A	14	+	104138723	104180894	kinesin family member 26A [Source:HGNC Symbol;Acc:HGNC:20226]	protein_coding	2.59692
ENSG00000066739	ATG2B	14	-	96279202	96363870	autophagy related 2B [Source:HGNC Symbol;Acc:HGNC:20187]	protein_coding	12.3589
ENSG00000066777	ARFGEF1	8	-	67173511	67343677	ADP ribosylation factor guanine nucleotide exchange factor 1 [Source:HGNC Symbol;Acc:HGNC:15772]	protein_coding	25.2517
ENSG00000066813	ACSM2B	16	-	20536226	20576427	acyl-CoA synthetase medium chain family member 2B [Source:HGNC Symbol;Acc:HGNC:30931]	protein_coding	1.11507
ENSG00000066827	ZFAT	8	-	134477788	134713049	zinc finger and AT-hook domain containing [Source:HGNC Symbol;Acc:HGNC:19899]	protein_coding	4.97421
ENSG00000066855	MTFR1	8	+	65644734	65771261	mitochondrial fission regulator 1 [Source:HGNC Symbol;Acc:HGNC:29510]	protein_coding	7.21685
ENSG00000066923	STAG3	7	+	100177563	100221488	stromal antigen 3 [Source:HGNC Symbol;Acc:HGNC:11356]	protein_coding	3.15953
ENSG00000066933	MYO9A	15	-	71822289	72118577	myosin IXA [Source:HGNC Symbol;Acc:HGNC:7608]	protein_coding	31.8714
ENSG00000067048	DDX3Y	Y	+	12904108	12920478	DEAD-box helicase 3 Y-linked [Source:HGNC Symbol;Acc:HGNC:2699]	protein_coding	48.4596
ENSG00000067057	PFKP	10	+	3066333	3137712	phosphofructokinase, platelet [Source:HGNC Symbol;Acc:HGNC:8878]	protein_coding	64.002
ENSG00000067064	IDI1	10	-	1039152	1049170	isopentenyl-diphosphate delta isomerase 1 [Source:HGNC Symbol;Acc:HGNC:5387]	protein_coding	1.82344
ENSG00000067066	SP100	2	+	230415942	230544090	SP100 nuclear antigen [Source:HGNC Symbol;Acc:HGNC:11206]	protein_coding	77.2254
ENSG00000067082	KLF6	10	-	3775996	3785281	Kruppel like factor 6 [Source:HGNC Symbol;Acc:HGNC:2235]	protein_coding	127.773
ENSG00000067113	PLPP1	5	-	55424854	55535050	phospholipid phosphatase 1 [Source:HGNC Symbol;Acc:HGNC:9228]	protein_coding	22.9943
ENSG00000067141	NEO1	15	+	73051710	73305206	neogenin 1 [Source:HGNC Symbol;Acc:HGNC:7754]	protein_coding	23.6774
ENSG00000067167	TRAM1	8	-	70573442	70608387	translocation associated membrane protein 1 [Source:HGNC Symbol;Acc:HGNC:20568]	protein_coding	19.0782
ENSG00000067177	PHKA1	X	-	72578814	72714319	phosphorylase kinase regulatory subunit alpha 1 [Source:HGNC Symbol;Acc:HGNC:8925]	protein_coding	2.0158
ENSG00000067182	TNFRSF1A	12	-	6328757	6342114	TNF receptor superfamily member 1A [Source:HGNC Symbol;Acc:HGNC:11916]	protein_coding	68.5059
ENSG00000067208	EVI5	1	-	92508696	92792404	ecotropic viral integration site 5 [Source:HGNC Symbol;Acc:HGNC:3501]	protein_coding	19.2543
ENSG00000067225	PKM	15	-	72199029	72231822	pyruvate kinase M1/2 [Source:HGNC Symbol;Acc:HGNC:9021]	protein_coding	72.1271
ENSG00000067248	DHX29	5	-	55256245	55307722	DExH-box helicase 29 [Source:HGNC Symbol;Acc:HGNC:15815]	protein_coding	4.09092
ENSG00000067334	DNTTIP2	1	-	93866283	93879918	deoxynucleotidyltransferase terminal interacting protein 2 [Source:HGNC Symbol;Acc:HGNC:24013]	protein_coding	5.45665
ENSG00000067365	METTL22	16	+	8621683	8649654	methyltransferase like 22 [Source:HGNC Symbol;Acc:HGNC:28368]	protein_coding	14.1934
ENSG00000067369	TP53BP1	15	-	43403061	43510728	tumor protein p53 binding protein 1 [Source:HGNC Symbol;Acc:HGNC:11999]	protein_coding	14.8624
ENSG00000067445	TRO	X	+	54920462	54931431	trophinin [Source:HGNC Symbol;Acc:HGNC:12326]	protein_coding	1.82538
ENSG00000067533	RRP15	1	+	218285287	218337983	ribosomal RNA processing 15 homolog [Source:HGNC Symbol;Acc:HGNC:24255]	protein_coding	5.0047
ENSG00000067560	RHOA	3	-	49359145	49412998	ras homolog family member A [Source:HGNC Symbol;Acc:HGNC:667]	protein_coding	35.9804
ENSG00000067596	DHX8	17	+	43483865	43610338	DEAH-box helicase 8 [Source:HGNC Symbol;Acc:HGNC:2749]	protein_coding	10.4523
ENSG00000067606	PRKCZ	1	+	2050470	2185395	protein kinase C zeta [Source:HGNC Symbol;Acc:HGNC:9412]	protein_coding	80.4446
ENSG00000067646	ZFY	Y	+	2935281	2982506	zinc finger protein Y-linked [Source:HGNC Symbol;Acc:HGNC:12870]	protein_coding	1.3578
ENSG00000067704	IARS2	1	+	220094102	220148041	isoleucyl-tRNA synthetase 2, mitochondrial [Source:HGNC Symbol;Acc:HGNC:29685]	protein_coding	10.8974
ENSG00000067715	SYT1	12	+	78863993	79452008	synaptotagmin 1 [Source:HGNC Symbol;Acc:HGNC:11509]	protein_coding	3.5695
ENSG00000067829	IDH3G	X	-	153785766	153794523	isocitrate dehydrogenase 3 (NAD(+)) gamma [Source:HGNC Symbol;Acc:HGNC:5386]	protein_coding	21.5869
ENSG00000067836	ROGDI	16	-	4796968	4802950	rogdi homolog [Source:HGNC Symbol;Acc:HGNC:29478]	protein_coding	8.40102
ENSG00000067840	PDZD4	X	-	153802166	153830565	PDZ domain containing 4 [Source:HGNC Symbol;Acc:HGNC:21167]	protein_coding	2.61767
ENSG00000067900	ROCK1	18	-	20946906	21111851	Rho associated coiled-coil containing protein kinase 1 [Source:HGNC Symbol;Acc:HGNC:10251]	protein_coding	61.4686
ENSG00000067955	CBFB	16	+	67029116	67101058	core-binding factor subunit beta [Source:HGNC Symbol;Acc:HGNC:1539]	protein_coding	8.84782
ENSG00000067992	PDK3	X	+	24465221	24541862	pyruvate dehydrogenase kinase 3 [Source:HGNC Symbol;Acc:HGNC:8811]	protein_coding	7.04826
ENSG00000068001	HYAL2	3	-	50317790	50322906	hyaluronoglucosaminidase 2 [Source:HGNC Symbol;Acc:HGNC:5321]	protein_coding	21.6775
ENSG00000068024	HDAC4	2	-	239048168	239401654	histone deacetylase 4 [Source:HGNC Symbol;Acc:HGNC:14063]	protein_coding	36.0232
ENSG00000068028	RASSF1	3	-	50329782	50340980	Ras association domain family member 1 [Source:HGNC Symbol;Acc:HGNC:9882]	protein_coding	11.3651
ENSG00000068078	FGFR3	4	+	1793293	1808872	fibroblast growth factor receptor 3 [Source:HGNC Symbol;Acc:HGNC:3690]	protein_coding	15.5854
ENSG00000068079	IFI35	17	+	43006725	43014456	interferon induced protein 35 [Source:HGNC Symbol;Acc:HGNC:5399]	protein_coding	14.7591
ENSG00000068097	HEATR6	17	-	60043194	60078931	HEAT repeat containing 6 [Source:HGNC Symbol;Acc:HGNC:24076]	protein_coding	2.93636
ENSG00000068120	COASY	17	+	42561467	42566277	Coenzyme A synthase [Source:HGNC Symbol;Acc:HGNC:29932]	protein_coding	19.5061
ENSG00000068137	PLEKHH3	17	-	42667914	42676994	pleckstrin homology, MyTH4 and FERM domain containing H3 [Source:HGNC Symbol;Acc:HGNC:26105]	protein_coding	5.96259
ENSG00000068305	MEF2A	15	+	99565417	99716466	myocyte enhancer factor 2A [Source:HGNC Symbol;Acc:HGNC:6993]	protein_coding	18.9742
ENSG00000068308	OTUD5	X	-	48922028	48958386	OTU deubiquitinase 5 [Source:HGNC Symbol;Acc:HGNC:25402]	protein_coding	12.2306
ENSG00000068323	TFE3	X	-	49028726	49043486	transcription factor binding to IGHM enhancer 3 [Source:HGNC Symbol;Acc:HGNC:11752]	protein_coding	11.1235
ENSG00000068354	TBC1D25	X	+	48539457	48562609	TBC1 domain family member 25 [Source:HGNC Symbol;Acc:HGNC:8092]	protein_coding	2.45872
ENSG00000068366	ACSL4	X	-	109624244	109733403	acyl-CoA synthetase long chain family member 4 [Source:HGNC Symbol;Acc:HGNC:3571]	protein_coding	3.90029
ENSG00000068383	INPP5A	10	+	132537820	132783480	inositol polyphosphate-5-phosphatase A [Source:HGNC Symbol;Acc:HGNC:6076]	protein_coding	14.7133
ENSG00000068394	GPKOW	X	-	49113389	49123801	G-patch domain and KOW motifs [Source:HGNC Symbol;Acc:HGNC:30677]	protein_coding	6.55704
ENSG00000068400	GRIPAP1	X	-	48973720	49002264	GRIP1 associated protein 1 [Source:HGNC Symbol;Acc:HGNC:18706]	protein_coding	42.1888
ENSG00000068438	FTSJ1	X	+	48476021	48486364	FtsJ RNA methyltransferase homolog 1 [Source:HGNC Symbol;Acc:HGNC:13254]	protein_coding	3.24539
ENSG00000068615	REEP1	2	-	86213993	86338083	receptor accessory protein 1 [Source:HGNC Symbol;Acc:HGNC:25786]	protein_coding	22.0896
ENSG00000068650	ATP11A	13	+	112690329	112887168	ATPase phospholipid transporting 11A [Source:HGNC Symbol;Acc:HGNC:13552]	protein_coding	46.016
ENSG00000068654	POLR1A	2	-	86020216	86106155	RNA polymerase I subunit A [Source:HGNC Symbol;Acc:HGNC:17264]	protein_coding	3.46451
ENSG00000068697	LAPTM4A	2	-	20032650	20052028	lysosomal protein transmembrane 4 alpha [Source:HGNC Symbol;Acc:HGNC:6924]	protein_coding	53.7201
ENSG00000068724	TTC7A	2	+	46916157	47076137	tetratricopeptide repeat domain 7A [Source:HGNC Symbol;Acc:HGNC:19750]	protein_coding	39.7396
ENSG00000068745	IP6K2	3	-	48688003	48740353	inositol hexakisphosphate kinase 2 [Source:HGNC Symbol;Acc:HGNC:17313]	protein_coding	78.0978
ENSG00000068781	STON1-GTF2A1L	2	+	48529925	48776517	STON1-GTF2A1L readthrough [Source:HGNC Symbol;Acc:HGNC:30651]	protein_coding	2.53801
ENSG00000068784	SRBD1	2	-	45388680	45612165	S1 RNA binding domain 1 [Source:HGNC Symbol;Acc:HGNC:25521]	protein_coding	5.96271
ENSG00000068796	KIF2A	5	+	62306162	62537249	kinesin family member 2A [Source:HGNC Symbol;Acc:HGNC:6318]	protein_coding	35.078
ENSG00000068831	RASGRP2	11	-	64726911	64745456	RAS guanyl releasing protein 2 [Source:HGNC Symbol;Acc:HGNC:9879]	protein_coding	22.7582
ENSG00000068878	PSME4	2	-	53864067	53970840	proteasome activator subunit 4 [Source:HGNC Symbol;Acc:HGNC:20635]	protein_coding	20.4722
ENSG00000068885	IFT80	3	-	160256986	160399880	intraflagellar transport 80 [Source:HGNC Symbol;Acc:HGNC:29262]	protein_coding	6.38183
ENSG00000068903	SIRT2	19	-	38878555	38899862	sirtuin 2 [Source:HGNC Symbol;Acc:HGNC:10886]	protein_coding	13.8389
ENSG00000068912	ERLEC1	2	+	53787044	53818819	endoplasmic reticulum lectin 1 [Source:HGNC Symbol;Acc:HGNC:25222]	protein_coding	5.25741
ENSG00000068971	PPP2R5B	11	+	64917553	64934473	protein phosphatase 2 regulatory subunit B'beta [Source:HGNC Symbol;Acc:HGNC:9310]	protein_coding	30.0096
ENSG00000068976	PYGM	11	-	64746389	64760297	glycogen phosphorylase, muscle associated [Source:HGNC Symbol;Acc:HGNC:9726]	protein_coding	1.51365
ENSG00000069011	PITX1	5	-	135027735	135034813	paired like homeodomain 1 [Source:HGNC Symbol;Acc:HGNC:9004]	protein_coding	6.90322
ENSG00000069020	MAST4	5	+	66596361	67169595	microtubule associated serine/threonine kinase family member 4 [Source:HGNC Symbol;Acc:HGNC:19037]	protein_coding	10.1493
ENSG00000069122	ADGRF5	6	-	46852512	46954943	adhesion G protein-coupled receptor F5 [Source:HGNC Symbol;Acc:HGNC:19030]	protein_coding	3.29663
ENSG00000069248	NUP133	1	-	229440260	229508341	nucleoporin 133 [Source:HGNC Symbol;Acc:HGNC:18016]	protein_coding	4.72074
ENSG00000069275	NUCKS1	1	-	205712819	205750276	nuclear casein kinase and cyclin dependent kinase substrate 1 [Source:HGNC Symbol;Acc:HGNC:29923]	protein_coding	22.3146
ENSG00000069329	VPS35	16	-	46656132	46689518	VPS35, retromer complex component [Source:HGNC Symbol;Acc:HGNC:13487]	protein_coding	58.1649
ENSG00000069345	DNAJA2	16	-	46955362	46973788	DnaJ heat shock protein family (Hsp40) member A2 [Source:HGNC Symbol;Acc:HGNC:14884]	protein_coding	12.442
ENSG00000069399	BCL3	19	+	44747705	44760044	B cell CLL/lymphoma 3 [Source:HGNC Symbol;Acc:HGNC:998]	protein_coding	32.5452
ENSG00000069424	KCNAB2	1	+	5991466	6101193	potassium voltage-gated channel subfamily A regulatory beta subunit 2 [Source:HGNC Symbol;Acc:HGNC:6229]	protein_coding	7.7286
ENSG00000069431	ABCC9	12	-	21797401	21942529	ATP binding cassette subfamily C member 9 [Source:HGNC Symbol;Acc:HGNC:60]	protein_coding	3.46732
ENSG00000069493	CLEC2D	12	+	9664969	9699555	C-type lectin domain family 2 member D [Source:HGNC Symbol;Acc:HGNC:14351]	protein_coding	10.6006
ENSG00000069509	FUNDC1	X	-	44523639	44543001	FUN14 domain containing 1 [Source:HGNC Symbol;Acc:HGNC:28746]	protein_coding	9.31868
ENSG00000069535	MAOB	X	-	43766611	43882447	monoamine oxidase B [Source:HGNC Symbol;Acc:HGNC:6834]	protein_coding	9.17632
ENSG00000069667	RORA	15	-	60488284	61229319	RAR related orphan receptor A [Source:HGNC Symbol;Acc:HGNC:10258]	protein_coding	24.9306
ENSG00000069702	TGFBR3	1	-	91680343	91906335	transforming growth factor beta receptor 3 [Source:HGNC Symbol;Acc:HGNC:11774]	protein_coding	26.9828
ENSG00000069849	ATP1B3	3	+	141876124	141926514	ATPase Na+/K+ transporting subunit beta 3 [Source:HGNC Symbol;Acc:HGNC:806]	protein_coding	22.3315
ENSG00000069869	NEDD4	15	-	55826922	55993746	neural precursor cell expressed, developmentally down-regulated 4, E3 ubiquitin protein ligase [Source:HGNC Symbol;Acc:HGNC:7727]	protein_coding	5.0843
ENSG00000069956	MAPK6	15	+	51952106	52067372	mitogen-activated protein kinase 6 [Source:HGNC Symbol;Acc:HGNC:6879]	protein_coding	8.02667
ENSG00000069966	GNB5	15	-	52115105	52191369	G protein subunit beta 5 [Source:HGNC Symbol;Acc:HGNC:4401]	protein_coding	5.32864
ENSG00000069974	RAB27A	15	-	55202966	55319113	RAB27A, member RAS oncogene family [Source:HGNC Symbol;Acc:HGNC:9766]	protein_coding	1.1894
ENSG00000069998	HDHD5	22	-	17137511	17165287	haloacid dehalogenase like hydrolase domain containing 5 [Source:HGNC Symbol;Acc:HGNC:1843]	protein_coding	7.66477
ENSG00000070010	UFD1	22	-	19449910	19479215	ubiquitin recognition factor in ER associated degradation 1 [Source:HGNC Symbol;Acc:HGNC:12520]	protein_coding	15.6839
ENSG00000070018	LRP6	12	-	12116025	12267012	LDL receptor related protein 6 [Source:HGNC Symbol;Acc:HGNC:6698]	protein_coding	14.9075
ENSG00000070019	GUCY2C	12	-	14612632	14696585	guanylate cyclase 2C [Source:HGNC Symbol;Acc:HGNC:4688]	protein_coding	17.6261
ENSG00000070031	SCT	11	-	626431	627143	secretin [Source:HGNC Symbol;Acc:HGNC:10607]	protein_coding	1.34594
ENSG00000070047	PHRF1	11	+	576486	612222	PHD and ring finger domains 1 [Source:HGNC Symbol;Acc:HGNC:24351]	protein_coding	12.9491
ENSG00000070061	ELP1	9	-	108867517	108934116	elongator complex protein 1 [Source:HGNC Symbol;Acc:HGNC:5959]	protein_coding	3.81336
ENSG00000070081	NUCB2	11	+	17208153	17349980	nucleobindin 2 [Source:HGNC Symbol;Acc:HGNC:8044]	protein_coding	6.64297
ENSG00000070159	PTPN3	9	-	109375466	109498313	protein tyrosine phosphatase, non-receptor type 3 [Source:HGNC Symbol;Acc:HGNC:9655]	protein_coding	7.85836
ENSG00000070182	SPTB	14	-	64746283	64879907	spectrin beta, erythrocytic [Source:HGNC Symbol;Acc:HGNC:11274]	protein_coding	5.67629
ENSG00000070190	DAPP1	4	+	99816833	99870154	dual adaptor of phosphotyrosine and 3-phosphoinositides 1 [Source:HGNC Symbol;Acc:HGNC:16500]	protein_coding	3.0131
ENSG00000070214	SLC44A1	9	+	105244622	105439171	solute carrier family 44 member 1 [Source:HGNC Symbol;Acc:HGNC:18798]	protein_coding	6.29673
ENSG00000070269	TMEM260	14	+	56488354	56650606	transmembrane protein 260 [Source:HGNC Symbol;Acc:HGNC:20185]	protein_coding	2.43348
ENSG00000070366	SMG6	17	-	2059839	2303771	SMG6, nonsense mediated mRNA decay factor [Source:HGNC Symbol;Acc:HGNC:17809]	protein_coding	53.4418
ENSG00000070367	EXOC5	14	-	57200507	57269008	exocyst complex component 5 [Source:HGNC Symbol;Acc:HGNC:10696]	protein_coding	3.94668
ENSG00000070371	CLTCL1	22	-	19179473	19291716	clathrin heavy chain like 1 [Source:HGNC Symbol;Acc:HGNC:2093]	protein_coding	1.99837
ENSG00000070404	FSTL3	19	+	676365	683399	follistatin like 3 [Source:HGNC Symbol;Acc:HGNC:3973]	protein_coding	4.21252
ENSG00000070413	DGCR2	22	-	19036282	19122454	DiGeorge syndrome critical region gene 2 [Source:HGNC Symbol;Acc:HGNC:2845]	protein_coding	12.264
ENSG00000070423	RNF126	19	-	647526	663277	ring finger protein 126 [Source:HGNC Symbol;Acc:HGNC:21151]	protein_coding	9.26634
ENSG00000070444	MNT	17	-	2384060	2401118	MAX network transcriptional repressor [Source:HGNC Symbol;Acc:HGNC:7188]	protein_coding	19.084
ENSG00000070476	ZXDC	3	-	126437601	126475919	ZXD family zinc finger C [Source:HGNC Symbol;Acc:HGNC:28160]	protein_coding	18.8632
ENSG00000070495	JMJD6	17	-	76712832	76726799	jumonji domain containing 6, arginine demethylase and lysine hydroxylase [Source:HGNC Symbol;Acc:HGNC:19355]	protein_coding	13.7817
ENSG00000070501	POLB	8	+	42338454	42371808	DNA polymerase beta [Source:HGNC Symbol;Acc:HGNC:9174]	protein_coding	6.99591
ENSG00000070526	ST6GALNAC1	17	-	76624761	76643838	ST6 N-acetylgalactosaminide alpha-2,6-sialyltransferase 1 [Source:HGNC Symbol;Acc:HGNC:23614]	protein_coding	6.87706
ENSG00000070540	WIPI1	17	-	68420948	68457513	WD repeat domain, phosphoinositide interacting 1 [Source:HGNC Symbol;Acc:HGNC:25471]	protein_coding	7.69167
ENSG00000070610	GBA2	9	-	35736866	35749228	glucosylceramidase beta 2 [Source:HGNC Symbol;Acc:HGNC:18986]	protein_coding	149.432
ENSG00000070614	NDST1	5	+	150485818	150558211	N-deacetylase and N-sulfotransferase 1 [Source:HGNC Symbol;Acc:HGNC:7680]	protein_coding	29.3511
ENSG00000070669	ASNS	7	-	97852118	97872542	asparagine synthetase (glutamine-hydrolyzing) [Source:HGNC Symbol;Acc:HGNC:753]	protein_coding	1.55749
ENSG00000070718	AP3M2	8	+	42152946	42171673	adaptor related protein complex 3 subunit mu 2 [Source:HGNC Symbol;Acc:HGNC:570]	protein_coding	2.80538
ENSG00000070756	PABPC1	8	-	100685816	100722809	poly(A) binding protein cytoplasmic 1 [Source:HGNC Symbol;Acc:HGNC:8554]	protein_coding	205.952
ENSG00000070759	TESK2	1	-	45343883	45491166	testis associated actin remodelling kinase 2 [Source:HGNC Symbol;Acc:HGNC:11732]	protein_coding	4.31661
ENSG00000070761	CFAP20	16	-	58113588	58129450	cilia and flagella associated protein 20 [Source:HGNC Symbol;Acc:HGNC:29523]	protein_coding	4.19839
ENSG00000070770	CSNK2A2	16	-	58157907	58197920	casein kinase 2 alpha 2 [Source:HGNC Symbol;Acc:HGNC:2459]	protein_coding	8.73625
ENSG00000070778	PTPN21	14	-	88465778	88554733	protein tyrosine phosphatase, non-receptor type 21 [Source:HGNC Symbol;Acc:HGNC:9651]	protein_coding	9.07127
ENSG00000070785	EIF2B3	1	-	44850522	44986722	eukaryotic translation initiation factor 2B subunit gamma [Source:HGNC Symbol;Acc:HGNC:3259]	protein_coding	4.34101
ENSG00000070814	TCOF1	5	+	150357629	150400308	treacle ribosome biogenesis factor 1 [Source:HGNC Symbol;Acc:HGNC:11654]	protein_coding	11.3438
ENSG00000070831	CDC42	1	+	22052627	22092946	cell division cycle 42 [Source:HGNC Symbol;Acc:HGNC:1736]	protein_coding	6.9118
ENSG00000070882	OSBPL3	7	-	24796539	24981634	oxysterol binding protein like 3 [Source:HGNC Symbol;Acc:HGNC:16370]	protein_coding	17.7511
ENSG00000070950	RAD18	3	-	8775402	8963773	RAD18, E3 ubiquitin protein ligase [Source:HGNC Symbol;Acc:HGNC:18278]	protein_coding	2.17672
ENSG00000070961	ATP2B1	12	-	89588049	89709300	ATPase plasma membrane Ca2+ transporting 1 [Source:HGNC Symbol;Acc:HGNC:814]	protein_coding	30.1588
ENSG00000070985	TRPM5	11	-	2404515	2423045	transient receptor potential cation channel subfamily M member 5 [Source:HGNC Symbol;Acc:HGNC:14323]	protein_coding	1.45755
ENSG00000071051	NCK2	2	+	105744897	105894274	NCK adaptor protein 2 [Source:HGNC Symbol;Acc:HGNC:7665]	protein_coding	45.4486
ENSG00000071054	MAP4K4	2	+	101696850	101894689	mitogen-activated protein kinase kinase kinase kinase 4 [Source:HGNC Symbol;Acc:HGNC:6866]	protein_coding	22.7989
ENSG00000071073	MGAT4A	2	-	98619106	98731126	alpha-1,3-mannosyl-glycoprotein 4-beta-N-acetylglucosaminyltransferase A [Source:HGNC Symbol;Acc:HGNC:7047]	protein_coding	13.316
ENSG00000071082	RPL31	2	+	101001715	101024032	ribosomal protein L31 [Source:HGNC Symbol;Acc:HGNC:10334]	protein_coding	65.0369
ENSG00000071127	WDR1	4	-	10074339	10116949	WD repeat domain 1 [Source:HGNC Symbol;Acc:HGNC:12754]	protein_coding	82.7523
ENSG00000071189	SNX13	7	-	17790761	17940501	sorting nexin 13 [Source:HGNC Symbol;Acc:HGNC:21335]	protein_coding	12.9889
ENSG00000071205	ARHGAP10	4	+	147732063	148072780	Rho GTPase activating protein 10 [Source:HGNC Symbol;Acc:HGNC:26099]	protein_coding	15.6599
ENSG00000071242	RPS6KA2	6	-	166409364	166906451	ribosomal protein S6 kinase A2 [Source:HGNC Symbol;Acc:HGNC:10431]	protein_coding	22.7677
ENSG00000071243	ING3	7	+	120950749	120977216	inhibitor of growth family member 3 [Source:HGNC Symbol;Acc:HGNC:14587]	protein_coding	3.84631
ENSG00000071246	VASH1	14	+	76762189	76783015	vasohibin 1 [Source:HGNC Symbol;Acc:HGNC:19964]	protein_coding	8.49163
ENSG00000071282	LMCD1	3	+	8501707	8574673	LIM and cysteine rich domains 1 [Source:HGNC Symbol;Acc:HGNC:6633]	protein_coding	2.06376
ENSG00000071462	BUD23	7	+	73683025	73705161	BUD23, rRNA methyltransferase and ribosome maturation factor [Source:HGNC Symbol;Acc:HGNC:16405]	protein_coding	11.6178
ENSG00000071537	SEL1L	14	-	81471549	81533861	SEL1L, ERAD E3 ligase adaptor subunit [Source:HGNC Symbol;Acc:HGNC:10717]	protein_coding	17.9041
ENSG00000071553	ATP6AP1	X	+	154428632	154436516	ATPase H+ transporting accessory protein 1 [Source:HGNC Symbol;Acc:HGNC:868]	protein_coding	11.735
ENSG00000071564	TCF3	19	-	1609290	1652605	transcription factor 3 [Source:HGNC Symbol;Acc:HGNC:11633]	protein_coding	15.031
ENSG00000071575	TRIB2	2	+	12716889	12742734	tribbles pseudokinase 2 [Source:HGNC Symbol;Acc:HGNC:30809]	protein_coding	10.3333
ENSG00000071626	DAZAP1	19	+	1407569	1435687	DAZ associated protein 1 [Source:HGNC Symbol;Acc:HGNC:2683]	protein_coding	40.5893
ENSG00000071655	MBD3	19	-	1573596	1592801	methyl-CpG binding domain protein 3 [Source:HGNC Symbol;Acc:HGNC:6918]	protein_coding	43.3452
ENSG00000071794	HLTF	3	-	149030127	149086554	helicase like transcription factor [Source:HGNC Symbol;Acc:HGNC:11099]	protein_coding	3.01633
ENSG00000071859	FAM50A	X	+	154444126	154450654	family with sequence similarity 50 member A [Source:HGNC Symbol;Acc:HGNC:18786]	protein_coding	46.5318
ENSG00000071889	FAM3A	X	-	154506159	154516242	family with sequence similarity 3 member A [Source:HGNC Symbol;Acc:HGNC:13749]	protein_coding	25.8615
ENSG00000071894	CPSF1	8	-	144393229	144409349	cleavage and polyadenylation specific factor 1 [Source:HGNC Symbol;Acc:HGNC:2324]	protein_coding	38.4751
ENSG00000071967	CYBRD1	2	+	171522247	171558133	cytochrome b reductase 1 [Source:HGNC Symbol;Acc:HGNC:20797]	protein_coding	31.2269
ENSG00000071991	CDH19	18	-	66501083	66604138	cadherin 19 [Source:HGNC Symbol;Acc:HGNC:1758]	protein_coding	5.95949
ENSG00000071994	PDCD2	6	-	170575295	170584692	programmed cell death 2 [Source:HGNC Symbol;Acc:HGNC:8762]	protein_coding	3.29963
ENSG00000072042	RDH11	14	-	67676801	67695814	retinol dehydrogenase 11 [Source:HGNC Symbol;Acc:HGNC:17964]	protein_coding	2.60633
ENSG00000072062	PRKACA	19	-	14091688	14118084	protein kinase cAMP-activated catalytic subunit alpha [Source:HGNC Symbol;Acc:HGNC:9380]	protein_coding	7.37542
ENSG00000072071	ADGRL1	19	-	14147743	14206187	adhesion G protein-coupled receptor L1 [Source:HGNC Symbol;Acc:HGNC:20973]	protein_coding	9.90719
ENSG00000072110	ACTN1	14	-	68874143	68979440	actinin alpha 1 [Source:HGNC Symbol;Acc:HGNC:163]	protein_coding	83.2239
ENSG00000072121	ZFYVE26	14	-	67727374	67816590	zinc finger FYVE-type containing 26 [Source:HGNC Symbol;Acc:HGNC:20761]	protein_coding	25.6828
ENSG00000072133	RPS6KA6	X	-	84058346	84187907	ribosomal protein S6 kinase A6 [Source:HGNC Symbol;Acc:HGNC:10435]	protein_coding	1.1064
ENSG00000072134	EPN2	17	+	19215615	19336715	epsin 2 [Source:HGNC Symbol;Acc:HGNC:18639]	protein_coding	12.9661
ENSG00000072135	PTPN18	2	+	130356007	130375409	protein tyrosine phosphatase, non-receptor type 18 [Source:HGNC Symbol;Acc:HGNC:9649]	protein_coding	53.7713
ENSG00000072163	LIMS2	2	-	127638381	127681786	LIM zinc finger domain containing 2 [Source:HGNC Symbol;Acc:HGNC:16084]	protein_coding	22.2961
ENSG00000072195	SPEG	2	+	219434846	219498287	SPEG complex locus [Source:HGNC Symbol;Acc:HGNC:16901]	protein_coding	14.3334
ENSG00000072201	LNX1	4	-	53459301	53701405	ligand of numb-protein X 1 [Source:HGNC Symbol;Acc:HGNC:6657]	protein_coding	13.1903
ENSG00000072210	ALDH3A2	17	+	19648136	19677598	aldehyde dehydrogenase 3 family member A2 [Source:HGNC Symbol;Acc:HGNC:403]	protein_coding	28.8869
ENSG00000072274	TFRC	3	-	196027183	196082189	transferrin receptor [Source:HGNC Symbol;Acc:HGNC:11763]	protein_coding	24.1037
ENSG00000072310	SREBF1	17	-	17810399	17837002	sterol regulatory element binding transcription factor 1 [Source:HGNC Symbol;Acc:HGNC:11289]	protein_coding	61.6816
ENSG00000072364	AFF4	5	-	132875379	132963634	AF4/FMR2 family member 4 [Source:HGNC Symbol;Acc:HGNC:17869]	protein_coding	36.1428
ENSG00000072401	UBE2D1	10	+	58334975	58370753	ubiquitin conjugating enzyme E2 D1 [Source:HGNC Symbol;Acc:HGNC:12474]	protein_coding	1.50339
ENSG00000072415	MPP5	14	+	67241109	67335819	membrane palmitoylated protein 5 [Source:HGNC Symbol;Acc:HGNC:18669]	protein_coding	8.53196
ENSG00000072422	RHOBTB1	10	-	60869438	61001440	Rho related BTB domain containing 1 [Source:HGNC Symbol;Acc:HGNC:18738]	protein_coding	12.723
ENSG00000072501	SMC1A	X	-	53374149	53422728	structural maintenance of chromosomes 1A [Source:HGNC Symbol;Acc:HGNC:11111]	protein_coding	16.3308
ENSG00000072506	HSD17B10	X	-	53431258	53434373	hydroxysteroid 17-beta dehydrogenase 10 [Source:HGNC Symbol;Acc:HGNC:4800]	protein_coding	1.27629
ENSG00000072518	MARK2	11	+	63838928	63911019	microtubule affinity regulating kinase 2 [Source:HGNC Symbol;Acc:HGNC:3332]	protein_coding	17.3878
ENSG00000072571	HMMR	5	+	163460203	163491945	hyaluronan mediated motility receptor [Source:HGNC Symbol;Acc:HGNC:5012]	protein_coding	1.56675
ENSG00000072609	CHFR	12	-	132822187	132956304	checkpoint with forkhead and ring finger domains [Source:HGNC Symbol;Acc:HGNC:20455]	protein_coding	20.3973
ENSG00000072682	P4HA2	5	-	132191838	132295315	prolyl 4-hydroxylase subunit alpha 2 [Source:HGNC Symbol;Acc:HGNC:8547]	protein_coding	7.40047
ENSG00000072694	FCGR2B	1	+	161663147	161678654	Fc fragment of IgG receptor IIb [Source:HGNC Symbol;Acc:HGNC:3618]	protein_coding	2.26447
ENSG00000072736	NFATC3	16	+	68084751	68229259	nuclear factor of activated T cells 3 [Source:HGNC Symbol;Acc:HGNC:7777]	protein_coding	15.2351
ENSG00000072756	TRNT1	3	+	3126916	3150879	tRNA nucleotidyl transferase 1 [Source:HGNC Symbol;Acc:HGNC:17341]	protein_coding	14.7176
ENSG00000072778	ACADVL	17	+	7217125	7225273	acyl-CoA dehydrogenase very long chain [Source:HGNC Symbol;Acc:HGNC:92]	protein_coding	237.764
ENSG00000072786	STK10	5	-	172042073	172188386	serine/threonine kinase 10 [Source:HGNC Symbol;Acc:HGNC:11388]	protein_coding	21.3167
ENSG00000072803	FBXW11	5	-	171861549	172006873	F-box and WD repeat domain containing 11 [Source:HGNC Symbol;Acc:HGNC:13607]	protein_coding	4.74876
ENSG00000072818	ACAP1	17	+	7336529	7351478	ArfGAP with coiled-coil, ankyrin repeat and PH domains 1 [Source:HGNC Symbol;Acc:HGNC:16467]	protein_coding	18.3149
ENSG00000072832	CRMP1	4	-	5748084	5893058	collapsin response mediator protein 1 [Source:HGNC Symbol;Acc:HGNC:2365]	protein_coding	1.68718
ENSG00000072840	EVC	4	+	5711197	5814305	EvC ciliary complex subunit 1 [Source:HGNC Symbol;Acc:HGNC:3497]	protein_coding	12.4297
ENSG00000072849	DERL2	17	-	5471251	5486811	derlin 2 [Source:HGNC Symbol;Acc:HGNC:17943]	protein_coding	6.90434
ENSG00000072858	SIDT1	3	+	113532296	113629578	SID1 transmembrane family member 1 [Source:HGNC Symbol;Acc:HGNC:25967]	protein_coding	13.1594
ENSG00000072864	NDE1	16	+	15643267	15726353	nudE neurodevelopment protein 1 [Source:HGNC Symbol;Acc:HGNC:17619]	protein_coding	44.3522
ENSG00000072952	MRVI1	11	-	10573091	10693988	murine retrovirus integration site 1 homolog [Source:HGNC Symbol;Acc:HGNC:7237]	protein_coding	24.3506
ENSG00000072958	AP1M1	19	+	16197578	16245907	adaptor related protein complex 1 subunit mu 1 [Source:HGNC Symbol;Acc:HGNC:13667]	protein_coding	16.2198
ENSG00000073008	PVR	19	+	44643798	44663583	poliovirus receptor [Source:HGNC Symbol;Acc:HGNC:9705]	protein_coding	11.8547
ENSG00000073050	XRCC1	19	-	43543040	43580473	X-ray repair cross complementing 1 [Source:HGNC Symbol;Acc:HGNC:12828]	protein_coding	4.98153
ENSG00000073060	SCARB1	12	-	124776856	124882668	scavenger receptor class B member 1 [Source:HGNC Symbol;Acc:HGNC:1664]	protein_coding	66.8422
ENSG00000073111	MCM2	3	+	127598223	127622436	minichromosome maintenance complex component 2 [Source:HGNC Symbol;Acc:HGNC:6944]	protein_coding	1.53552
ENSG00000073146	MOV10L1	22	+	50089879	50161690	Mov10 like RISC complex RNA helicase 1 [Source:HGNC Symbol;Acc:HGNC:7201]	protein_coding	6.23966
ENSG00000073169	SELENOO	22	+	50200979	50217616	selenoprotein O [Source:HGNC Symbol;Acc:HGNC:30395]	protein_coding	10.0621
ENSG00000073331	ALPK1	4	+	112285509	112442620	alpha kinase 1 [Source:HGNC Symbol;Acc:HGNC:20917]	protein_coding	11.1035
ENSG00000073350	LLGL2	17	+	75525080	75575208	LLGL2, scribble cell polarity complex component [Source:HGNC Symbol;Acc:HGNC:6629]	protein_coding	58.5064
ENSG00000073417	PDE8A	15	+	84980440	85139145	phosphodiesterase 8A [Source:HGNC Symbol;Acc:HGNC:8793]	protein_coding	20.5189
ENSG00000073536	NLE1	17	-	35128753	35142315	notchless homolog 1 [Source:HGNC Symbol;Acc:HGNC:19889]	protein_coding	1.21362
ENSG00000073578	SDHA	5	+	218241	256700	succinate dehydrogenase complex flavoprotein subunit A [Source:HGNC Symbol;Acc:HGNC:10680]	protein_coding	31.9466
ENSG00000073584	SMARCE1	17	-	40624962	40648864	SWI/SNF related, matrix associated, actin dependent regulator of chromatin, subfamily e, member 1 [Source:HGNC Symbol;Acc:HGNC:11109]	protein_coding	16.2694
ENSG00000073605	GSDMB	17	-	39904595	39919854	gasdermin B [Source:HGNC Symbol;Acc:HGNC:23690]	protein_coding	42.3374
ENSG00000073614	KDM5A	12	-	280129	389454	lysine demethylase 5A [Source:HGNC Symbol;Acc:HGNC:9886]	protein_coding	27.8365
ENSG00000073711	PPP2R3A	3	+	135965673	136147891	protein phosphatase 2 regulatory subunit B''alpha [Source:HGNC Symbol;Acc:HGNC:9307]	protein_coding	1.78657
ENSG00000073712	FERMT2	14	-	52857268	52952435	fermitin family member 2 [Source:HGNC Symbol;Acc:HGNC:15767]	protein_coding	9.18347
ENSG00000073792	IGF2BP2	3	-	185643739	185825056	insulin like growth factor 2 mRNA binding protein 2 [Source:HGNC Symbol;Acc:HGNC:28867]	protein_coding	29.1323
ENSG00000073803	MAP3K13	3	+	185282941	185489097	mitogen-activated protein kinase kinase kinase 13 [Source:HGNC Symbol;Acc:HGNC:6852]	protein_coding	17.6233
ENSG00000073849	ST6GAL1	3	+	186930485	187078553	ST6 beta-galactoside alpha-2,6-sialyltransferase 1 [Source:HGNC Symbol;Acc:HGNC:10860]	protein_coding	25.1096
ENSG00000073910	FRY	13	+	31846713	32299122	FRY microtubule binding protein [Source:HGNC Symbol;Acc:HGNC:20367]	protein_coding	16.3203
ENSG00000073921	PICALM	11	-	85957684	86069882	phosphatidylinositol binding clathrin assembly protein [Source:HGNC Symbol;Acc:HGNC:15514]	protein_coding	91.4705
ENSG00000073969	NSF	17	+	46590669	46757464	N-ethylmaleimide sensitive factor, vesicle fusing ATPase [Source:HGNC Symbol;Acc:HGNC:8016]	protein_coding	10.0979
ENSG00000074047	GLI2	2	+	120735623	120992653	GLI family zinc finger 2 [Source:HGNC Symbol;Acc:HGNC:4318]	protein_coding	1.2283
ENSG00000074054	CLASP1	2	-	121337776	121649587	cytoplasmic linker associated protein 1 [Source:HGNC Symbol;Acc:HGNC:17088]	protein_coding	23.6545
ENSG00000074181	NOTCH3	19	-	15159038	15200981	notch 3 [Source:HGNC Symbol;Acc:HGNC:7883]	protein_coding	7.47855
ENSG00000074201	CLNS1A	11	-	77514936	77637805	chloride nucleotide-sensitive channel 1A [Source:HGNC Symbol;Acc:HGNC:2080]	protein_coding	11.9863
ENSG00000074219	TEAD2	19	-	49340595	49362457	TEA domain transcription factor 2 [Source:HGNC Symbol;Acc:HGNC:11715]	protein_coding	9.13368
ENSG00000074266	EED	11	+	86244544	86278813	embryonic ectoderm development [Source:HGNC Symbol;Acc:HGNC:3188]	protein_coding	8.10083
ENSG00000074276	CDHR2	5	+	176542511	176595974	cadherin related family member 2 [Source:HGNC Symbol;Acc:HGNC:18231]	protein_coding	295.666
ENSG00000074319	TSG101	11	-	18468336	18527232	tumor susceptibility 101 [Source:HGNC Symbol;Acc:HGNC:15971]	protein_coding	12.974
ENSG00000074356	NCBP3	17	-	3802165	3846251	nuclear cap binding subunit 3 [Source:HGNC Symbol;Acc:HGNC:24612]	protein_coding	28.7441
ENSG00000074370	ATP2A3	17	-	3923870	3964464	ATPase sarcoplasmic/endoplasmic reticulum Ca2+ transporting 3 [Source:HGNC Symbol;Acc:HGNC:813]	protein_coding	50.8286
ENSG00000074416	MGLL	3	-	127689062	128052190	monoglyceride lipase [Source:HGNC Symbol;Acc:HGNC:17038]	protein_coding	37.6476
ENSG00000074527	NTN4	12	-	95657807	95791152	netrin 4 [Source:HGNC Symbol;Acc:HGNC:13658]	protein_coding	3.86555
ENSG00000074582	BCS1L	2	+	218658764	218663443	BCS1 homolog, ubiquinol-cytochrome c reductase complex chaperone [Source:HGNC Symbol;Acc:HGNC:1020]	protein_coding	11.3479
ENSG00000074590	NUAK1	12	-	106063340	106140033	NUAK family kinase 1 [Source:HGNC Symbol;Acc:HGNC:14311]	protein_coding	1.16522
ENSG00000074603	DPP8	15	-	65442463	65517704	dipeptidyl peptidase 8 [Source:HGNC Symbol;Acc:HGNC:16490]	protein_coding	11.611
ENSG00000074621	SLC24A1	15	+	65611366	65660995	solute carrier family 24 member 1 [Source:HGNC Symbol;Acc:HGNC:10975]	protein_coding	3.10823
ENSG00000074657	ZNF532	18	+	58862600	58986480	zinc finger protein 532 [Source:HGNC Symbol;Acc:HGNC:30940]	protein_coding	15.7568
ENSG00000074660	SCARF1	17	-	1633858	1645747	scavenger receptor class F member 1 [Source:HGNC Symbol;Acc:HGNC:16820]	protein_coding	16.1875
ENSG00000074695	LMAN1	18	-	59327823	59359962	lectin, mannose binding 1 [Source:HGNC Symbol;Acc:HGNC:6631]	protein_coding	23.4435
ENSG00000074696	HACD3	15	+	65530418	65578352	3-hydroxyacyl-CoA dehydratase 3 [Source:HGNC Symbol;Acc:HGNC:24175]	protein_coding	5.702
ENSG00000074706	IPCEF1	6	-	154154496	154356792	interaction protein for cytohesin exchange factors 1 [Source:HGNC Symbol;Acc:HGNC:21204]	protein_coding	4.8631
ENSG00000074755	ZZEF1	17	-	4004445	4143020	zinc finger ZZ-type and EF-hand domain containing 1 [Source:HGNC Symbol;Acc:HGNC:29027]	protein_coding	165.478
ENSG00000074800	ENO1	1	-	8861000	8879250	enolase 1 [Source:HGNC Symbol;Acc:HGNC:3350]	protein_coding	20.3645
ENSG00000074842	MYDGF	19	-	4641374	4670370	myeloid derived growth factor [Source:HGNC Symbol;Acc:HGNC:16948]	protein_coding	12.6249
ENSG00000074855	ANO8	19	-	17323223	17334829	anoctamin 8 [Source:HGNC Symbol;Acc:HGNC:29329]	protein_coding	6.09688
ENSG00000074935	TUBE1	6	-	112070777	112087529	tubulin epsilon 1 [Source:HGNC Symbol;Acc:HGNC:20775]	protein_coding	13.0982
ENSG00000074964	ARHGEF10L	1	+	17539835	17697874	Rho guanine nucleotide exchange factor 10 like [Source:HGNC Symbol;Acc:HGNC:25540]	protein_coding	18.0977
ENSG00000074966	TXK	4	-	48066393	48134256	TXK tyrosine kinase [Source:HGNC Symbol;Acc:HGNC:12434]	protein_coding	3.78765
ENSG00000075073	TACR2	10	-	69403903	69416867	tachykinin receptor 2 [Source:HGNC Symbol;Acc:HGNC:11527]	protein_coding	6.88287
ENSG00000075089	ACTR6	12	+	100199122	100241865	ARP6 actin related protein 6 homolog [Source:HGNC Symbol;Acc:HGNC:24025]	protein_coding	3.23503
ENSG00000075142	SRI	7	-	88205118	88226993	sorcin [Source:HGNC Symbol;Acc:HGNC:11292]	protein_coding	20.666
ENSG00000075151	EIF4G3	1	-	20806292	21176888	eukaryotic translation initiation factor 4 gamma 3 [Source:HGNC Symbol;Acc:HGNC:3298]	protein_coding	30.1448
ENSG00000075188	NUP37	12	-	102073103	102120124	nucleoporin 37 [Source:HGNC Symbol;Acc:HGNC:29929]	protein_coding	1.36384
ENSG00000075213	SEMA3A	7	-	83955777	84492724	semaphorin 3A [Source:HGNC Symbol;Acc:HGNC:10723]	protein_coding	9.88361
ENSG00000075223	SEMA3C	7	-	80742538	80922359	semaphorin 3C [Source:HGNC Symbol;Acc:HGNC:10725]	protein_coding	1.69701
ENSG00000075234	TTC38	22	+	46267961	46294008	tetratricopeptide repeat domain 38 [Source:HGNC Symbol;Acc:HGNC:26082]	protein_coding	47.4116
ENSG00000075239	ACAT1	11	+	108121516	108147776	acetyl-CoA acetyltransferase 1 [Source:HGNC Symbol;Acc:HGNC:93]	protein_coding	25.8578
ENSG00000075240	GRAMD4	22	+	46576012	46679790	GRAM domain containing 4 [Source:HGNC Symbol;Acc:HGNC:29113]	protein_coding	37.5328
ENSG00000075275	CELSR1	22	-	46360834	46537170	cadherin EGF LAG seven-pass G-type receptor 1 [Source:HGNC Symbol;Acc:HGNC:1850]	protein_coding	8.26717
ENSG00000075292	ZNF638	2	+	71276561	71435069	zinc finger protein 638 [Source:HGNC Symbol;Acc:HGNC:17894]	protein_coding	87.9841
ENSG00000075303	SLC25A40	7	-	87833568	87876357	solute carrier family 25 member 40 [Source:HGNC Symbol;Acc:HGNC:29680]	protein_coding	5.89155
ENSG00000075336	TIMM21	18	+	74148511	74160530	translocase of inner mitochondrial membrane 21 [Source:HGNC Symbol;Acc:HGNC:25010]	protein_coding	1.95447
ENSG00000075391	RASAL2	1	+	178094141	178484147	RAS protein activator like 2 [Source:HGNC Symbol;Acc:HGNC:9874]	protein_coding	9.21173
ENSG00000075399	VPS9D1	16	-	89707134	89720986	VPS9 domain containing 1 [Source:HGNC Symbol;Acc:HGNC:13526]	protein_coding	6.52226
ENSG00000075407	ZNF37A	10	+	38094334	38150293	zinc finger protein 37A [Source:HGNC Symbol;Acc:HGNC:13102]	protein_coding	2.1391
ENSG00000075413	MARK3	14	+	103385392	103503831	microtubule affinity regulating kinase 3 [Source:HGNC Symbol;Acc:HGNC:6897]	protein_coding	52.6081
ENSG00000075415	SLC25A3	12	+	98593591	98606379	solute carrier family 25 member 3 [Source:HGNC Symbol;Acc:HGNC:10989]	protein_coding	53.8995
ENSG00000075420	FNDC3B	3	+	172039628	172401665	fibronectin type III domain containing 3B [Source:HGNC Symbol;Acc:HGNC:24670]	protein_coding	80.1457
ENSG00000075426	FOSL2	2	+	28392448	28417312	FOS like 2, AP-1 transcription factor subunit [Source:HGNC Symbol;Acc:HGNC:3798]	protein_coding	18.6895
ENSG00000075539	FRYL	4	-	48497361	48780322	FRY like transcription coactivator [Source:HGNC Symbol;Acc:HGNC:29127]	protein_coding	30.5823
ENSG00000075568	TMEM131	2	-	97756333	97995891	transmembrane protein 131 [Source:HGNC Symbol;Acc:HGNC:30366]	protein_coding	28.8797
ENSG00000075618	FSCN1	7	+	5592823	5606655	fascin actin-bundling protein 1 [Source:HGNC Symbol;Acc:HGNC:11148]	protein_coding	14.1239
ENSG00000075624	ACTB	7	-	5527147	5563784	actin beta [Source:HGNC Symbol;Acc:HGNC:132]	protein_coding	247.927
ENSG00000075643	MOCOS	18	+	36187519	36272157	molybdenum cofactor sulfurase [Source:HGNC Symbol;Acc:HGNC:18234]	protein_coding	5.16876
ENSG00000075651	PLD1	3	-	171600405	171810950	phospholipase D1 [Source:HGNC Symbol;Acc:HGNC:9067]	protein_coding	41.7022
ENSG00000075711	DLG1	3	-	197042560	197299300	discs large MAGUK scaffold protein 1 [Source:HGNC Symbol;Acc:HGNC:2900]	protein_coding	47.4367
ENSG00000075785	RAB7A	3	+	128726122	128814796	RAB7A, member RAS oncogene family [Source:HGNC Symbol;Acc:HGNC:9788]	protein_coding	25.6115
ENSG00000075790	BCAP29	7	+	107579977	107629170	B cell receptor associated protein 29 [Source:HGNC Symbol;Acc:HGNC:24131]	protein_coding	24.3163
ENSG00000075826	SEC31B	10	-	100486642	100519864	SEC31 homolog B, COPII coat complex component [Source:HGNC Symbol;Acc:HGNC:23197]	protein_coding	21.3289
ENSG00000075856	SART3	12	-	108522580	108561400	squamous cell carcinoma antigen recognized by T cells 3 [Source:HGNC Symbol;Acc:HGNC:16860]	protein_coding	17.4855
ENSG00000075884	ARHGAP15	2	+	143091362	143768352	Rho GTPase activating protein 15 [Source:HGNC Symbol;Acc:HGNC:21030]	protein_coding	34.1847
ENSG00000075914	EXOSC7	3	+	44975241	45036066	exosome component 7 [Source:HGNC Symbol;Acc:HGNC:28112]	protein_coding	6.15999
ENSG00000075945	KIFAP3	1	-	169921326	170085208	kinesin associated protein 3 [Source:HGNC Symbol;Acc:HGNC:17060]	protein_coding	8.5819
ENSG00000075975	MKRN2	3	+	12557014	12583713	makorin ring finger protein 2 [Source:HGNC Symbol;Acc:HGNC:7113]	protein_coding	3.91545
ENSG00000076003	MCM6	2	-	135839626	135876426	minichromosome maintenance complex component 6 [Source:HGNC Symbol;Acc:HGNC:6949]	protein_coding	2.72699
ENSG00000076043	REXO2	11	+	114439386	114450279	RNA exonuclease 2 [Source:HGNC Symbol;Acc:HGNC:17851]	protein_coding	12.6235
ENSG00000076053	RBM7	11	+	114400030	114414203	RNA binding motif protein 7 [Source:HGNC Symbol;Acc:HGNC:9904]	protein_coding	2.21876
ENSG00000076067	RBMS2	12	+	56521929	56596196	RNA binding motif single stranded interacting protein 2 [Source:HGNC Symbol;Acc:HGNC:9909]	protein_coding	15.941
ENSG00000076108	BAZ2A	12	-	56595596	56636816	bromodomain adjacent to zinc finger domain 2A [Source:HGNC Symbol;Acc:HGNC:962]	protein_coding	96.4744
ENSG00000076201	PTPN23	3	+	47381011	47413441	protein tyrosine phosphatase, non-receptor type 23 [Source:HGNC Symbol;Acc:HGNC:14406]	protein_coding	11.0612
ENSG00000076242	MLH1	3	+	36993332	37050918	mutL homolog 1 [Source:HGNC Symbol;Acc:HGNC:7127]	protein_coding	12.626
ENSG00000076248	UNG	12	+	109097574	109110992	uracil DNA glycosylase [Source:HGNC Symbol;Acc:HGNC:12572]	protein_coding	2.70375
ENSG00000076321	KLHL20	1	+	173714941	173786702	kelch like family member 20 [Source:HGNC Symbol;Acc:HGNC:25056]	protein_coding	1.57641
ENSG00000076344	RGS11	16	-	268301	275980	regulator of G protein signaling 11 [Source:HGNC Symbol;Acc:HGNC:9993]	protein_coding	10.6274
ENSG00000076351	SLC46A1	17	-	28394756	28407197	solute carrier family 46 member 1 [Source:HGNC Symbol;Acc:HGNC:30521]	protein_coding	234.43
ENSG00000076356	PLXNA2	1	-	208022242	208244320	plexin A2 [Source:HGNC Symbol;Acc:HGNC:9100]	protein_coding	25.2021
ENSG00000076382	SPAG5	17	-	28577565	28599279	sperm associated antigen 5 [Source:HGNC Symbol;Acc:HGNC:13452]	protein_coding	3.79651
ENSG00000076513	ANKRD13A	12	+	109999186	110039763	ankyrin repeat domain 13A [Source:HGNC Symbol;Acc:HGNC:21268]	protein_coding	12.4607
ENSG00000076554	TPD52	8	-	80034745	80231232	tumor protein D52 [Source:HGNC Symbol;Acc:HGNC:12005]	protein_coding	20.0537
ENSG00000076555	ACACB	12	+	109116595	109268226	acetyl-CoA carboxylase beta [Source:HGNC Symbol;Acc:HGNC:85]	protein_coding	57.5264
ENSG00000076604	TRAF4	17	+	28743984	28750958	TNF receptor associated factor 4 [Source:HGNC Symbol;Acc:HGNC:12034]	protein_coding	35.7772
ENSG00000076641	PAG1	8	-	80967810	81112068	phosphoprotein membrane anchor with glycosphingolipid microdomains 1 [Source:HGNC Symbol;Acc:HGNC:30043]	protein_coding	13.011
ENSG00000076650	GPATCH1	19	+	33080880	33130542	G-patch domain containing 1 [Source:HGNC Symbol;Acc:HGNC:24658]	protein_coding	5.75676
ENSG00000076662	ICAM3	19	-	10333776	10339823	intercellular adhesion molecule 3 [Source:HGNC Symbol;Acc:HGNC:5346]	protein_coding	1.97455
ENSG00000076685	NT5C2	10	-	103088017	103193306	5'-nucleotidase, cytosolic II [Source:HGNC Symbol;Acc:HGNC:8022]	protein_coding	42.8528
ENSG00000076706	MCAM	11	-	119308529	119321521	melanoma cell adhesion molecule [Source:HGNC Symbol;Acc:HGNC:6934]	protein_coding	24.2922
ENSG00000076716	GPC4	X	-	133300103	133415490	glypican 4 [Source:HGNC Symbol;Acc:HGNC:4452]	protein_coding	8.51154
ENSG00000076770	MBNL3	X	-	132369317	132489968	muscleblind like splicing regulator 3 [Source:HGNC Symbol;Acc:HGNC:20564]	protein_coding	2.7738
ENSG00000076826	CAMSAP3	19	+	7595902	7618304	calmodulin regulated spectrin associated protein family member 3 [Source:HGNC Symbol;Acc:HGNC:29307]	protein_coding	23.2385
ENSG00000076864	RAP1GAP	1	-	21596215	21669363	RAP1 GTPase activating protein [Source:HGNC Symbol;Acc:HGNC:9858]	protein_coding	2.83374
ENSG00000076924	XAB2	19	-	7619525	7629565	XPA binding protein 2 [Source:HGNC Symbol;Acc:HGNC:14089]	protein_coding	9.50007
ENSG00000076928	ARHGEF1	19	+	41883161	41930150	Rho guanine nucleotide exchange factor 1 [Source:HGNC Symbol;Acc:HGNC:681]	protein_coding	84.6844
ENSG00000076944	STXBP2	19	+	7636881	7647873	syntaxin binding protein 2 [Source:HGNC Symbol;Acc:HGNC:11445]	protein_coding	68.6661
ENSG00000076984	MAP2K7	19	+	7903843	7914478	mitogen-activated protein kinase kinase 7 [Source:HGNC Symbol;Acc:HGNC:6847]	protein_coding	11.1062
ENSG00000077044	DGKD	2	+	233354507	233472104	diacylglycerol kinase delta [Source:HGNC Symbol;Acc:HGNC:2851]	protein_coding	39.8657
ENSG00000077063	CTTNBP2	7	-	117710651	117874139	cortactin binding protein 2 [Source:HGNC Symbol;Acc:HGNC:15679]	protein_coding	11.0873
ENSG00000077092	RARB	3	+	25174332	25597932	retinoic acid receptor beta [Source:HGNC Symbol;Acc:HGNC:9865]	protein_coding	1.44938
ENSG00000077097	TOP2B	3	-	25597905	25664907	DNA topoisomerase II beta [Source:HGNC Symbol;Acc:HGNC:11990]	protein_coding	27.3026
ENSG00000077147	TM9SF3	10	-	96518109	96587452	transmembrane 9 superfamily member 3 [Source:HGNC Symbol;Acc:HGNC:21529]	protein_coding	24.0467
ENSG00000077150	NFKB2	10	+	102394110	102402529	nuclear factor kappa B subunit 2 [Source:HGNC Symbol;Acc:HGNC:7795]	protein_coding	8.4707
ENSG00000077157	PPP1R12B	1	+	202348699	202592706	protein phosphatase 1 regulatory subunit 12B [Source:HGNC Symbol;Acc:HGNC:7619]	protein_coding	41.2925
ENSG00000077232	DNAJC10	2	+	182716041	182794464	DnaJ heat shock protein family (Hsp40) member C10 [Source:HGNC Symbol;Acc:HGNC:24637]	protein_coding	7.51295
ENSG00000077235	GTF3C1	16	-	27459555	27549913	general transcription factor IIIC subunit 1 [Source:HGNC Symbol;Acc:HGNC:4664]	protein_coding	23.8502
ENSG00000077238	IL4R	16	+	27313668	27364778	interleukin 4 receptor [Source:HGNC Symbol;Acc:HGNC:6015]	protein_coding	81.1437
ENSG00000077254	USP33	1	-	77695987	77759852	ubiquitin specific peptidase 33 [Source:HGNC Symbol;Acc:HGNC:20059]	protein_coding	50.9819
ENSG00000077312	SNRPA	19	+	40750637	40765389	small nuclear ribonucleoprotein polypeptide A [Source:HGNC Symbol;Acc:HGNC:11151]	protein_coding	8.33827
ENSG00000077327	SPAG6	10	+	22345445	22454224	sperm associated antigen 6 [Source:HGNC Symbol;Acc:HGNC:11215]	protein_coding	1.20057
ENSG00000077380	DYNC1I2	2	+	171687409	171748420	dynein cytoplasmic 1 intermediate chain 2 [Source:HGNC Symbol;Acc:HGNC:2964]	protein_coding	28.6113
ENSG00000077420	APBB1IP	10	+	26438203	26567803	amyloid beta precursor protein binding family B member 1 interacting protein [Source:HGNC Symbol;Acc:HGNC:17379]	protein_coding	15.2595
ENSG00000077454	LRCH4	7	-	100574011	100586153	leucine rich repeats and calponin homology domain containing 4 [Source:HGNC Symbol;Acc:HGNC:6691]	protein_coding	25.9942
ENSG00000077458	FAM76B	11	-	95768942	95790409	family with sequence similarity 76 member B [Source:HGNC Symbol;Acc:HGNC:28492]	protein_coding	33.941
ENSG00000077463	SIRT6	19	-	4174109	4182604	sirtuin 6 [Source:HGNC Symbol;Acc:HGNC:14934]	protein_coding	18.0954
ENSG00000077514	POLD3	11	+	74493851	74669117	DNA polymerase delta 3, accessory subunit [Source:HGNC Symbol;Acc:HGNC:20932]	protein_coding	5.62832
ENSG00000077549	CAPZB	1	-	19338776	19485539	capping actin protein of muscle Z-line subunit beta [Source:HGNC Symbol;Acc:HGNC:1491]	protein_coding	37.0744
ENSG00000077585	GPR137B	1	+	236142505	236221865	G protein-coupled receptor 137B [Source:HGNC Symbol;Acc:HGNC:11862]	protein_coding	11.847
ENSG00000077684	JADE1	4	+	128809623	128875224	jade family PHD finger 1 [Source:HGNC Symbol;Acc:HGNC:30027]	protein_coding	7.30564
ENSG00000077713	SLC25A43	X	+	119399060	119454478	solute carrier family 25 member 43 [Source:HGNC Symbol;Acc:HGNC:30557]	protein_coding	4.34099
ENSG00000077721	UBE2A	X	+	119574467	119591083	ubiquitin conjugating enzyme E2 A [Source:HGNC Symbol;Acc:HGNC:12472]	protein_coding	6.80563
ENSG00000077782	FGFR1	8	-	38400215	38468834	fibroblast growth factor receptor 1 [Source:HGNC Symbol;Acc:HGNC:3688]	protein_coding	23.138
ENSG00000077942	FBLN1	22	+	45502238	45601135	fibulin 1 [Source:HGNC Symbol;Acc:HGNC:3600]	protein_coding	54.7593
ENSG00000077943	ITGA8	10	-	15513949	15720125	integrin subunit alpha 8 [Source:HGNC Symbol;Acc:HGNC:6144]	protein_coding	6.28489
ENSG00000078043	PIAS2	18	-	46803224	46920160	protein inhibitor of activated STAT 2 [Source:HGNC Symbol;Acc:HGNC:17311]	protein_coding	5.38402
ENSG00000078061	ARAF	X	+	47561100	47571920	A-Raf proto-oncogene, serine/threonine kinase [Source:HGNC Symbol;Acc:HGNC:646]	protein_coding	31.0992
ENSG00000078070	MCCC1	3	-	183015218	183116075	methylcrotonoyl-CoA carboxylase 1 [Source:HGNC Symbol;Acc:HGNC:6936]	protein_coding	10.0163
ENSG00000078081	LAMP3	3	-	183122213	183163839	lysosomal associated membrane protein 3 [Source:HGNC Symbol;Acc:HGNC:14582]	protein_coding	7.83334
ENSG00000078114	NEBL	10	-	20779973	21174187	nebulette [Source:HGNC Symbol;Acc:HGNC:16932]	protein_coding	2.3805
ENSG00000078124	ACER3	11	+	76860867	77026797	alkaline ceramidase 3 [Source:HGNC Symbol;Acc:HGNC:16066]	protein_coding	9.02472
ENSG00000078140	UBE2K	4	+	39698044	39782792	ubiquitin conjugating enzyme E2 K [Source:HGNC Symbol;Acc:HGNC:4914]	protein_coding	6.64944
ENSG00000078142	PIK3C3	18	+	41955206	42087830	phosphatidylinositol 3-kinase catalytic subunit type 3 [Source:HGNC Symbol;Acc:HGNC:8974]	protein_coding	28.2004
ENSG00000078177	N4BP2	4	+	40056826	40158252	NEDD4 binding protein 2 [Source:HGNC Symbol;Acc:HGNC:29851]	protein_coding	3.40794
ENSG00000078246	TULP3	12	+	2877223	2941140	tubby like protein 3 [Source:HGNC Symbol;Acc:HGNC:12425]	protein_coding	10.8633
ENSG00000078269	SYNJ2	6	+	157981887	158099176	synaptojanin 2 [Source:HGNC Symbol;Acc:HGNC:11504]	protein_coding	7.67444
ENSG00000078304	PPP2R5C	14	+	101761798	101927989	protein phosphatase 2 regulatory subunit B'gamma [Source:HGNC Symbol;Acc:HGNC:9311]	protein_coding	64.4799
ENSG00000078369	GNB1	1	-	1785285	1891117	G protein subunit beta 1 [Source:HGNC Symbol;Acc:HGNC:4396]	protein_coding	63.2227
ENSG00000078399	HOXA9	7	-	27162435	27175180	homeobox A9 [Source:HGNC Symbol;Acc:HGNC:5109]	protein_coding	1.38621
ENSG00000078401	EDN1	6	+	12290363	12297194	endothelin 1 [Source:HGNC Symbol;Acc:HGNC:3176]	protein_coding	2.16997
ENSG00000078403	MLLT10	10	+	21524675	21743630	MLLT10, histone lysine methyltransferase DOT1L cofactor [Source:HGNC Symbol;Acc:HGNC:16063]	protein_coding	62.71
ENSG00000078487	ZCWPW1	7	-	100400826	100428992	zinc finger CW-type and PWWP domain containing 1 [Source:HGNC Symbol;Acc:HGNC:23486]	protein_coding	1.56045
ENSG00000078589	P2RY10	X	+	78945332	78961954	P2Y receptor family member 10 [Source:HGNC Symbol;Acc:HGNC:19906]	protein_coding	2.82837
ENSG00000078596	ITM2A	X	-	79360384	79367667	integral membrane protein 2A [Source:HGNC Symbol;Acc:HGNC:6173]	protein_coding	2.65519
ENSG00000078618	NRDC	1	-	51789191	51878937	nardilysin convertase [Source:HGNC Symbol;Acc:HGNC:7995]	protein_coding	33.4428
ENSG00000078668	VDAC3	8	+	42391624	42405897	voltage dependent anion channel 3 [Source:HGNC Symbol;Acc:HGNC:12674]	protein_coding	29.4955
ENSG00000078674	PCM1	8	+	17922840	18029944	pericentriolar material 1 [Source:HGNC Symbol;Acc:HGNC:8727]	protein_coding	87.8404
ENSG00000078687	TNRC6C	17	+	77959240	78108835	trinucleotide repeat containing 6C [Source:HGNC Symbol;Acc:HGNC:29318]	protein_coding	7.35274
ENSG00000078699	CBFA2T2	20	+	33490075	33650036	CBFA2/RUNX1 translocation partner 2 [Source:HGNC Symbol;Acc:HGNC:1536]	protein_coding	4.30567
ENSG00000078747	ITCH	20	+	34363235	34511393	itchy E3 ubiquitin protein ligase [Source:HGNC Symbol;Acc:HGNC:13890]	protein_coding	40.4863
ENSG00000078804	TP53INP2	20	+	34704290	34713439	tumor protein p53 inducible nuclear protein 2 [Source:HGNC Symbol;Acc:HGNC:16104]	protein_coding	7.46754
ENSG00000078808	SDF4	1	-	1216908	1232031	stromal cell derived factor 4 [Source:HGNC Symbol;Acc:HGNC:24188]	protein_coding	48.9136
ENSG00000078814	MYH7B	20	+	34975403	35002437	myosin heavy chain 7B [Source:HGNC Symbol;Acc:HGNC:15906]	protein_coding	2.39732
ENSG00000078902	TOLLIP	11	-	1274371	1309654	toll interacting protein [Source:HGNC Symbol;Acc:HGNC:16476]	protein_coding	7.42928
ENSG00000078967	UBE2D4	7	+	43926438	43956136	ubiquitin conjugating enzyme E2 D4 (putative) [Source:HGNC Symbol;Acc:HGNC:21647]	protein_coding	4.2232
ENSG00000079102	RUNX1T1	8	-	91954967	92103286	RUNX1 translocation partner 1 [Source:HGNC Symbol;Acc:HGNC:1535]	protein_coding	20.3635
ENSG00000079112	CDH17	8	-	94127171	94217303	cadherin 17 [Source:HGNC Symbol;Acc:HGNC:1756]	protein_coding	43.3036
ENSG00000079134	THOC1	18	-	214520	268050	THO complex 1 [Source:HGNC Symbol;Acc:HGNC:19070]	protein_coding	27.3294
ENSG00000079150	FKBP7	2	-	178463664	178478600	FK506 binding protein 7 [Source:HGNC Symbol;Acc:HGNC:3723]	protein_coding	4.72267
ENSG00000079246	XRCC5	2	+	216107464	216206303	X-ray repair cross complementing 5 [Source:HGNC Symbol;Acc:HGNC:12833]	protein_coding	24.761
ENSG00000079257	LXN	3	-	158645822	158672693	latexin [Source:HGNC Symbol;Acc:HGNC:13347]	protein_coding	4.98654
ENSG00000079263	SP140	2	+	230203110	230313215	SP140 nuclear body protein [Source:HGNC Symbol;Acc:HGNC:17133]	protein_coding	4.05042
ENSG00000079277	MKNK1	1	-	46557408	46616843	MAP kinase interacting serine/threonine kinase 1 [Source:HGNC Symbol;Acc:HGNC:7110]	protein_coding	27.0505
ENSG00000079308	TNS1	2	-	217799588	218033982	tensin 1 [Source:HGNC Symbol;Acc:HGNC:11973]	protein_coding	216.652
ENSG00000079313	REXO1	19	-	1815246	1848463	RNA exonuclease 1 homolog [Source:HGNC Symbol;Acc:HGNC:24616]	protein_coding	17.1178
ENSG00000079332	SAR1A	10	-	70147289	70170523	secretion associated Ras related GTPase 1A [Source:HGNC Symbol;Acc:HGNC:10534]	protein_coding	10.7074
ENSG00000079335	CDC14A	1	+	100345001	100520278	cell division cycle 14A [Source:HGNC Symbol;Acc:HGNC:1718]	protein_coding	16.3459
ENSG00000079337	RAPGEF3	12	-	47734367	47771040	Rap guanine nucleotide exchange factor 3 [Source:HGNC Symbol;Acc:HGNC:16629]	protein_coding	5.21397
ENSG00000079385	CEACAM1	19	-	42507304	42561234	carcinoembryonic antigen related cell adhesion molecule 1 [Source:HGNC Symbol;Acc:HGNC:1814]	protein_coding	65.0133
ENSG00000079387	SENP1	12	-	48042898	48106308	SUMO specific peptidase 1 [Source:HGNC Symbol;Acc:HGNC:17927]	protein_coding	5.00052
ENSG00000079432	CIC	19	+	42268537	42295797	capicua transcriptional repressor [Source:HGNC Symbol;Acc:HGNC:14214]	protein_coding	18.4517
ENSG00000079435	LIPE	19	-	42401507	42427426	lipase E, hormone sensitive type [Source:HGNC Symbol;Acc:HGNC:6621]	protein_coding	6.54441
ENSG00000079459	FDFT1	8	+	11795573	11839309	farnesyl-diphosphate farnesyltransferase 1 [Source:HGNC Symbol;Acc:HGNC:3629]	protein_coding	16.4596
ENSG00000079482	OPHN1	X	-	68042344	68433913	oligophrenin 1 [Source:HGNC Symbol;Acc:HGNC:8148]	protein_coding	8.87298
ENSG00000079616	KIF22	16	+	29790719	29805385	kinesin family member 22 [Source:HGNC Symbol;Acc:HGNC:6391]	protein_coding	10.6686
ENSG00000079691	CARMIL1	6	+	25279078	25620530	capping protein regulator and myosin 1 linker 1 [Source:HGNC Symbol;Acc:HGNC:21581]	protein_coding	22.0041
ENSG00000079739	PGM1	1	+	63593276	63660245	phosphoglucomutase 1 [Source:HGNC Symbol;Acc:HGNC:8905]	protein_coding	12.0135
ENSG00000079785	DDX1	2	+	15591178	15631111	DEAD-box helicase 1 [Source:HGNC Symbol;Acc:HGNC:2734]	protein_coding	6.8038
ENSG00000079805	DNM2	19	+	10718079	10833488	dynamin 2 [Source:HGNC Symbol;Acc:HGNC:2974]	protein_coding	133.755
ENSG00000079819	EPB41L2	6	-	130839347	131063322	erythrocyte membrane protein band 4.1 like 2 [Source:HGNC Symbol;Acc:HGNC:3379]	protein_coding	197.783
ENSG00000079931	MOXD1	6	-	132296055	132401545	monooxygenase DBH like 1 [Source:HGNC Symbol;Acc:HGNC:21063]	protein_coding	2.26739
ENSG00000079950	STX7	6	-	132445867	132513198	syntaxin 7 [Source:HGNC Symbol;Acc:HGNC:11442]	protein_coding	13.5792
ENSG00000079974	RABL2B	22	-	50767501	50783663	RAB, member of RAS oncogene family like 2B [Source:HGNC Symbol;Acc:HGNC:9800]	protein_coding	19.2397
ENSG00000079999	KEAP1	19	-	10486120	10503741	kelch like ECH associated protein 1 [Source:HGNC Symbol;Acc:HGNC:23177]	protein_coding	9.00195
ENSG00000080031	PTPRH	19	-	55181248	55209506	protein tyrosine phosphatase, receptor type H [Source:HGNC Symbol;Acc:HGNC:9672]	protein_coding	45.0197
ENSG00000080189	SLC35C2	20	-	46345980	46364458	solute carrier family 35 member C2 [Source:HGNC Symbol;Acc:HGNC:17117]	protein_coding	13.5772
ENSG00000080200	CRYBG3	3	+	97822040	97944963	crystallin beta-gamma domain containing 3 [Source:HGNC Symbol;Acc:HGNC:34427]	protein_coding	9.32683
ENSG00000080293	SCTR	2	-	119439843	119525301	secretin receptor [Source:HGNC Symbol;Acc:HGNC:10608]	protein_coding	8.40162
ENSG00000080298	RFX3	9	-	3218297	3526004	regulatory factor X3 [Source:HGNC Symbol;Acc:HGNC:9984]	protein_coding	7.33666
ENSG00000080345	RIF1	2	+	151409883	151508013	replication timing regulatory factor 1 [Source:HGNC Symbol;Acc:HGNC:23207]	protein_coding	7.29708
ENSG00000080371	RAB21	12	+	71754874	71800285	RAB21, member RAS oncogene family [Source:HGNC Symbol;Acc:HGNC:18263]	protein_coding	3.14107
ENSG00000080493	SLC4A4	4	+	71062667	71572087	solute carrier family 4 member 4 [Source:HGNC Symbol;Acc:HGNC:11030]	protein_coding	17.3833
ENSG00000080503	SMARCA2	9	+	1980290	2193624	SWI/SNF related, matrix associated, actin dependent regulator of chromatin, subfamily a, member 2 [Source:HGNC Symbol;Acc:HGNC:11098]	protein_coding	48.0846
ENSG00000080546	SESN1	6	-	108986437	109094819	sestrin 1 [Source:HGNC Symbol;Acc:HGNC:21595]	protein_coding	45.6939
ENSG00000080561	MID2	X	+	107825755	107927193	midline 2 [Source:HGNC Symbol;Acc:HGNC:7096]	protein_coding	4.96893
ENSG00000080573	COL5A3	19	-	9959561	10010471	collagen type V alpha 3 chain [Source:HGNC Symbol;Acc:HGNC:14864]	protein_coding	3.94751
ENSG00000080603	SRCAP	16	+	30698209	30741409	Snf2 related CREBBP activator protein [Source:HGNC Symbol;Acc:HGNC:16974]	protein_coding	47.2724
ENSG00000080608	PUM3	9	-	2720469	2844241	pumilio RNA binding family member 3 [Source:HGNC Symbol;Acc:HGNC:29676]	protein_coding	12.3308
ENSG00000080802	CNOT4	7	-	135361795	135510127	CCR4-NOT transcription complex subunit 4 [Source:HGNC Symbol;Acc:HGNC:7880]	protein_coding	17.6869
ENSG00000080815	PSEN1	14	+	73136418	73223691	presenilin 1 [Source:HGNC Symbol;Acc:HGNC:9508]	protein_coding	28.4326
ENSG00000080819	CPOX	3	-	98579446	98593723	coproporphyrinogen oxidase [Source:HGNC Symbol;Acc:HGNC:2321]	protein_coding	8.80172
ENSG00000080822	CLDND1	3	-	98497912	98523066	claudin domain containing 1 [Source:HGNC Symbol;Acc:HGNC:1322]	protein_coding	29.9388
ENSG00000080823	MOK	14	-	102224500	102305200	MOK protein kinase [Source:HGNC Symbol;Acc:HGNC:9833]	protein_coding	4.19706
ENSG00000080824	HSP90AA1	14	-	102080738	102139699	heat shock protein 90 alpha family class A member 1 [Source:HGNC Symbol;Acc:HGNC:5253]	protein_coding	21.6899
ENSG00000080839	RBL1	20	-	36996349	37095995	RB transcriptional corepressor like 1 [Source:HGNC Symbol;Acc:HGNC:9893]	protein_coding	2.82898
ENSG00000080845	DLGAP4	20	+	36306336	36528637	DLG associated protein 4 [Source:HGNC Symbol;Acc:HGNC:24476]	protein_coding	26.8164
ENSG00000080854	IGSF9B	11	-	133908564	133956985	immunoglobulin superfamily member 9B [Source:HGNC Symbol;Acc:HGNC:32326]	protein_coding	2.11769
ENSG00000080947	CROCCP3	1	-	16467436	16499257	ciliary rootlet coiled-coil, rootletin pseudogene 3 [Source:HGNC Symbol;Acc:HGNC:29405]	transcribed_unprocessed_pseudogene	6.80029
ENSG00000080986	NDC80	18	+	2571511	2616635	NDC80, kinetochore complex component [Source:HGNC Symbol;Acc:HGNC:16909]	protein_coding	2.06557
ENSG00000081014	AP4E1	15	+	50908672	51005900	adaptor related protein complex 4 subunit epsilon 1 [Source:HGNC Symbol;Acc:HGNC:573]	protein_coding	2.85805
ENSG00000081019	RSBN1	1	-	113761832	113812476	round spermatid basic protein 1 [Source:HGNC Symbol;Acc:HGNC:25642]	protein_coding	2.57379
ENSG00000081026	MAGI3	1	+	113390749	113685923	membrane associated guanylate kinase, WW and PDZ domain containing 3 [Source:HGNC Symbol;Acc:HGNC:29647]	protein_coding	26.9693
ENSG00000081059	TCF7	5	+	134114711	134151865	transcription factor 7 [Source:HGNC Symbol;Acc:HGNC:11639]	protein_coding	1.06716
ENSG00000081154	PCNP	3	+	101574095	101594437	PEST proteolytic signal containing nuclear protein [Source:HGNC Symbol;Acc:HGNC:30023]	protein_coding	14.5407
ENSG00000081177	EXD2	14	+	69191511	69244020	exonuclease 3'-5' domain containing 2 [Source:HGNC Symbol;Acc:HGNC:20217]	protein_coding	10.7585
ENSG00000081189	MEF2C	5	-	88717117	88904257	myocyte enhancer factor 2C [Source:HGNC Symbol;Acc:HGNC:6996]	protein_coding	13.5059
ENSG00000081237	PTPRC	1	+	198638457	198757476	protein tyrosine phosphatase, receptor type C [Source:HGNC Symbol;Acc:HGNC:9666]	protein_coding	35.4326
ENSG00000081307	UBA5	3	+	132654446	132678097	ubiquitin like modifier activating enzyme 5 [Source:HGNC Symbol;Acc:HGNC:23230]	protein_coding	29.3362
ENSG00000081320	STK17B	2	-	196133566	196176503	serine/threonine kinase 17b [Source:HGNC Symbol;Acc:HGNC:11396]	protein_coding	21.9376
ENSG00000081377	CDC14B	9	-	96490241	96619830	cell division cycle 14B [Source:HGNC Symbol;Acc:HGNC:1719]	protein_coding	4.53765
ENSG00000081386	ZNF510	9	-	96755865	96778129	zinc finger protein 510 [Source:HGNC Symbol;Acc:HGNC:29161]	protein_coding	3.84845
ENSG00000081665	ZNF506	19	-	19785839	19821751	zinc finger protein 506 [Source:HGNC Symbol;Acc:HGNC:23780]	protein_coding	4.88798
ENSG00000081692	JMJD4	1	-	227730425	227735411	jumonji domain containing 4 [Source:HGNC Symbol;Acc:HGNC:25724]	protein_coding	4.97268
ENSG00000081721	DUSP12	1	+	161749758	161757238	dual specificity phosphatase 12 [Source:HGNC Symbol;Acc:HGNC:3067]	protein_coding	21.6834
ENSG00000081760	AACS	12	+	125065379	125143333	acetoacetyl-CoA synthetase [Source:HGNC Symbol;Acc:HGNC:21298]	protein_coding	9.49437
ENSG00000081791	DELE1	5	+	141923808	141942047	DAP3 binding cell death enhancer 1 [Source:HGNC Symbol;Acc:HGNC:28969]	protein_coding	39.1102
ENSG00000081803	CADPS2	7	-	122318425	122886759	calcium dependent secretion activator 2 [Source:HGNC Symbol;Acc:HGNC:16018]	protein_coding	4.40428
ENSG00000081853	PCDHGA2	5	+	141338760	141512979	protocadherin gamma subfamily A, 2 [Source:HGNC Symbol;Acc:HGNC:8700]	protein_coding	1.29671
ENSG00000081870	HSPB11	1	-	53916574	53945929	heat shock protein family B (small) member 11 [Source:HGNC Symbol;Acc:HGNC:25019]	protein_coding	2.76331
ENSG00000081913	PHLPP1	18	+	62715450	62980433	PH domain and leucine rich repeat protein phosphatase 1 [Source:HGNC Symbol;Acc:HGNC:20610]	protein_coding	10.2405
ENSG00000081923	ATP8B1	18	-	57646426	57803315	ATPase phospholipid transporting 8B1 [Source:HGNC Symbol;Acc:HGNC:3706]	protein_coding	23.3584
ENSG00000082014	SMARCD3	7	-	151238764	151277896	SWI/SNF related, matrix associated, actin dependent regulator of chromatin, subfamily d, member 3 [Source:HGNC Symbol;Acc:HGNC:11108]	protein_coding	5.93293
ENSG00000082068	WDR70	5	+	37379212	37753435	WD repeat domain 70 [Source:HGNC Symbol;Acc:HGNC:25495]	protein_coding	9.56922
ENSG00000082074	FYB1	5	-	39105255	39274528	FYN binding protein 1 [Source:HGNC Symbol;Acc:HGNC:4036]	protein_coding	19.5054
ENSG00000082146	STRADB	2	+	201387858	201480846	STE20-related kinase adaptor beta [Source:HGNC Symbol;Acc:HGNC:13205]	protein_coding	10.6745
ENSG00000082153	BZW1	2	+	200810594	200827338	basic leucine zipper and W2 domains 1 [Source:HGNC Symbol;Acc:HGNC:18380]	protein_coding	19.5514
ENSG00000082196	C1QTNF3	5	-	34019448	34043832	C1q and TNF related 3 [Source:HGNC Symbol;Acc:HGNC:14326]	protein_coding	1.45803
ENSG00000082212	ME2	18	+	50878734	50954257	malic enzyme 2 [Source:HGNC Symbol;Acc:HGNC:6984]	protein_coding	9.50343
ENSG00000082213	C5orf22	5	+	31532266	31555058	chromosome 5 open reading frame 22 [Source:HGNC Symbol;Acc:HGNC:25639]	protein_coding	2.34921
ENSG00000082258	CCNT2	2	+	134918235	134959342	cyclin T2 [Source:HGNC Symbol;Acc:HGNC:1600]	protein_coding	17.2364
ENSG00000082269	FAM135A	6	+	70412941	70561174	family with sequence similarity 135 member A [Source:HGNC Symbol;Acc:HGNC:21084]	protein_coding	29.2715
ENSG00000082293	COL19A1	6	+	69866571	70209976	collagen type XIX alpha 1 chain [Source:HGNC Symbol;Acc:HGNC:2196]	protein_coding	1.37065
ENSG00000082397	EPB41L3	18	-	5392381	5630700	erythrocyte membrane protein band 4.1 like 3 [Source:HGNC Symbol;Acc:HGNC:3380]	protein_coding	45.738
ENSG00000082438	COBLL1	2	-	164653624	164843679	cordon-bleu WH2 repeat protein like 1 [Source:HGNC Symbol;Acc:HGNC:23571]	protein_coding	12.2439
ENSG00000082458	DLG3	X	+	70444861	70505490	discs large MAGUK scaffold protein 3 [Source:HGNC Symbol;Acc:HGNC:2902]	protein_coding	5.09688
ENSG00000082512	TRAF5	1	+	211326615	211374946	TNF receptor associated factor 5 [Source:HGNC Symbol;Acc:HGNC:12035]	protein_coding	19.4804
ENSG00000082515	MRPL22	5	+	154941070	154969411	mitochondrial ribosomal protein L22 [Source:HGNC Symbol;Acc:HGNC:14480]	protein_coding	3.32023
ENSG00000082641	NFE2L1	17	+	48048329	48061487	nuclear factor, erythroid 2 like 1 [Source:HGNC Symbol;Acc:HGNC:7781]	protein_coding	81.4552
ENSG00000082684	SEMA5B	3	-	122909082	123028605	semaphorin 5B [Source:HGNC Symbol;Acc:HGNC:10737]	protein_coding	2.19679
ENSG00000082701	GSK3B	3	-	119821323	120094417	glycogen synthase kinase 3 beta [Source:HGNC Symbol;Acc:HGNC:4617]	protein_coding	11.6257
ENSG00000082781	ITGB5	3	-	124761948	124901418	integrin subunit beta 5 [Source:HGNC Symbol;Acc:HGNC:6160]	protein_coding	17.8496
ENSG00000082805	ERC1	12	+	990509	1495933	ELKS/RAB6-interacting/CAST family member 1 [Source:HGNC Symbol;Acc:HGNC:17072]	protein_coding	39.9887
ENSG00000082898	XPO1	2	-	61477849	61538626	exportin 1 [Source:HGNC Symbol;Acc:HGNC:12825]	protein_coding	66.566
ENSG00000082996	RNF13	3	+	149812708	149962139	ring finger protein 13 [Source:HGNC Symbol;Acc:HGNC:10057]	protein_coding	14.8985
ENSG00000083067	TRPM3	9	-	70529063	71446904	transient receptor potential cation channel subfamily M member 3 [Source:HGNC Symbol;Acc:HGNC:17992]	protein_coding	13.8152
ENSG00000083093	PALB2	16	-	23603160	23641310	partner and localizer of BRCA2 [Source:HGNC Symbol;Acc:HGNC:26144]	protein_coding	1.52402
ENSG00000083097	DOP1A	6	+	83067666	83171350	DOP1 leucine zipper like protein A [Source:HGNC Symbol;Acc:HGNC:21194]	protein_coding	10.3919
ENSG00000083123	BCKDHB	6	+	80106647	80346270	branched chain keto acid dehydrogenase E1 subunit beta [Source:HGNC Symbol;Acc:HGNC:987]	protein_coding	1.02383
ENSG00000083168	KAT6A	8	-	41929479	42052026	lysine acetyltransferase 6A [Source:HGNC Symbol;Acc:HGNC:13013]	protein_coding	31.3209
ENSG00000083223	TUT7	9	-	86287733	86354454	terminal uridylyl transferase 7 [Source:HGNC Symbol;Acc:HGNC:25817]	protein_coding	15.7763
ENSG00000083290	ULK2	17	-	19770829	19867936	unc-51 like autophagy activating kinase 2 [Source:HGNC Symbol;Acc:HGNC:13480]	protein_coding	6.71761
ENSG00000083307	GRHL2	8	+	101492432	101669726	grainyhead like transcription factor 2 [Source:HGNC Symbol;Acc:HGNC:2799]	protein_coding	5.73407
ENSG00000083312	TNPO1	5	+	72816312	72916733	transportin 1 [Source:HGNC Symbol;Acc:HGNC:6401]	protein_coding	27.0896
ENSG00000083444	PLOD1	1	+	11934205	11975538	procollagen-lysine,2-oxoglutarate 5-dioxygenase 1 [Source:HGNC Symbol;Acc:HGNC:9081]	protein_coding	25.8247
ENSG00000083454	P2RX5	17	-	3672199	3696404	purinergic receptor P2X 5 [Source:HGNC Symbol;Acc:HGNC:8536]	protein_coding	13.9404
ENSG00000083457	ITGAE	17	-	3714628	3801243	integrin subunit alpha E [Source:HGNC Symbol;Acc:HGNC:6147]	protein_coding	10.8448
ENSG00000083520	DIS3	13	-	72752169	72782096	DIS3 homolog, exosome endoribonuclease and 3'-5' exoribonuclease [Source:HGNC Symbol;Acc:HGNC:20604]	protein_coding	3.5314
ENSG00000083535	PIBF1	13	+	72782059	73016461	progesterone immunomodulatory binding factor 1 [Source:HGNC Symbol;Acc:HGNC:23352]	protein_coding	21.3191
ENSG00000083544	TDRD3	13	+	60396457	60573878	tudor domain containing 3 [Source:HGNC Symbol;Acc:HGNC:20612]	protein_coding	11.7047
ENSG00000083635	NUFIP1	13	-	44939249	44989483	NUFIP1, FMR1 interacting protein 1 [Source:HGNC Symbol;Acc:HGNC:8057]	protein_coding	2.17568
ENSG00000083642	PDS5B	13	+	32586427	32778019	PDS5 cohesin associated factor B [Source:HGNC Symbol;Acc:HGNC:20418]	protein_coding	28.4575
ENSG00000083720	OXCT1	5	-	41730065	41870519	3-oxoacid CoA-transferase 1 [Source:HGNC Symbol;Acc:HGNC:8527]	protein_coding	2.23101
ENSG00000083750	RRAGB	X	+	55717739	55758774	Ras related GTP binding B [Source:HGNC Symbol;Acc:HGNC:19901]	protein_coding	18.1667
ENSG00000083799	CYLD	16	+	50742050	50801935	CYLD lysine 63 deubiquitinase [Source:HGNC Symbol;Acc:HGNC:2584]	protein_coding	10.616
ENSG00000083812	ZNF324	19	+	58467045	58475436	zinc finger protein 324 [Source:HGNC Symbol;Acc:HGNC:14096]	protein_coding	1.45026
ENSG00000083814	ZNF671	19	-	57719751	57727624	zinc finger protein 671 [Source:HGNC Symbol;Acc:HGNC:26279]	protein_coding	2.3254
ENSG00000083817	ZNF416	19	-	57571566	57578927	zinc finger protein 416 [Source:HGNC Symbol;Acc:HGNC:20645]	protein_coding	2.31338
ENSG00000083828	ZNF586	19	+	57769655	57819939	zinc finger protein 586 [Source:HGNC Symbol;Acc:HGNC:25949]	protein_coding	6.0415
ENSG00000083838	ZNF446	19	+	58474017	58481230	zinc finger protein 446 [Source:HGNC Symbol;Acc:HGNC:21036]	protein_coding	2.05648
ENSG00000083844	ZNF264	19	+	57191500	57222846	zinc finger protein 264 [Source:HGNC Symbol;Acc:HGNC:13057]	protein_coding	9.28897
ENSG00000083845	RPS5	19	+	58386400	58394806	ribosomal protein S5 [Source:HGNC Symbol;Acc:HGNC:10426]	protein_coding	51.6377
ENSG00000083857	FAT1	4	-	186587783	186726722	FAT atypical cadherin 1 [Source:HGNC Symbol;Acc:HGNC:3595]	protein_coding	63.4704
ENSG00000083896	YTHDC1	4	-	68310387	68350089	YTH domain containing 1 [Source:HGNC Symbol;Acc:HGNC:30626]	protein_coding	14.5278
ENSG00000083937	CHMP2B	3	+	87227271	87255548	charged multivesicular body protein 2B [Source:HGNC Symbol;Acc:HGNC:24537]	protein_coding	5.74598
ENSG00000084070	SMAP2	1	+	40344850	40423326	small ArfGAP2 [Source:HGNC Symbol;Acc:HGNC:25082]	protein_coding	43.4684
ENSG00000084072	PPIE	1	+	39692182	39763914	peptidylprolyl isomerase E [Source:HGNC Symbol;Acc:HGNC:9258]	protein_coding	8.83747
ENSG00000084090	STARD7	2	-	96184859	96208825	StAR related lipid transfer domain containing 7 [Source:HGNC Symbol;Acc:HGNC:18063]	protein_coding	27.1201
ENSG00000084092	NOA1	4	-	56963370	56978823	nitric oxide associated 1 [Source:HGNC Symbol;Acc:HGNC:28473]	protein_coding	3.71058
ENSG00000084093	REST	4	+	56907876	56966678	RE1 silencing transcription factor [Source:HGNC Symbol;Acc:HGNC:9966]	protein_coding	3.91647
ENSG00000084112	SSH1	12	-	108778192	108857590	slingshot protein phosphatase 1 [Source:HGNC Symbol;Acc:HGNC:30579]	protein_coding	11.3013
ENSG00000084207	GSTP1	11	+	67583595	67586656	glutathione S-transferase pi 1 [Source:HGNC Symbol;Acc:HGNC:4638]	protein_coding	41.1051
ENSG00000084234	APLP2	11	+	130068147	130144811	amyloid beta precursor like protein 2 [Source:HGNC Symbol;Acc:HGNC:598]	protein_coding	108.654
ENSG00000084444	FAM234B	12	+	13044284	13142521	family with sequence similarity 234 member B [Source:HGNC Symbol;Acc:HGNC:29288]	protein_coding	2.91723
ENSG00000084463	WBP11	12	-	14784579	14803540	WW domain binding protein 11 [Source:HGNC Symbol;Acc:HGNC:16461]	protein_coding	6.09101
ENSG00000084623	EIF3I	1	+	32221928	32231604	eukaryotic translation initiation factor 3 subunit I [Source:HGNC Symbol;Acc:HGNC:3272]	protein_coding	5.21112
ENSG00000084636	COL16A1	1	-	31652247	31704319	collagen type XVI alpha 1 chain [Source:HGNC Symbol;Acc:HGNC:2193]	protein_coding	50.0828
ENSG00000084652	TXLNA	1	+	32179686	32198285	taxilin alpha [Source:HGNC Symbol;Acc:HGNC:30685]	protein_coding	7.06635
ENSG00000084674	APOB	2	-	21001429	21044073	apolipoprotein B [Source:HGNC Symbol;Acc:HGNC:603]	protein_coding	266.247
ENSG00000084676	NCOA1	2	+	24491914	24770702	nuclear receptor coactivator 1 [Source:HGNC Symbol;Acc:HGNC:7668]	protein_coding	24.0258
ENSG00000084693	AGBL5	2	+	27042364	27070622	ATP/GTP binding protein like 5 [Source:HGNC Symbol;Acc:HGNC:26147]	protein_coding	3.00334
ENSG00000084731	KIF3C	2	-	25926596	25982749	kinesin family member 3C [Source:HGNC Symbol;Acc:HGNC:6321]	protein_coding	4.72519
ENSG00000084733	RAB10	2	+	26034107	26137454	RAB10, member RAS oncogene family [Source:HGNC Symbol;Acc:HGNC:9759]	protein_coding	17.9386
ENSG00000084754	HADHA	2	-	26190635	26244726	hydroxyacyl-CoA dehydrogenase trifunctional multienzyme complex subunit alpha [Source:HGNC Symbol;Acc:HGNC:4801]	protein_coding	40.262
ENSG00000084764	MAPRE3	2	+	26970612	27027196	microtubule associated protein RP/EB family member 3 [Source:HGNC Symbol;Acc:HGNC:6892]	protein_coding	3.09956
ENSG00000084774	CAD	2	+	27217390	27243943	carbamoyl-phosphate synthetase 2, aspartate transcarbamylase, and dihydroorotase [Source:HGNC Symbol;Acc:HGNC:1424]	protein_coding	17.9467
ENSG00000085063	CD59	11	-	33703010	33736491	CD59 molecule (CD59 blood group) [Source:HGNC Symbol;Acc:HGNC:1689]	protein_coding	34.7262
ENSG00000085117	CD82	11	+	44564427	44620363	CD82 molecule [Source:HGNC Symbol;Acc:HGNC:6210]	protein_coding	22.81
ENSG00000085185	BCORL1	X	+	129981107	130058083	BCL6 corepressor like 1 [Source:HGNC Symbol;Acc:HGNC:25657]	protein_coding	2.8502
ENSG00000085224	ATRX	X	-	77504878	77786233	ATRX, chromatin remodeler [Source:HGNC Symbol;Acc:HGNC:886]	protein_coding	52.2373
ENSG00000085231	AK6	5	-	69350984	69370013	adenylate kinase 6 [Source:HGNC Symbol;Acc:HGNC:49151]	protein_coding	2.84586
ENSG00000085274	MYNN	3	+	169772831	169789716	myoneurin [Source:HGNC Symbol;Acc:HGNC:14955]	protein_coding	4.01569
ENSG00000085276	MECOM	3	-	169083499	169663618	MDS1 and EVI1 complex locus [Source:HGNC Symbol;Acc:HGNC:3498]	protein_coding	12.846
ENSG00000085365	SCAMP1	5	+	78360583	78479071	secretory carrier membrane protein 1 [Source:HGNC Symbol;Acc:HGNC:10563]	protein_coding	2.30763
ENSG00000085377	PREP	6	-	105277565	105403084	prolyl endopeptidase [Source:HGNC Symbol;Acc:HGNC:9358]	protein_coding	12.3258
ENSG00000085382	HACE1	6	-	104728093	104859919	HECT domain and ankyrin repeat containing E3 ubiquitin protein ligase 1 [Source:HGNC Symbol;Acc:HGNC:21033]	protein_coding	4.94287
ENSG00000085415	SEH1L	18	+	12947133	12987536	SEH1 like nucleoporin [Source:HGNC Symbol;Acc:HGNC:30379]	protein_coding	3.27552
ENSG00000085433	WDR47	1	-	108970214	109042113	WD repeat domain 47 [Source:HGNC Symbol;Acc:HGNC:29141]	protein_coding	3.13052
ENSG00000085449	WDFY1	2	-	223855716	223945387	WD repeat and FYVE domain containing 1 [Source:HGNC Symbol;Acc:HGNC:20451]	protein_coding	18.2543
ENSG00000085465	OVGP1	1	-	111414314	111427777	oviductal glycoprotein 1 [Source:HGNC Symbol;Acc:HGNC:8524]	protein_coding	1.62408
ENSG00000085491	SLC25A24	1	-	108134036	108200849	solute carrier family 25 member 24 [Source:HGNC Symbol;Acc:HGNC:20662]	protein_coding	7.78111
ENSG00000085511	MAP3K4	6	+	160991727	161117385	mitogen-activated protein kinase kinase kinase 4 [Source:HGNC Symbol;Acc:HGNC:6856]	protein_coding	26.1637
ENSG00000085514	PILRA	7	+	100367530	100400099	paired immunoglobin like type 2 receptor alpha [Source:HGNC Symbol;Acc:HGNC:20396]	protein_coding	4.91048
ENSG00000085552	IGSF9	1	-	159927039	159945604	immunoglobulin superfamily member 9 [Source:HGNC Symbol;Acc:HGNC:18132]	protein_coding	10.4541
ENSG00000085563	ABCB1	7	-	87503633	87713323	ATP binding cassette subfamily B member 1 [Source:HGNC Symbol;Acc:HGNC:40]	protein_coding	37.1922
ENSG00000085644	ZNF213	16	+	3129777	3142805	zinc finger protein 213 [Source:HGNC Symbol;Acc:HGNC:13005]	protein_coding	1.01571
ENSG00000085662	AKR1B1	7	-	134442350	134459284	aldo-keto reductase family 1 member B [Source:HGNC Symbol;Acc:HGNC:381]	protein_coding	13.9144
ENSG00000085719	CPNE3	8	+	86514427	86561498	copine 3 [Source:HGNC Symbol;Acc:HGNC:2316]	protein_coding	5.40838
ENSG00000085721	RRN3	16	-	15060022	15094317	RRN3 homolog, RNA polymerase I transcription factor [Source:HGNC Symbol;Acc:HGNC:30346]	protein_coding	5.97474
ENSG00000085733	CTTN	11	+	70398404	70436584	cortactin [Source:HGNC Symbol;Acc:HGNC:3338]	protein_coding	127.546
ENSG00000085760	MTIF2	2	-	55236595	55269347	mitochondrial translational initiation factor 2 [Source:HGNC Symbol;Acc:HGNC:7441]	protein_coding	13.4931
ENSG00000085788	DDHD2	8	+	38225218	38275558	DDHD domain containing 2 [Source:HGNC Symbol;Acc:HGNC:29106]	protein_coding	38.3364
ENSG00000085832	EPS15	1	-	51354263	51519328	epidermal growth factor receptor pathway substrate 15 [Source:HGNC Symbol;Acc:HGNC:3419]	protein_coding	54.9207
ENSG00000085871	MGST2	4	+	139665768	139740745	microsomal glutathione S-transferase 2 [Source:HGNC Symbol;Acc:HGNC:7063]	protein_coding	8.90196
ENSG00000085872	CHERP	19	-	16517889	16542530	calcium homeostasis endoplasmic reticulum protein [Source:HGNC Symbol;Acc:HGNC:16930]	protein_coding	27.9743
ENSG00000085978	ATG16L1	2	+	233210051	233295674	autophagy related 16 like 1 [Source:HGNC Symbol;Acc:HGNC:21498]	protein_coding	59.3992
ENSG00000085982	USP40	2	-	233475520	233566782	ubiquitin specific peptidase 40 [Source:HGNC Symbol;Acc:HGNC:20069]	protein_coding	16.4124
ENSG00000085998	POMGNT1	1	-	46188682	46220305	protein O-linked mannose N-acetylglucosaminyltransferase 1 (beta 1,2-) [Source:HGNC Symbol;Acc:HGNC:19139]	protein_coding	18.0213
ENSG00000086015	MAST2	1	+	45786987	46036124	microtubule associated serine/threonine kinase 2 [Source:HGNC Symbol;Acc:HGNC:19035]	protein_coding	49.1671
ENSG00000086061	DNAJA1	9	+	33025211	33039907	DnaJ heat shock protein family (Hsp40) member A1 [Source:HGNC Symbol;Acc:HGNC:5229]	protein_coding	13.1957
ENSG00000086062	B4GALT1	9	-	33104082	33167356	beta-1,4-galactosyltransferase 1 [Source:HGNC Symbol;Acc:HGNC:924]	protein_coding	10.2802
ENSG00000086065	CHMP5	9	+	33264879	33282069	charged multivesicular body protein 5 [Source:HGNC Symbol;Acc:HGNC:26942]	protein_coding	15.1459
ENSG00000086102	NFX1	9	+	33290511	33371157	nuclear transcription factor, X-box binding 1 [Source:HGNC Symbol;Acc:HGNC:7803]	protein_coding	23.0384
ENSG00000086189	DIMT1	5	-	62387254	62403939	DIM1 dimethyladenosine transferase 1 homolog [Source:HGNC Symbol;Acc:HGNC:30217]	protein_coding	3.16857
ENSG00000086200	IPO11	5	+	62403972	62628582	importin 11 [Source:HGNC Symbol;Acc:HGNC:20628]	protein_coding	11.0317
ENSG00000086205	FOLH1	11	-	49146635	49208670	folate hydrolase 1 [Source:HGNC Symbol;Acc:HGNC:3788]	protein_coding	95.462
ENSG00000086232	EIF2AK1	7	-	6022244	6059230	eukaryotic translation initiation factor 2 alpha kinase 1 [Source:HGNC Symbol;Acc:HGNC:24921]	protein_coding	9.41399
ENSG00000086288	NME8	7	+	37848597	37900401	NME/NM23 family member 8 [Source:HGNC Symbol;Acc:HGNC:16473]	protein_coding	1.74255
ENSG00000086289	EPDR1	7	+	37683843	37951941	ependymin related 1 [Source:HGNC Symbol;Acc:HGNC:17572]	protein_coding	5.06831
ENSG00000086475	SEPHS1	10	-	13317424	13348298	selenophosphate synthetase 1 [Source:HGNC Symbol;Acc:HGNC:19685]	protein_coding	1.50831
ENSG00000086504	MRPL28	16	-	366969	371289	mitochondrial ribosomal protein L28 [Source:HGNC Symbol;Acc:HGNC:14484]	protein_coding	1.31475
ENSG00000086544	ITPKC	19	+	40717103	40740860	inositol-trisphosphate 3-kinase C [Source:HGNC Symbol;Acc:HGNC:14897]	protein_coding	10.9876
ENSG00000086548	CEACAM6	19	+	41750977	41772208	carcinoembryonic antigen related cell adhesion molecule 6 [Source:HGNC Symbol;Acc:HGNC:1818]	protein_coding	6.18077
ENSG00000086589	RBM22	5	-	150690794	150701107	RNA binding motif protein 22 [Source:HGNC Symbol;Acc:HGNC:25503]	protein_coding	7.80765
ENSG00000086598	TMED2	12	+	123584531	123598577	transmembrane p24 trafficking protein 2 [Source:HGNC Symbol;Acc:HGNC:16996]	protein_coding	17.3774
ENSG00000086619	ERO1B	1	-	236215555	236281985	endoplasmic reticulum oxidoreductase 1 beta [Source:HGNC Symbol;Acc:HGNC:14355]	protein_coding	4.05559
ENSG00000086666	ZFAND6	15	+	80059568	80138393	zinc finger AN1-type containing 6 [Source:HGNC Symbol;Acc:HGNC:30164]	protein_coding	13.5219
ENSG00000086696	HSD17B2	16	+	82035004	82098534	hydroxysteroid 17-beta dehydrogenase 2 [Source:HGNC Symbol;Acc:HGNC:5211]	protein_coding	31.7015
ENSG00000086712	TXLNG	X	+	16786427	16844519	taxilin gamma [Source:HGNC Symbol;Acc:HGNC:18578]	protein_coding	5.04055
ENSG00000086730	LAT2	7	+	74199652	74229834	linker for activation of T cells family member 2 [Source:HGNC Symbol;Acc:HGNC:12749]	protein_coding	1.2772
ENSG00000086758	HUWE1	X	-	53532096	53686729	HECT, UBA and WWE domain containing 1, E3 ubiquitin protein ligase [Source:HGNC Symbol;Acc:HGNC:30892]	protein_coding	94.3971
ENSG00000086827	ZW10	11	-	113733187	113773811	zw10 kinetochore protein [Source:HGNC Symbol;Acc:HGNC:13194]	protein_coding	2.00778
ENSG00000086848	ALG9	11	-	111782195	111871581	ALG9, alpha-1,2-mannosyltransferase [Source:HGNC Symbol;Acc:HGNC:15672]	protein_coding	5.6208
ENSG00000087008	ACOX3	4	-	8366282	8440723	acyl-CoA oxidase 3, pristanoyl [Source:HGNC Symbol;Acc:HGNC:121]	protein_coding	7.3609
ENSG00000087053	MTMR2	11	-	95832882	95925315	myotubularin related protein 2 [Source:HGNC Symbol;Acc:HGNC:7450]	protein_coding	7.0825
ENSG00000087074	PPP1R15A	19	+	48872392	48876057	protein phosphatase 1 regulatory subunit 15A [Source:HGNC Symbol;Acc:HGNC:14375]	protein_coding	18.8604
ENSG00000087077	TRIP6	7	+	100867138	100873454	thyroid hormone receptor interactor 6 [Source:HGNC Symbol;Acc:HGNC:12311]	protein_coding	14.7143
ENSG00000087085	ACHE	7	-	100889994	100896974	acetylcholinesterase (Cartwright blood group) [Source:HGNC Symbol;Acc:HGNC:108]	protein_coding	9.19737
ENSG00000087086	FTL	19	+	48965301	48966878	ferritin light chain [Source:HGNC Symbol;Acc:HGNC:3999]	protein_coding	392.851
ENSG00000087087	SRRT	7	+	100875111	100888664	serrate, RNA effector molecule [Source:HGNC Symbol;Acc:HGNC:24101]	protein_coding	49.0797
ENSG00000087088	BAX	19	+	48954815	48961798	BCL2 associated X, apoptosis regulator [Source:HGNC Symbol;Acc:HGNC:959]	protein_coding	20.3958
ENSG00000087095	NLK	17	+	28041737	28196381	nemo like kinase [Source:HGNC Symbol;Acc:HGNC:29858]	protein_coding	8.40873
ENSG00000087111	PIGS	17	-	28553383	28571872	phosphatidylinositol glycan anchor biosynthesis class S [Source:HGNC Symbol;Acc:HGNC:14937]	protein_coding	22.2833
ENSG00000087116	ADAMTS2	5	-	179110851	179345430	ADAM metallopeptidase with thrombospondin type 1 motif 2 [Source:HGNC Symbol;Acc:HGNC:218]	protein_coding	16.4957
ENSG00000087152	ATXN7L3	17	-	44191805	44200113	ataxin 7 like 3 [Source:HGNC Symbol;Acc:HGNC:25416]	protein_coding	26.7413
ENSG00000087157	PGS1	17	+	78378640	78425114	phosphatidylglycerophosphate synthase 1 [Source:HGNC Symbol;Acc:HGNC:30029]	protein_coding	9.14817
ENSG00000087191	PSMC5	17	+	63827152	63832026	proteasome 26S subunit, ATPase 5 [Source:HGNC Symbol;Acc:HGNC:9552]	protein_coding	17.8385
ENSG00000087206	UIMC1	5	-	176905005	177022633	ubiquitin interaction motif containing 1 [Source:HGNC Symbol;Acc:HGNC:30298]	protein_coding	33.081
ENSG00000087245	MMP2	16	+	55389700	55506691	matrix metallopeptidase 2 [Source:HGNC Symbol;Acc:HGNC:7166]	protein_coding	38.7921
ENSG00000087253	LPCAT2	16	+	55508998	55586670	lysophosphatidylcholine acyltransferase 2 [Source:HGNC Symbol;Acc:HGNC:26032]	protein_coding	3.9171
ENSG00000087258	GNAO1	16	+	56191347	56357457	G protein subunit alpha o1 [Source:HGNC Symbol;Acc:HGNC:4389]	protein_coding	7.74915
ENSG00000087266	SH3BP2	4	+	2793023	2841098	SH3 domain binding protein 2 [Source:HGNC Symbol;Acc:HGNC:10825]	protein_coding	73.3967
ENSG00000087269	NOP14	4	-	2937933	2963385	NOP14 nucleolar protein [Source:HGNC Symbol;Acc:HGNC:16821]	protein_coding	7.55916
ENSG00000087274	ADD1	4	+	2843857	2930076	adducin 1 [Source:HGNC Symbol;Acc:HGNC:243]	protein_coding	84.3565
ENSG00000087301	TXNDC16	14	-	52430590	52552522	thioredoxin domain containing 16 [Source:HGNC Symbol;Acc:HGNC:19965]	protein_coding	3.61279
ENSG00000087302	RTRAF	14	+	51989475	52010691	RNA transcription, translation and transport factor [Source:HGNC Symbol;Acc:HGNC:23169]	protein_coding	1.57123
ENSG00000087303	NID2	14	-	52004803	52069228	nidogen 2 [Source:HGNC Symbol;Acc:HGNC:13389]	protein_coding	16.2244
ENSG00000087338	GMCL1	2	+	69829642	69881396	germ cell-less, spermatogenesis associated 1 [Source:HGNC Symbol;Acc:HGNC:23843]	protein_coding	5.60316
ENSG00000087365	SF3B2	11	+	66050729	66069308	splicing factor 3b subunit 2 [Source:HGNC Symbol;Acc:HGNC:10769]	protein_coding	70.1696
ENSG00000087448	KLHL42	12	+	27780020	27803040	kelch like family member 42 [Source:HGNC Symbol;Acc:HGNC:29252]	protein_coding	3.1246
ENSG00000087460	GNAS	20	+	58839718	58911192	GNAS complex locus [Source:HGNC Symbol;Acc:HGNC:4392]	protein_coding	119.14
ENSG00000087470	DNM1L	12	+	32679200	32745650	dynamin 1 like [Source:HGNC Symbol;Acc:HGNC:2973]	protein_coding	25.8456
ENSG00000087502	ERGIC2	12	-	29337352	29381189	ERGIC and golgi 2 [Source:HGNC Symbol;Acc:HGNC:30208]	protein_coding	8.18186
ENSG00000087589	CASS4	20	+	56412112	56460387	Cas scaffold protein family member 4 [Source:HGNC Symbol;Acc:HGNC:15878]	protein_coding	2.96121
ENSG00000087884	AAMDC	11	+	77821109	77918432	adipogenesis associated Mth938 domain containing [Source:HGNC Symbol;Acc:HGNC:30205]	protein_coding	5.26866
ENSG00000087903	RFX2	19	-	5993164	6199572	regulatory factor X2 [Source:HGNC Symbol;Acc:HGNC:9983]	protein_coding	7.06529
ENSG00000087995	METTL2A	17	+	62423867	62450822	methyltransferase like 2A [Source:HGNC Symbol;Acc:HGNC:25755]	protein_coding	1.43725
ENSG00000088035	ALG6	1	+	63367575	63438562	ALG6, alpha-1,3-glucosyltransferase [Source:HGNC Symbol;Acc:HGNC:23157]	protein_coding	4.60196
ENSG00000088038	CNOT3	19	+	54137717	54155708	CCR4-NOT transcription complex subunit 3 [Source:HGNC Symbol;Acc:HGNC:7879]	protein_coding	24.0756
ENSG00000088179	PTPN4	2	+	119759631	119983818	protein tyrosine phosphatase, non-receptor type 4 [Source:HGNC Symbol;Acc:HGNC:9656]	protein_coding	3.29509
ENSG00000088205	DDX18	2	+	117814650	117832379	DEAD-box helicase 18 [Source:HGNC Symbol;Acc:HGNC:2741]	protein_coding	13.6534
ENSG00000088247	KHSRP	19	-	6413348	6424794	KH-type splicing regulatory protein [Source:HGNC Symbol;Acc:HGNC:6316]	protein_coding	39.7291
ENSG00000088256	GNA11	19	+	3094410	3124004	G protein subunit alpha 11 [Source:HGNC Symbol;Acc:HGNC:4379]	protein_coding	92.8903
ENSG00000088280	ASAP3	1	-	23428563	23484568	ArfGAP with SH3 domain, ankyrin repeat and PH domain 3 [Source:HGNC Symbol;Acc:HGNC:14987]	protein_coding	3.02323
ENSG00000088298	EDEM2	20	-	35115357	35147364	ER degradation enhancing alpha-mannosidase like protein 2 [Source:HGNC Symbol;Acc:HGNC:15877]	protein_coding	10.7371
ENSG00000088340	FER1L4	20	-	35558737	35607562	fer-1 like family member 4, pseudogene [Source:HGNC Symbol;Acc:HGNC:15801]	transcribed_unitary_pseudogene	28.1824
ENSG00000088367	EPB41L1	20	+	36091504	36232799	erythrocyte membrane protein band 4.1 like 1 [Source:HGNC Symbol;Acc:HGNC:3378]	protein_coding	25.232
ENSG00000088386	SLC15A1	13	-	98683801	98752654	solute carrier family 15 member 1 [Source:HGNC Symbol;Acc:HGNC:10920]	protein_coding	169.602
ENSG00000088387	DOCK9	13	-	98793429	99086625	dedicator of cytokinesis 9 [Source:HGNC Symbol;Acc:HGNC:14132]	protein_coding	95.7897
ENSG00000088448	ANKRD10	13	-	110878540	110915069	ankyrin repeat domain 10 [Source:HGNC Symbol;Acc:HGNC:20265]	protein_coding	66.4137
ENSG00000088451	TGDS	13	-	94574051	94596257	TDP-glucose 4,6-dehydratase [Source:HGNC Symbol;Acc:HGNC:20324]	protein_coding	2.02619
ENSG00000088682	COQ9	16	+	57447425	57461275	coenzyme Q9 [Source:HGNC Symbol;Acc:HGNC:25302]	protein_coding	31.3595
ENSG00000088756	ARHGAP28	18	+	6729718	6915716	Rho GTPase activating protein 28 [Source:HGNC Symbol;Acc:HGNC:25509]	protein_coding	2.43569
ENSG00000088766	CRLS1	20	+	6006090	6040053	cardiolipin synthase 1 [Source:HGNC Symbol;Acc:HGNC:16148]	protein_coding	12.9975
ENSG00000088808	PPP1R13B	14	-	103733195	103847590	protein phosphatase 1 regulatory subunit 13B [Source:HGNC Symbol;Acc:HGNC:14950]	protein_coding	25.3788
ENSG00000088812	ATRN	20	+	3471040	3651122	attractin [Source:HGNC Symbol;Acc:HGNC:885]	protein_coding	19.427
ENSG00000088826	SMOX	20	+	4120980	4187747	spermine oxidase [Source:HGNC Symbol;Acc:HGNC:15862]	protein_coding	5.72924
ENSG00000088827	SIGLEC1	20	-	3686970	3707128	sialic acid binding Ig like lectin 1 [Source:HGNC Symbol;Acc:HGNC:11127]	protein_coding	8.01004
ENSG00000088832	FKBP1A	20	-	1368978	1393172	FK506 binding protein 1A [Source:HGNC Symbol;Acc:HGNC:3711]	protein_coding	24.5096
ENSG00000088833	NSFL1C	20	-	1442162	1473842	NSFL1 cofactor [Source:HGNC Symbol;Acc:HGNC:15912]	protein_coding	9.67366
ENSG00000088836	SLC4A11	20	-	3227417	3239559	solute carrier family 4 member 11 [Source:HGNC Symbol;Acc:HGNC:16438]	protein_coding	4.53474
ENSG00000088854	C20orf194	20	-	3249305	3407625	chromosome 20 open reading frame 194 [Source:HGNC Symbol;Acc:HGNC:17721]	protein_coding	10.8634
ENSG00000088876	ZNF343	20	-	2481817	2524702	zinc finger protein 343 [Source:HGNC Symbol;Acc:HGNC:16017]	protein_coding	2.13057
ENSG00000088881	EBF4	20	+	2692878	2760108	early B cell factor 4 [Source:HGNC Symbol;Acc:HGNC:29278]	protein_coding	9.04022
ENSG00000088888	MAVS	20	+	3846799	3876123	mitochondrial antiviral signaling protein [Source:HGNC Symbol;Acc:HGNC:29233]	protein_coding	18.3795
ENSG00000088926	F11	4	+	186265945	186288806	coagulation factor XI [Source:HGNC Symbol;Acc:HGNC:3529]	protein_coding	6.76247
ENSG00000088930	XRN2	20	+	21303304	21389827	5'-3' exoribonuclease 2 [Source:HGNC Symbol;Acc:HGNC:12836]	protein_coding	7.5546
ENSG00000088970	KIZ	20	+	21125983	21246622	kizuna centrosomal protein [Source:HGNC Symbol;Acc:HGNC:15865]	protein_coding	13.3206
ENSG00000088986	DYNLL1	12	+	120469850	120498493	dynein light chain LC8-type 1 [Source:HGNC Symbol;Acc:HGNC:15476]	protein_coding	24.6284
ENSG00000089006	SNX5	20	-	17941597	17968980	sorting nexin 5 [Source:HGNC Symbol;Acc:HGNC:14969]	protein_coding	28.967
ENSG00000089009	RPL6	12	-	112405190	112418838	ribosomal protein L6 [Source:HGNC Symbol;Acc:HGNC:10362]	protein_coding	58.2335
ENSG00000089012	SIRPG	20	-	1629152	1657779	signal regulatory protein gamma [Source:HGNC Symbol;Acc:HGNC:15757]	protein_coding	1.12502
ENSG00000089022	MAPKAPK5	12	+	111841978	111902238	mitogen-activated protein kinase-activated protein kinase 5 [Source:HGNC Symbol;Acc:HGNC:6889]	protein_coding	16.5062
ENSG00000089048	ESF1	20	-	13714322	13784886	ESF1 nucleolar pre-rRNA processing protein homolog [Source:HGNC Symbol;Acc:HGNC:15898]	protein_coding	11.5828
ENSG00000089053	ANAPC5	12	-	121308245	121399896	anaphase promoting complex subunit 5 [Source:HGNC Symbol;Acc:HGNC:15713]	protein_coding	41.421
ENSG00000089057	SLC23A2	20	-	4852356	5010293	solute carrier family 23 member 2 [Source:HGNC Symbol;Acc:HGNC:10973]	protein_coding	7.89919
ENSG00000089060	SLC8B1	12	-	113298759	113359493	solute carrier family 8 member B1 [Source:HGNC Symbol;Acc:HGNC:26175]	protein_coding	21.2499
ENSG00000089063	TMEM230	20	-	5068232	5113103	transmembrane protein 230 [Source:HGNC Symbol;Acc:HGNC:15876]	protein_coding	6.25106
ENSG00000089094	KDM2B	12	-	121429097	121581015	lysine demethylase 2B [Source:HGNC Symbol;Acc:HGNC:13610]	protein_coding	16.7356
ENSG00000089123	TASP1	20	-	13389392	13638940	taspase 1 [Source:HGNC Symbol;Acc:HGNC:15859]	protein_coding	5.77289
ENSG00000089127	OAS1	12	+	112906777	112933222	2'-5'-oligoadenylate synthetase 1 [Source:HGNC Symbol;Acc:HGNC:8086]	protein_coding	9.37406
ENSG00000089154	GCN1	12	-	120127203	120194710	GCN1, eIF2 alpha kinase activator homolog [Source:HGNC Symbol;Acc:HGNC:4199]	protein_coding	79.134
ENSG00000089157	RPLP0	12	-	120196686	120201235	ribosomal protein lateral stalk subunit P0 [Source:HGNC Symbol;Acc:HGNC:10371]	protein_coding	112.088
ENSG00000089159	PXN	12	-	120210439	120265771	paxillin [Source:HGNC Symbol;Acc:HGNC:9718]	protein_coding	57.4817
ENSG00000089169	RPH3A	12	+	112570380	112898881	rabphilin 3A [Source:HGNC Symbol;Acc:HGNC:17056]	protein_coding	3.78085
ENSG00000089177	KIF16B	20	-	16272104	16573434	kinesin family member 16B [Source:HGNC Symbol;Acc:HGNC:15869]	protein_coding	25.2278
ENSG00000089195	TRMT6	20	-	5937235	5950558	tRNA methyltransferase 6 [Source:HGNC Symbol;Acc:HGNC:20900]	protein_coding	1.26038
ENSG00000089220	PEBP1	12	+	118135858	118145584	phosphatidylethanolamine binding protein 1 [Source:HGNC Symbol;Acc:HGNC:8630]	protein_coding	28.7242
ENSG00000089234	BRAP	12	-	111642146	111685986	BRCA1 associated protein [Source:HGNC Symbol;Acc:HGNC:1099]	protein_coding	2.4763
ENSG00000089248	ERP29	12	+	112013316	112023451	endoplasmic reticulum protein 29 [Source:HGNC Symbol;Acc:HGNC:13799]	protein_coding	9.40385
ENSG00000089280	FUS	16	+	31180110	31194871	FUS RNA binding protein [Source:HGNC Symbol;Acc:HGNC:4010]	protein_coding	146.777
ENSG00000089289	IGBP1	X	+	70133449	70166324	immunoglobulin binding protein 1 [Source:HGNC Symbol;Acc:HGNC:5461]	protein_coding	9.32486
ENSG00000089327	FXYD5	19	+	35154730	35169883	FXYD domain containing ion transport regulator 5 [Source:HGNC Symbol;Acc:HGNC:4029]	protein_coding	12.3159
ENSG00000089351	GRAMD1A	19	+	34994784	35026471	GRAM domain containing 1A [Source:HGNC Symbol;Acc:HGNC:29305]	protein_coding	57.1709
ENSG00000089356	FXYD3	19	+	35115879	35124324	FXYD domain containing ion transport regulator 3 [Source:HGNC Symbol;Acc:HGNC:4027]	protein_coding	2.62702
ENSG00000089472	HEPH	X	+	66162549	66268867	hephaestin [Source:HGNC Symbol;Acc:HGNC:4866]	protein_coding	33.5006
ENSG00000089486	CDIP1	16	-	4510675	4538828	cell death inducing p53 target 1 [Source:HGNC Symbol;Acc:HGNC:13234]	protein_coding	6.5462
ENSG00000089505	CMTM1	16	+	66566393	66579137	CKLF like MARVEL transmembrane domain containing 1 [Source:HGNC Symbol;Acc:HGNC:19172]	protein_coding	4.5287
ENSG00000089597	GANAB	11	-	62624826	62646726	glucosidase II alpha subunit [Source:HGNC Symbol;Acc:HGNC:4138]	protein_coding	33.297
ENSG00000089639	GMIP	19	-	19629476	19643667	GEM interacting protein [Source:HGNC Symbol;Acc:HGNC:24852]	protein_coding	13.1633
ENSG00000089682	RBM41	X	-	107064420	107118823	RNA binding motif protein 41 [Source:HGNC Symbol;Acc:HGNC:25617]	protein_coding	8.60192
ENSG00000089692	LAG3	12	+	6772512	6778455	lymphocyte activating 3 [Source:HGNC Symbol;Acc:HGNC:6476]	protein_coding	1.65224
ENSG00000089693	MLF2	12	-	6747996	6767475	myeloid leukemia factor 2 [Source:HGNC Symbol;Acc:HGNC:7126]	protein_coding	18.7383
ENSG00000089737	DDX24	14	-	94048291	94081245	DEAD-box helicase 24 [Source:HGNC Symbol;Acc:HGNC:13266]	protein_coding	12.0969
ENSG00000089775	ZBTB25	14	-	64449106	64505213	zinc finger and BTB domain containing 25 [Source:HGNC Symbol;Acc:HGNC:13112]	protein_coding	4.65525
ENSG00000089818	NECAP1	12	+	8076939	8097859	NECAP endocytosis associated 1 [Source:HGNC Symbol;Acc:HGNC:24539]	protein_coding	5.23252
ENSG00000089820	ARHGAP4	X	-	153907367	153934999	Rho GTPase activating protein 4 [Source:HGNC Symbol;Acc:HGNC:674]	protein_coding	69.5956
ENSG00000089876	DHX32	10	-	125836337	125896436	DEAH-box helicase 32 (putative) [Source:HGNC Symbol;Acc:HGNC:16717]	protein_coding	11.2871
ENSG00000089902	RCOR1	14	+	102592661	102730576	REST corepressor 1 [Source:HGNC Symbol;Acc:HGNC:17441]	protein_coding	9.25252
ENSG00000089916	GPATCH2L	14	+	76151916	76254342	G-patch domain containing 2 like [Source:HGNC Symbol;Acc:HGNC:20210]	protein_coding	14.4853
ENSG00000090006	LTBP4	19	+	40592883	40629818	latent transforming growth factor beta binding protein 4 [Source:HGNC Symbol;Acc:HGNC:6717]	protein_coding	126.363
ENSG00000090013	BLVRB	19	-	40447765	40465840	biliverdin reductase B [Source:HGNC Symbol;Acc:HGNC:1063]	protein_coding	6.37406
ENSG00000090020	SLC9A1	1	-	27098815	27166981	solute carrier family 9 member A1 [Source:HGNC Symbol;Acc:HGNC:11071]	protein_coding	37.7457
ENSG00000090054	SPTLC1	9	-	92000087	92115384	serine palmitoyltransferase long chain base subunit 1 [Source:HGNC Symbol;Acc:HGNC:11277]	protein_coding	25.4242
ENSG00000090060	PAPOLA	14	+	96501433	96567111	poly(A) polymerase alpha [Source:HGNC Symbol;Acc:HGNC:14981]	protein_coding	81.8702
ENSG00000090061	CCNK	14	+	99481169	99535044	cyclin K [Source:HGNC Symbol;Acc:HGNC:1596]	protein_coding	8.69894
ENSG00000090097	PCBP4	3	-	51957454	51974016	poly(rC) binding protein 4 [Source:HGNC Symbol;Acc:HGNC:8652]	protein_coding	18.4877
ENSG00000090104	RGS1	1	+	192575727	192580031	regulator of G protein signaling 1 [Source:HGNC Symbol;Acc:HGNC:9991]	protein_coding	12.7475
ENSG00000090238	YPEL3	16	-	30092314	30096915	yippee like 3 [Source:HGNC Symbol;Acc:HGNC:18327]	protein_coding	45.5197
ENSG00000090266	NDUFB2	7	+	140690777	140722790	NADH:ubiquinone oxidoreductase subunit B2 [Source:HGNC Symbol;Acc:HGNC:7697]	protein_coding	2.1515
ENSG00000090273	NUDC	1	+	26900238	26946862	nuclear distribution C, dynein complex regulator [Source:HGNC Symbol;Acc:HGNC:8045]	protein_coding	13.2081
ENSG00000090316	MAEA	4	+	1289851	1340147	macrophage erythroblast attacher [Source:HGNC Symbol;Acc:HGNC:13731]	protein_coding	79.7632
ENSG00000090339	ICAM1	19	+	10270835	10286615	intercellular adhesion molecule 1 [Source:HGNC Symbol;Acc:HGNC:5344]	protein_coding	1.28933
ENSG00000090372	STRN4	19	-	46719507	46746994	striatin 4 [Source:HGNC Symbol;Acc:HGNC:15721]	protein_coding	45.4091
ENSG00000090376	IRAK3	12	+	66188879	66254622	interleukin 1 receptor associated kinase 3 [Source:HGNC Symbol;Acc:HGNC:17020]	protein_coding	6.0328
ENSG00000090382	LYZ	12	+	69348341	69354234	lysozyme [Source:HGNC Symbol;Acc:HGNC:6740]	protein_coding	132.416
ENSG00000090402	SI	3	-	164978898	165078495	sucrase-isomaltase [Source:HGNC Symbol;Acc:HGNC:10856]	protein_coding	103.468
ENSG00000090432	MUL1	1	-	20499448	20508161	mitochondrial E3 ubiquitin protein ligase 1 [Source:HGNC Symbol;Acc:HGNC:25762]	protein_coding	3.79877
ENSG00000090447	TFAP4	16	-	4257186	4273075	transcription factor AP-4 [Source:HGNC Symbol;Acc:HGNC:11745]	protein_coding	3.59189
ENSG00000090470	PDCD7	15	-	65117379	65133836	programmed cell death 7 [Source:HGNC Symbol;Acc:HGNC:8767]	protein_coding	8.2079
ENSG00000090487	SPG21	15	-	64963021	64990310	SPG21, maspardin [Source:HGNC Symbol;Acc:HGNC:20373]	protein_coding	10.6489
ENSG00000090520	DNAJB11	3	+	186567403	186585800	DnaJ heat shock protein family (Hsp40) member B11 [Source:HGNC Symbol;Acc:HGNC:14889]	protein_coding	9.42291
ENSG00000090530	P3H2	3	-	189956728	190122437	prolyl 3-hydroxylase 2 [Source:HGNC Symbol;Acc:HGNC:19317]	protein_coding	6.20194
ENSG00000090539	CHRD	3	+	184380073	184390736	chordin [Source:HGNC Symbol;Acc:HGNC:1949]	protein_coding	2.28197
ENSG00000090554	FLT3LG	19	+	49474207	49486231	fms related tyrosine kinase 3 ligand [Source:HGNC Symbol;Acc:HGNC:3766]	protein_coding	16.1578
ENSG00000090565	RAB11FIP3	16	+	425619	523011	RAB11 family interacting protein 3 [Source:HGNC Symbol;Acc:HGNC:17224]	protein_coding	75.3729
ENSG00000090581	GNPTG	16	+	1351923	1364113	N-acetylglucosamine-1-phosphate transferase subunit gamma [Source:HGNC Symbol;Acc:HGNC:23026]	protein_coding	19.2626
ENSG00000090615	GOLGA3	12	-	132768909	132828858	golgin A3 [Source:HGNC Symbol;Acc:HGNC:4426]	protein_coding	35.8577
ENSG00000090621	PABPC4	1	-	39560816	39576790	poly(A) binding protein cytoplasmic 4 [Source:HGNC Symbol;Acc:HGNC:8557]	protein_coding	42.6095
ENSG00000090659	CD209	19	-	7739994	7747564	CD209 molecule [Source:HGNC Symbol;Acc:HGNC:1641]	protein_coding	5.16944
ENSG00000090661	CERS4	19	+	8206736	8262421	ceramide synthase 4 [Source:HGNC Symbol;Acc:HGNC:23747]	protein_coding	24.9993
ENSG00000090674	MCOLN1	19	+	7522626	7534009	mucolipin 1 [Source:HGNC Symbol;Acc:HGNC:13356]	protein_coding	12.9043
ENSG00000090686	USP48	1	-	21678298	21783606	ubiquitin specific peptidase 48 [Source:HGNC Symbol;Acc:HGNC:18533]	protein_coding	40.6405
ENSG00000090776	EFNB1	X	+	68828997	68842147	ephrin B1 [Source:HGNC Symbol;Acc:HGNC:3226]	protein_coding	5.05801
ENSG00000090857	PDPR	16	+	70113626	70162537	pyruvate dehydrogenase phosphatase regulatory subunit [Source:HGNC Symbol;Acc:HGNC:30264]	protein_coding	19.4145
ENSG00000090861	AARS	16	-	70252295	70289543	alanyl-tRNA synthetase [Source:HGNC Symbol;Acc:HGNC:20]	protein_coding	12.9196
ENSG00000090863	GLG1	16	-	74447427	74607144	golgi glycoprotein 1 [Source:HGNC Symbol;Acc:HGNC:4316]	protein_coding	68.2743
ENSG00000090905	TNRC6A	16	+	24610209	24827632	trinucleotide repeat containing 6A [Source:HGNC Symbol;Acc:HGNC:11969]	protein_coding	55.1329
ENSG00000090924	PLEKHG2	19	+	39412585	39428415	pleckstrin homology and RhoGEF domain containing G2 [Source:HGNC Symbol;Acc:HGNC:29515]	protein_coding	8.50437
ENSG00000090971	NAT14	19	+	55485004	55487568	N-acetyltransferase 14 (putative) [Source:HGNC Symbol;Acc:HGNC:28918]	protein_coding	1.26184
ENSG00000090975	PITPNM2	12	-	122983480	123150015	phosphatidylinositol transfer protein membrane associated 2 [Source:HGNC Symbol;Acc:HGNC:21044]	protein_coding	12.9066
ENSG00000090989	EXOC1	4	+	55853616	55905034	exocyst complex component 1 [Source:HGNC Symbol;Acc:HGNC:30380]	protein_coding	13.1234
ENSG00000091009	RBM27	5	+	146203600	146289132	RNA binding motif protein 27 [Source:HGNC Symbol;Acc:HGNC:29243]	protein_coding	8.16052
ENSG00000091039	OSBPL8	12	-	76351797	76559809	oxysterol binding protein like 8 [Source:HGNC Symbol;Acc:HGNC:16396]	protein_coding	14.6991
ENSG00000091073	DTX2	7	+	76461676	76505995	deltex E3 ubiquitin ligase 2 [Source:HGNC Symbol;Acc:HGNC:15973]	protein_coding	31.9635
ENSG00000091136	LAMB1	7	-	107923799	108003255	laminin subunit beta 1 [Source:HGNC Symbol;Acc:HGNC:6486]	protein_coding	170.263
ENSG00000091138	SLC26A3	7	-	107765467	107803225	solute carrier family 26 member 3 [Source:HGNC Symbol;Acc:HGNC:3018]	protein_coding	20.6341
ENSG00000091140	DLD	7	+	107890970	107931730	dihydrolipoamide dehydrogenase [Source:HGNC Symbol;Acc:HGNC:2898]	protein_coding	9.46761
ENSG00000091157	WDR7	18	+	56651343	57036606	WD repeat domain 7 [Source:HGNC Symbol;Acc:HGNC:13490]	protein_coding	11.0315
ENSG00000091164	TXNL1	18	-	56597208	56651600	thioredoxin like 1 [Source:HGNC Symbol;Acc:HGNC:12436]	protein_coding	5.40505
ENSG00000091262	ABCC6	16	-	16148928	16223522	ATP binding cassette subfamily C member 6 [Source:HGNC Symbol;Acc:HGNC:57]	protein_coding	19.2375
ENSG00000091317	CMTM6	3	-	32481312	32503408	CKLF like MARVEL transmembrane domain containing 6 [Source:HGNC Symbol;Acc:HGNC:19177]	protein_coding	8.89186
ENSG00000091409	ITGA6	2	+	172427354	172506282	integrin subunit alpha 6 [Source:HGNC Symbol;Acc:HGNC:6142]	protein_coding	54.7091
ENSG00000091428	RAPGEF4	2	+	172735274	173052893	Rap guanine nucleotide exchange factor 4 [Source:HGNC Symbol;Acc:HGNC:16626]	protein_coding	2.73845
ENSG00000091436	MAP3K20	2	+	173075435	173268010	mitogen-activated protein kinase kinase kinase 20 [Source:HGNC Symbol;Acc:HGNC:17797]	protein_coding	10.7347
ENSG00000091483	FH	1	-	241497603	241519761	fumarate hydratase [Source:HGNC Symbol;Acc:HGNC:3700]	protein_coding	5.82936
ENSG00000091490	SEL1L3	4	-	25747427	25863760	SEL1L family member 3 [Source:HGNC Symbol;Acc:HGNC:29108]	protein_coding	25.4045
ENSG00000091527	CDV3	3	+	133573730	133590261	CDV3 homolog [Source:HGNC Symbol;Acc:HGNC:26928]	protein_coding	17.8036
ENSG00000091542	ALKBH5	17	+	18183078	18209954	alkB homolog 5, RNA demethylase [Source:HGNC Symbol;Acc:HGNC:25996]	protein_coding	16.3592
ENSG00000091592	NLRP1	17	-	5499427	5619424	NLR family pyrin domain containing 1 [Source:HGNC Symbol;Acc:HGNC:14374]	protein_coding	14.2873
ENSG00000091640	SPAG7	17	-	4959226	4967872	sperm associated antigen 7 [Source:HGNC Symbol;Acc:HGNC:11216]	protein_coding	16.6928
ENSG00000091651	ORC6	16	+	46689643	46698394	origin recognition complex subunit 6 [Source:HGNC Symbol;Acc:HGNC:17151]	protein_coding	2.582
ENSG00000091732	ZC3HC1	7	-	130018286	130051451	zinc finger C3HC-type containing 1 [Source:HGNC Symbol;Acc:HGNC:29913]	protein_coding	2.15629
ENSG00000091831	ESR1	6	+	151656691	152129619	estrogen receptor 1 [Source:HGNC Symbol;Acc:HGNC:3467]	protein_coding	1.37708
ENSG00000091879	ANGPT2	8	-	6499651	6563409	angiopoietin 2 [Source:HGNC Symbol;Acc:HGNC:485]	protein_coding	6.43353
ENSG00000091947	TMEM101	17	-	44011188	44023946	transmembrane protein 101 [Source:HGNC Symbol;Acc:HGNC:28653]	protein_coding	4.66667
ENSG00000091972	CD200	3	+	112332347	112362812	CD200 molecule [Source:HGNC Symbol;Acc:HGNC:7203]	protein_coding	1.40805
ENSG00000091986	CCDC80	3	-	112596794	112649530	coiled-coil domain containing 80 [Source:HGNC Symbol;Acc:HGNC:30649]	protein_coding	6.81093
ENSG00000092010	PSME1	14	+	24136158	24138967	proteasome activator subunit 1 [Source:HGNC Symbol;Acc:HGNC:9568]	protein_coding	17.3645
ENSG00000092020	PPP2R3C	14	-	35085467	35122517	protein phosphatase 2 regulatory subunit B''gamma [Source:HGNC Symbol;Acc:HGNC:17485]	protein_coding	2.07361
ENSG00000092036	HAUS4	14	-	22946228	22957161	HAUS augmin like complex subunit 4 [Source:HGNC Symbol;Acc:HGNC:20163]	protein_coding	10.3084
ENSG00000092068	SLC7A8	14	-	23125295	23183674	solute carrier family 7 member 8 [Source:HGNC Symbol;Acc:HGNC:11066]	protein_coding	7.12274
ENSG00000092094	OSGEP	14	-	20446411	20455105	O-sialoglycoprotein endopeptidase [Source:HGNC Symbol;Acc:HGNC:18028]	protein_coding	7.37534
ENSG00000092098	RNF31	14	+	24146683	24160661	ring finger protein 31 [Source:HGNC Symbol;Acc:HGNC:16031]	protein_coding	34.2607
ENSG00000092108	SCFD1	14	+	30622112	30735812	sec1 family domain containing 1 [Source:HGNC Symbol;Acc:HGNC:20726]	protein_coding	11.339
ENSG00000092140	G2E3	14	+	30559123	30620063	G2/M-phase specific E3 ubiquitin protein ligase [Source:HGNC Symbol;Acc:HGNC:20338]	protein_coding	2.72423
ENSG00000092148	HECTD1	14	-	31100112	31207804	HECT domain E3 ubiquitin protein ligase 1 [Source:HGNC Symbol;Acc:HGNC:20157]	protein_coding	85.7208
ENSG00000092199	HNRNPC	14	-	21209136	21269494	heterogeneous nuclear ribonucleoprotein C (C1/C2) [Source:HGNC Symbol;Acc:HGNC:5035]	protein_coding	77.6202
ENSG00000092201	SUPT16H	14	-	21351472	21384266	SPT16 homolog, facilitates chromatin remodeling subunit [Source:HGNC Symbol;Acc:HGNC:11465]	protein_coding	20.487
ENSG00000092203	TOX4	14	+	21476597	21499175	TOX high mobility group box family member 4 [Source:HGNC Symbol;Acc:HGNC:20161]	protein_coding	4.32225
ENSG00000092208	GEMIN2	14	+	39114223	39136973	gem nuclear organelle associated protein 2 [Source:HGNC Symbol;Acc:HGNC:10884]	protein_coding	8.74469
ENSG00000092295	TGM1	14	-	24249114	24264432	transglutaminase 1 [Source:HGNC Symbol;Acc:HGNC:11777]	protein_coding	4.39452
ENSG00000092330	TINF2	14	-	24239643	24242674	TERF1 interacting nuclear factor 2 [Source:HGNC Symbol;Acc:HGNC:11824]	protein_coding	16.9153
ENSG00000092421	SEMA6A	5	-	116443616	116574934	semaphorin 6A [Source:HGNC Symbol;Acc:HGNC:10738]	protein_coding	62.534
ENSG00000092439	TRPM7	15	-	50552473	50686815	transient receptor potential cation channel subfamily M member 7 [Source:HGNC Symbol;Acc:HGNC:17994]	protein_coding	28.9733
ENSG00000092529	CAPN3	15	+	42359500	42412318	calpain 3 [Source:HGNC Symbol;Acc:HGNC:1480]	protein_coding	3.94578
ENSG00000092531	SNAP23	15	+	42491233	42545356	synaptosome associated protein 23 [Source:HGNC Symbol;Acc:HGNC:11131]	protein_coding	29.1246
ENSG00000092758	COL9A3	20	+	62816244	62841159	collagen type IX alpha 3 chain [Source:HGNC Symbol;Acc:HGNC:2219]	protein_coding	3.42113
ENSG00000092820	EZR	6	-	158765741	158819412	ezrin [Source:HGNC Symbol;Acc:HGNC:12691]	protein_coding	80.9282
ENSG00000092841	MYL6	12	+	56158161	56163496	myosin light chain 6 [Source:HGNC Symbol;Acc:HGNC:7587]	protein_coding	115.632
ENSG00000092847	AGO1	1	+	35869808	35930528	argonaute 1, RISC catalytic component [Source:HGNC Symbol;Acc:HGNC:3262]	protein_coding	15.7647
ENSG00000092871	RFFL	17	-	35005990	35089319	ring finger and FYVE like domain containing E3 ubiquitin protein ligase [Source:HGNC Symbol;Acc:HGNC:24821]	protein_coding	4.10995
ENSG00000092929	UNC13D	17	-	75827225	75844717	unc-13 homolog D [Source:HGNC Symbol;Acc:HGNC:23147]	protein_coding	22.5194
ENSG00000092931	MFSD11	17	+	76735865	76781449	major facilitator superfamily domain containing 11 [Source:HGNC Symbol;Acc:HGNC:25458]	protein_coding	8.54258
ENSG00000092964	DPYSL2	8	+	26514022	26658178	dihydropyrimidinase like 2 [Source:HGNC Symbol;Acc:HGNC:3014]	protein_coding	39.0845
ENSG00000092978	GPATCH2	1	-	217426992	217631082	G-patch domain containing 2 [Source:HGNC Symbol;Acc:HGNC:25499]	protein_coding	16.1034
ENSG00000093000	NUP50	22	+	45163841	45188015	nucleoporin 50 [Source:HGNC Symbol;Acc:HGNC:8065]	protein_coding	13.1691
ENSG00000093010	COMT	22	+	19941607	19969975	catechol-O-methyltransferase [Source:HGNC Symbol;Acc:HGNC:2228]	protein_coding	25.6861
ENSG00000093072	ADA2	22	-	17178790	17258235	adenosine deaminase 2 [Source:HGNC Symbol;Acc:HGNC:1839]	protein_coding	9.12864
ENSG00000093100	AC016026.1	22	-	17787652	17811497	novel transcript	processed_transcript	17.085
ENSG00000093144	ECHDC1	6	-	127288710	127343609	ethylmalonyl-CoA decarboxylase 1 [Source:HGNC Symbol;Acc:HGNC:21489]	protein_coding	7.05922
ENSG00000093167	LRRFIP2	3	-	37052656	37183689	LRR binding FLII interacting protein 2 [Source:HGNC Symbol;Acc:HGNC:6703]	protein_coding	28.1004
ENSG00000093183	SEC22C	3	-	42547969	42601080	SEC22 homolog C, vesicle trafficking protein [Source:HGNC Symbol;Acc:HGNC:16828]	protein_coding	9.48678
ENSG00000093217	XYLB	3	+	38346760	38421348	xylulokinase [Source:HGNC Symbol;Acc:HGNC:12839]	protein_coding	12.1869
ENSG00000094631	HDAC6	X	+	48801377	48824982	histone deacetylase 6 [Source:HGNC Symbol;Acc:HGNC:14064]	protein_coding	26.1407
ENSG00000094804	CDC6	17	+	40287633	40304657	cell division cycle 6 [Source:HGNC Symbol;Acc:HGNC:1744]	protein_coding	5.75241
ENSG00000094841	UPRT	X	+	75274085	75304600	uracil phosphoribosyltransferase homolog [Source:HGNC Symbol;Acc:HGNC:28334]	protein_coding	4.84418
ENSG00000094880	CDC23	5	-	138187648	138213343	cell division cycle 23 [Source:HGNC Symbol;Acc:HGNC:1724]	protein_coding	1.85641
ENSG00000094914	AAAS	12	-	53307456	53324864	aladin WD repeat nucleoporin [Source:HGNC Symbol;Acc:HGNC:13666]	protein_coding	28.1901
ENSG00000094916	CBX5	12	-	54230940	54280133	chromobox 5 [Source:HGNC Symbol;Acc:HGNC:1555]	protein_coding	15.4072
ENSG00000094963	FMO2	1	+	171185208	171211230	flavin containing monooxygenase 2 [Source:HGNC Symbol;Acc:HGNC:3770]	protein_coding	1.92399
ENSG00000094975	SUCO	1	+	172532349	172611833	SUN domain containing ossification factor [Source:HGNC Symbol;Acc:HGNC:1240]	protein_coding	17.7936
ENSG00000095002	MSH2	2	+	47402969	47663146	mutS homolog 2 [Source:HGNC Symbol;Acc:HGNC:7325]	protein_coding	2.21578
ENSG00000095015	MAP3K1	5	+	56815574	56896152	mitogen-activated protein kinase kinase kinase 1 [Source:HGNC Symbol;Acc:HGNC:6848]	protein_coding	17.024
ENSG00000095059	DHPS	19	-	12675717	12681902	deoxyhypusine synthase [Source:HGNC Symbol;Acc:HGNC:2869]	protein_coding	31.0539
ENSG00000095066	HOOK2	19	-	12763003	12872740	hook microtubule tethering protein 2 [Source:HGNC Symbol;Acc:HGNC:19885]	protein_coding	146.344
ENSG00000095139	ARCN1	11	+	118572390	118603033	archain 1 [Source:HGNC Symbol;Acc:HGNC:649]	protein_coding	3.418
ENSG00000095203	EPB41L4B	9	-	109171975	109320964	erythrocyte membrane protein band 4.1 like 4B [Source:HGNC Symbol;Acc:HGNC:19818]	protein_coding	12.4061
ENSG00000095261	PSMD5	9	-	120815496	120842984	proteasome 26S subunit, non-ATPase 5 [Source:HGNC Symbol;Acc:HGNC:9563]	protein_coding	9.74401
ENSG00000095303	PTGS1	9	+	122370530	122395703	prostaglandin-endoperoxide synthase 1 [Source:HGNC Symbol;Acc:HGNC:9604]	protein_coding	2.69367
ENSG00000095319	NUP188	9	+	128947699	129007096	nucleoporin 188 [Source:HGNC Symbol;Acc:HGNC:17859]	protein_coding	27.8646
ENSG00000095321	CRAT	9	-	129094810	129111189	carnitine O-acetyltransferase [Source:HGNC Symbol;Acc:HGNC:2342]	protein_coding	21.7496
ENSG00000095370	SH2D3C	9	-	127738317	127778741	SH2 domain containing 3C [Source:HGNC Symbol;Acc:HGNC:16884]	protein_coding	17.5365
ENSG00000095383	TBC1D2	9	-	98198999	98255721	TBC1 domain family member 2 [Source:HGNC Symbol;Acc:HGNC:18026]	protein_coding	8.00333
ENSG00000095397	WHRN	9	-	114402080	114505450	whirlin [Source:HGNC Symbol;Acc:HGNC:16361]	protein_coding	8.5647
ENSG00000095485	CWF19L1	10	-	100232298	100267680	CWF19 like cell cycle control factor 1 [Source:HGNC Symbol;Acc:HGNC:25613]	protein_coding	4.48248
ENSG00000095539	SEMA4G	10	+	100969518	100985871	semaphorin 4G [Source:HGNC Symbol;Acc:HGNC:10735]	protein_coding	43.2956
ENSG00000095564	BTAF1	10	+	91923769	92030325	B-TFIID TATA-box binding protein associated factor 1 [Source:HGNC Symbol;Acc:HGNC:17307]	protein_coding	40.3489
ENSG00000095585	BLNK	10	-	96191702	96271587	B cell linker [Source:HGNC Symbol;Acc:HGNC:14211]	protein_coding	18.2203
ENSG00000095637	SORBS1	10	-	95311771	95561414	sorbin and SH3 domain containing 1 [Source:HGNC Symbol;Acc:HGNC:14565]	protein_coding	70.0331
ENSG00000095713	CRTAC1	10	-	97865000	98030828	cartilage acidic protein 1 [Source:HGNC Symbol;Acc:HGNC:14882]	protein_coding	1.61029
ENSG00000095739	BAMBI	10	+	28677342	28682939	BMP and activin membrane bound inhibitor [Source:HGNC Symbol;Acc:HGNC:30251]	protein_coding	1.54189
ENSG00000095787	WAC	10	+	28532493	28623112	WW domain containing adaptor with coiled-coil [Source:HGNC Symbol;Acc:HGNC:17327]	protein_coding	34.8144
ENSG00000095794	CREM	10	+	35126791	35212958	cAMP responsive element modulator [Source:HGNC Symbol;Acc:HGNC:2352]	protein_coding	9.09981
ENSG00000095906	NUBP2	16	+	1782901	1789191	nucleotide binding protein 2 [Source:HGNC Symbol;Acc:HGNC:8042]	protein_coding	2.87248
ENSG00000095917	TPSD1	16	+	1256059	1258998	tryptase delta 1 [Source:HGNC Symbol;Acc:HGNC:14118]	protein_coding	1.10204
ENSG00000095932	SMIM24	19	-	3473986	3480542	small integral membrane protein 24 [Source:HGNC Symbol;Acc:HGNC:37244]	protein_coding	25.2946
ENSG00000095951	HIVEP1	6	+	12008762	12164999	human immunodeficiency virus type I enhancer binding protein 1 [Source:HGNC Symbol;Acc:HGNC:4920]	protein_coding	3.78223
ENSG00000096060	FKBP5	6	-	35573585	35728583	FK506 binding protein 5 [Source:HGNC Symbol;Acc:HGNC:3721]	protein_coding	47.4022
ENSG00000096063	SRPK1	6	-	35832966	35921342	SRSF protein kinase 1 [Source:HGNC Symbol;Acc:HGNC:11305]	protein_coding	9.13376
ENSG00000096070	BRPF3	6	+	36196744	36232790	bromodomain and PHD finger containing 3 [Source:HGNC Symbol;Acc:HGNC:14256]	protein_coding	12.6714
ENSG00000096080	MRPS18A	6	-	43671303	43687791	mitochondrial ribosomal protein S18A [Source:HGNC Symbol;Acc:HGNC:14515]	protein_coding	8.59616
ENSG00000096093	EFHC1	6	+	52362123	52529886	EF-hand domain containing 1 [Source:HGNC Symbol;Acc:HGNC:16406]	protein_coding	9.79474
ENSG00000096384	HSP90AB1	6	+	44246166	44253888	heat shock protein 90 alpha family class B member 1 [Source:HGNC Symbol;Acc:HGNC:5258]	protein_coding	58.1111
ENSG00000096401	CDC5L	6	+	44387525	44450426	cell division cycle 5 like [Source:HGNC Symbol;Acc:HGNC:1743]	protein_coding	6.99367
ENSG00000096433	ITPR3	6	+	33620365	33696574	inositol 1,4,5-trisphosphate receptor type 3 [Source:HGNC Symbol;Acc:HGNC:6182]	protein_coding	80.9586
ENSG00000096654	ZNF184	6	-	27450743	27473118	zinc finger protein 184 [Source:HGNC Symbol;Acc:HGNC:12975]	protein_coding	1.4122
ENSG00000096696	DSP	6	+	7541575	7586717	desmoplakin [Source:HGNC Symbol;Acc:HGNC:3052]	protein_coding	68.4838
ENSG00000096717	SIRT1	10	+	67884669	67918390	sirtuin 1 [Source:HGNC Symbol;Acc:HGNC:14929]	protein_coding	7.01144
ENSG00000096746	HNRNPH3	10	+	68331174	68343191	heterogeneous nuclear ribonucleoprotein H3 [Source:HGNC Symbol;Acc:HGNC:5043]	protein_coding	52.3402
ENSG00000096872	IFT74	9	+	26947039	27062930	intraflagellar transport 74 [Source:HGNC Symbol;Acc:HGNC:21424]	protein_coding	9.28442
ENSG00000096968	JAK2	9	+	4984390	5128183	Janus kinase 2 [Source:HGNC Symbol;Acc:HGNC:6192]	protein_coding	10.9443
ENSG00000096996	IL12RB1	19	-	18058995	18098944	interleukin 12 receptor subunit beta 1 [Source:HGNC Symbol;Acc:HGNC:5971]	protein_coding	2.26071
ENSG00000097007	ABL1	9	+	130713946	130887675	ABL proto-oncogene 1, non-receptor tyrosine kinase [Source:HGNC Symbol;Acc:HGNC:76]	protein_coding	18.4197
ENSG00000097021	ACOT7	1	-	6264269	6394391	acyl-CoA thioesterase 7 [Source:HGNC Symbol;Acc:HGNC:24157]	protein_coding	2.08839
ENSG00000097033	SH3GLB1	1	+	86704570	86748184	SH3 domain containing GRB2 like, endophilin B1 [Source:HGNC Symbol;Acc:HGNC:10833]	protein_coding	3.08739
ENSG00000097096	SYDE2	1	-	85156873	85201046	synapse defective Rho GTPase homolog 2 [Source:HGNC Symbol;Acc:HGNC:25841]	protein_coding	7.07166
ENSG00000099139	PCSK5	9	+	75890644	76362339	proprotein convertase subtilisin/kexin type 5 [Source:HGNC Symbol;Acc:HGNC:8747]	protein_coding	119.123
ENSG00000099194	SCD	10	+	100347124	100364834	stearoyl-CoA desaturase [Source:HGNC Symbol;Acc:HGNC:10571]	protein_coding	8.49319
ENSG00000099203	TMED1	19	-	10832438	10836318	transmembrane p24 trafficking protein 1 [Source:HGNC Symbol;Acc:HGNC:17291]	protein_coding	3.60551
ENSG00000099204	ABLIM1	10	-	114431113	114685003	actin binding LIM protein 1 [Source:HGNC Symbol;Acc:HGNC:78]	protein_coding	48.7198
ENSG00000099219	ERMP1	9	-	5765076	5833117	endoplasmic reticulum metallopeptidase 1 [Source:HGNC Symbol;Acc:HGNC:23703]	protein_coding	10.2856
ENSG00000099246	RAB18	10	+	27504174	27542237	RAB18, member RAS oncogene family [Source:HGNC Symbol;Acc:HGNC:14244]	protein_coding	9.15997
ENSG00000099250	NRP1	10	-	33177492	33336262	neuropilin 1 [Source:HGNC Symbol;Acc:HGNC:8004]	protein_coding	1.42214
ENSG00000099256	PRTFDC1	10	-	24848607	24952604	phosphoribosyl transferase domain containing 1 [Source:HGNC Symbol;Acc:HGNC:23333]	protein_coding	3.16361
ENSG00000099260	PALMD	1	+	99645943	99694541	palmdelphin [Source:HGNC Symbol;Acc:HGNC:15846]	protein_coding	1.63293
ENSG00000099282	TSPAN15	10	+	69451473	69507669	tetraspanin 15 [Source:HGNC Symbol;Acc:HGNC:23298]	protein_coding	33.4333
ENSG00000099284	H2AFY2	10	+	70052796	70112280	H2A histone family member Y2 [Source:HGNC Symbol;Acc:HGNC:14453]	protein_coding	1.54025
ENSG00000099290	WASHC2A	10	+	50067888	50133506	WASH complex subunit 2A [Source:HGNC Symbol;Acc:HGNC:23416]	protein_coding	47.3644
ENSG00000099308	MAST3	19	+	18097793	18151692	microtubule associated serine/threonine kinase 3 [Source:HGNC Symbol;Acc:HGNC:19036]	protein_coding	24.7396
ENSG00000099326	MZF1	19	-	58561931	58573575	myeloid zinc finger 1 [Source:HGNC Symbol;Acc:HGNC:13108]	protein_coding	16.1655
ENSG00000099330	OCEL1	19	+	17226204	17229219	occludin/ELL domain containing 1 [Source:HGNC Symbol;Acc:HGNC:26221]	protein_coding	5.40056
ENSG00000099331	MYO9B	19	+	17075781	17214537	myosin IXB [Source:HGNC Symbol;Acc:HGNC:7609]	protein_coding	80.6296
ENSG00000099337	KCNK6	19	+	38319844	38332076	potassium two pore domain channel subfamily K member 6 [Source:HGNC Symbol;Acc:HGNC:6281]	protein_coding	4.4126
ENSG00000099338	CATSPERG	19	+	38335775	38370943	cation channel sperm associated auxiliary subunit gamma [Source:HGNC Symbol;Acc:HGNC:25243]	protein_coding	12.0841
ENSG00000099341	PSMD8	19	+	38374536	38383824	proteasome 26S subunit, non-ATPase 8 [Source:HGNC Symbol;Acc:HGNC:9566]	protein_coding	7.89407
ENSG00000099364	FBXL19	16	+	30923055	30948783	F-box and leucine rich repeat protein 19 [Source:HGNC Symbol;Acc:HGNC:25300]	protein_coding	8.57952
ENSG00000099365	STX1B	16	-	30989256	31010661	syntaxin 1B [Source:HGNC Symbol;Acc:HGNC:18539]	protein_coding	1.72686
ENSG00000099377	HSD3B7	16	+	30985207	30989152	hydroxy-delta-5-steroid dehydrogenase, 3 beta- and steroid delta-isomerase 7 [Source:HGNC Symbol;Acc:HGNC:18324]	protein_coding	4.41612
ENSG00000099381	SETD1A	16	+	30957294	30984664	SET domain containing 1A [Source:HGNC Symbol;Acc:HGNC:29010]	protein_coding	7.26645
ENSG00000099385	BCL7C	16	-	30833626	30894960	BCL tumor suppressor 7C [Source:HGNC Symbol;Acc:HGNC:1006]	protein_coding	9.26564
ENSG00000099617	EFNA2	19	+	1286154	1300237	ephrin A2 [Source:HGNC Symbol;Acc:HGNC:3222]	protein_coding	9.06991
ENSG00000099622	CIRBP	19	+	1259384	1274880	cold inducible RNA binding protein [Source:HGNC Symbol;Acc:HGNC:1982]	protein_coding	104.278
ENSG00000099624	ATP5F1D	19	+	1241746	1244826	ATP synthase F1 subunit delta [Source:HGNC Symbol;Acc:HGNC:837]	protein_coding	15.5889
ENSG00000099725	PRKY	Y	+	7273972	7381548	protein kinase Y-linked (pseudogene) [Source:HGNC Symbol;Acc:HGNC:9444]	transcribed_unprocessed_pseudogene	3.13779
ENSG00000099783	HNRNPM	19	+	8444767	8489114	heterogeneous nuclear ribonucleoprotein M [Source:HGNC Symbol;Acc:HGNC:5046]	protein_coding	57.8427
ENSG00000099785	MARCHF2	19	+	8413270	8439017	membrane associated ring-CH-type finger 2 [Source:HGNC Symbol;Acc:HGNC:28038]	protein_coding	17.0717
ENSG00000099795	NDUFB7	19	-	14566078	14572062	NADH:ubiquinone oxidoreductase subunit B7 [Source:HGNC Symbol;Acc:HGNC:7702]	protein_coding	11.9
ENSG00000099797	TECR	19	+	14517085	14565980	trans-2,3-enoyl-CoA reductase [Source:HGNC Symbol;Acc:HGNC:4551]	protein_coding	17.5582
ENSG00000099800	TIMM13	19	-	2425624	2427894	translocase of inner mitochondrial membrane 13 [Source:HGNC Symbol;Acc:HGNC:11816]	protein_coding	4.41511
ENSG00000099804	CDC34	19	+	531712	542092	cell division cycle 34 [Source:HGNC Symbol;Acc:HGNC:1734]	protein_coding	5.31216
ENSG00000099810	MTAP	9	+	21802543	21937651	methylthioadenosine phosphorylase [Source:HGNC Symbol;Acc:HGNC:7413]	protein_coding	12.5563
ENSG00000099812	MISP	19	+	751126	764318	mitotic spindle positioning [Source:HGNC Symbol;Acc:HGNC:27000]	protein_coding	64.8591
ENSG00000099814	CEP170B	14	+	104865280	104896770	centrosomal protein 170B [Source:HGNC Symbol;Acc:HGNC:20362]	protein_coding	14.4136
ENSG00000099817	POLR2E	19	-	1086579	1095380	RNA polymerase II subunit E [Source:HGNC Symbol;Acc:HGNC:9192]	protein_coding	4.86474
ENSG00000099821	POLRMT	19	-	617224	633604	RNA polymerase mitochondrial [Source:HGNC Symbol;Acc:HGNC:9200]	protein_coding	15.4167
ENSG00000099834	CDHR5	11	-	616565	626078	cadherin related family member 5 [Source:HGNC Symbol;Acc:HGNC:7521]	protein_coding	198.727
ENSG00000099849	RASSF7	11	+	560404	564021	Ras association domain family member 7 [Source:HGNC Symbol;Acc:HGNC:1166]	protein_coding	6.9707
ENSG00000099860	GADD45B	19	+	2476122	2478259	growth arrest and DNA damage inducible beta [Source:HGNC Symbol;Acc:HGNC:4096]	protein_coding	9.41559
ENSG00000099864	PALM	19	+	708939	748329	paralemmin [Source:HGNC Symbol;Acc:HGNC:8594]	protein_coding	16.1324
ENSG00000099875	MKNK2	19	-	2037465	2051244	MAP kinase interacting serine/threonine kinase 2 [Source:HGNC Symbol;Acc:HGNC:7111]	protein_coding	22.2696
ENSG00000099889	ARVCF	22	-	19969896	20016808	ARVCF, delta catenin family member [Source:HGNC Symbol;Acc:HGNC:728]	protein_coding	2.62375
ENSG00000099899	TRMT2A	22	-	20111866	20117392	tRNA methyltransferase 2 homolog A [Source:HGNC Symbol;Acc:HGNC:24974]	protein_coding	35.977
ENSG00000099901	RANBP1	22	+	20115938	20127357	RAN binding protein 1 [Source:HGNC Symbol;Acc:HGNC:9847]	protein_coding	7.94089
ENSG00000099904	ZDHHC8	22	+	20129456	20148007	zinc finger DHHC-type containing 8 [Source:HGNC Symbol;Acc:HGNC:18474]	protein_coding	2.5561
ENSG00000099910	KLHL22	22	-	20441519	20495883	kelch like family member 22 [Source:HGNC Symbol;Acc:HGNC:25888]	protein_coding	7.64199
ENSG00000099917	MED15	22	+	20495913	20587632	mediator complex subunit 15 [Source:HGNC Symbol;Acc:HGNC:14248]	protein_coding	96.8146
ENSG00000099940	SNAP29	22	+	20858983	20891218	synaptosome associated protein 29 [Source:HGNC Symbol;Acc:HGNC:11133]	protein_coding	3.49023
ENSG00000099942	CRKL	22	+	20917426	20953749	CRK like proto-oncogene, adaptor protein [Source:HGNC Symbol;Acc:HGNC:2363]	protein_coding	11.447
ENSG00000099949	LZTR1	22	+	20982013	20999038	leucine zipper like transcription regulator 1 [Source:HGNC Symbol;Acc:HGNC:6742]	protein_coding	28.2282
ENSG00000099953	MMP11	22	+	23768226	23784316	matrix metallopeptidase 11 [Source:HGNC Symbol;Acc:HGNC:7157]	protein_coding	7.83789
ENSG00000099954	CECR2	22	+	17359949	17558149	CECR2, histone acetyl-lysine reader [Source:HGNC Symbol;Acc:HGNC:1840]	protein_coding	1.04092
ENSG00000099956	SMARCB1	22	+	23786931	23838008	SWI/SNF related, matrix associated, actin dependent regulator of chromatin, subfamily b, member 1 [Source:HGNC Symbol;Acc:HGNC:11103]	protein_coding	12.6627
ENSG00000099958	DERL3	22	-	23834503	23839128	derlin 3 [Source:HGNC Symbol;Acc:HGNC:14236]	protein_coding	2.98623
ENSG00000099968	BCL2L13	22	+	17628855	17730855	BCL2 like 13 [Source:HGNC Symbol;Acc:HGNC:17164]	protein_coding	4.28282
ENSG00000099974	DDTL	22	+	23966901	23972532	D-dopachrome tautomerase like [Source:HGNC Symbol;Acc:HGNC:33446]	protein_coding	1.42454
ENSG00000099977	DDT	22	-	23971365	23979828	D-dopachrome tautomerase [Source:HGNC Symbol;Acc:HGNC:2732]	protein_coding	9.80148
ENSG00000099991	CABIN1	22	+	24011192	24178628	calcineurin binding protein 1 [Source:HGNC Symbol;Acc:HGNC:24187]	protein_coding	39.9028
ENSG00000099992	TBC1D10A	22	-	30291990	30327046	TBC1 domain family member 10A [Source:HGNC Symbol;Acc:HGNC:23609]	protein_coding	10.4126
ENSG00000099994	SUSD2	22	+	24181259	24189110	sushi domain containing 2 [Source:HGNC Symbol;Acc:HGNC:30667]	protein_coding	9.41813
ENSG00000099995	SF3A1	22	-	30331988	30356947	splicing factor 3a subunit 1 [Source:HGNC Symbol;Acc:HGNC:10765]	protein_coding	45.2562
ENSG00000099998	GGT5	22	-	24219654	24245142	gamma-glutamyltransferase 5 [Source:HGNC Symbol;Acc:HGNC:4260]	protein_coding	24.7766
ENSG00000099999	RNF215	22	-	30368811	30421771	ring finger protein 215 [Source:HGNC Symbol;Acc:HGNC:33434]	protein_coding	8.81181
ENSG00000100003	SEC14L2	22	+	30396857	30425317	SEC14 like lipid binding 2 [Source:HGNC Symbol;Acc:HGNC:10699]	protein_coding	28.7245
ENSG00000100014	SPECC1L	22	+	24270817	24417740	sperm antigen with calponin homology and coiled-coil domains 1 like [Source:HGNC Symbol;Acc:HGNC:29022]	protein_coding	11.1248
ENSG00000100023	PPIL2	22	+	21666009	21700015	peptidylprolyl isomerase like 2 [Source:HGNC Symbol;Acc:HGNC:9261]	protein_coding	17.0271
ENSG00000100027	YPEL1	22	-	21697544	21735834	yippee like 1 [Source:HGNC Symbol;Acc:HGNC:12845]	protein_coding	3.20693
ENSG00000100028	SNRPD3	22	+	24555503	24609980	small nuclear ribonucleoprotein D3 polypeptide [Source:HGNC Symbol;Acc:HGNC:11160]	protein_coding	8.65406
ENSG00000100029	PES1	22	-	30576625	30607083	pescadillo ribosomal biogenesis factor 1 [Source:HGNC Symbol;Acc:HGNC:8848]	protein_coding	14.2063
ENSG00000100030	MAPK1	22	-	21754500	21867680	mitogen-activated protein kinase 1 [Source:HGNC Symbol;Acc:HGNC:6871]	protein_coding	30.688
ENSG00000100031	GGT1	22	+	24583750	24629005	gamma-glutamyltransferase 1 [Source:HGNC Symbol;Acc:HGNC:4250]	protein_coding	15.2062
ENSG00000100033	PRODH	22	-	18912777	18936553	proline dehydrogenase 1 [Source:HGNC Symbol;Acc:HGNC:9453]	protein_coding	12.9289
ENSG00000100034	PPM1F	22	-	21919420	21952837	protein phosphatase, Mg2+/Mn2+ dependent 1F [Source:HGNC Symbol;Acc:HGNC:19388]	protein_coding	5.15423
ENSG00000100038	TOP3B	22	-	21957025	21982816	DNA topoisomerase III beta [Source:HGNC Symbol;Acc:HGNC:11993]	protein_coding	24.0168
ENSG00000100055	CYTH4	22	+	37282027	37315345	cytohesin 4 [Source:HGNC Symbol;Acc:HGNC:9505]	protein_coding	13.31
ENSG00000100056	ESS2	22	-	19130279	19144684	ess-2 splicing factor homolog [Source:HGNC Symbol;Acc:HGNC:16817]	protein_coding	1.45532
ENSG00000100058	CRYBB2P1	22	+	25448105	25520854	crystallin beta B2 pseudogene 1 [Source:HGNC Symbol;Acc:HGNC:2399]	transcribed_unprocessed_pseudogene	17.331
ENSG00000100060	MFNG	22	-	37469063	37486401	MFNG O-fucosylpeptide 3-beta-N-acetylglucosaminyltransferase [Source:HGNC Symbol;Acc:HGNC:7038]	protein_coding	36.7724
ENSG00000100065	CARD10	22	-	37490362	37519542	caspase recruitment domain family member 10 [Source:HGNC Symbol;Acc:HGNC:16422]	protein_coding	75.7146
ENSG00000100068	LRP5L	22	-	25351418	25405377	LDL receptor related protein 5 like [Source:HGNC Symbol;Acc:HGNC:25323]	protein_coding	3.47159
ENSG00000100075	SLC25A1	22	-	19175575	19178830	solute carrier family 25 member 1 [Source:HGNC Symbol;Acc:HGNC:10979]	protein_coding	18.4015
ENSG00000100077	GRK3	22	+	25564849	25729294	G protein-coupled receptor kinase 3 [Source:HGNC Symbol;Acc:HGNC:290]	protein_coding	1.77539
ENSG00000100083	GGA1	22	+	37608475	37633564	golgi associated, gamma adaptin ear containing, ARF binding protein 1 [Source:HGNC Symbol;Acc:HGNC:17842]	protein_coding	20.3159
ENSG00000100084	HIRA	22	-	19330698	19447450	histone cell cycle regulator [Source:HGNC Symbol;Acc:HGNC:4916]	protein_coding	16.4897
ENSG00000100092	SH3BP1	22	+	37634654	37656119	SH3 domain binding protein 1 [Source:HGNC Symbol;Acc:HGNC:10824]	protein_coding	12.5555
ENSG00000100097	LGALS1	22	+	37675608	37679806	galectin 1 [Source:HGNC Symbol;Acc:HGNC:6561]	protein_coding	19.8126
ENSG00000100099	HPS4	22	-	26443423	26483837	HPS4, biogenesis of lysosomal organelles complex 3 subunit 2 [Source:HGNC Symbol;Acc:HGNC:15844]	protein_coding	6.71251
ENSG00000100100	PIK3IP1	22	-	31281593	31292534	phosphoinositide-3-kinase interacting protein 1 [Source:HGNC Symbol;Acc:HGNC:24942]	protein_coding	8.84521
ENSG00000100104	SRRD	22	+	26483877	26494658	SRR1 domain containing [Source:HGNC Symbol;Acc:HGNC:33910]	protein_coding	1.09288
ENSG00000100105	PATZ1	22	-	31325804	31346232	POZ/BTB and AT hook containing zinc finger 1 [Source:HGNC Symbol;Acc:HGNC:13071]	protein_coding	4.07045
ENSG00000100106	TRIOBP	22	+	37696988	37776556	TRIO and F-actin binding protein [Source:HGNC Symbol;Acc:HGNC:17009]	protein_coding	27.6218
ENSG00000100109	TFIP11	22	-	26491225	26512505	tuftelin interacting protein 11 [Source:HGNC Symbol;Acc:HGNC:17165]	protein_coding	10.0595
ENSG00000100124	ANKRD54	22	-	37830855	37849327	ankyrin repeat domain 54 [Source:HGNC Symbol;Acc:HGNC:25185]	protein_coding	1.67634
ENSG00000100129	EIF3L	22	+	37848868	37889407	eukaryotic translation initiation factor 3 subunit L [Source:HGNC Symbol;Acc:HGNC:18138]	protein_coding	31.9533
ENSG00000100138	SNU13	22	-	41673930	41690504	small nuclear ribonucleoprotein 13 [Source:HGNC Symbol;Acc:HGNC:7819]	protein_coding	6.62295
ENSG00000100139	MICALL1	22	+	37905657	37942822	MICAL like 1 [Source:HGNC Symbol;Acc:HGNC:29804]	protein_coding	15.1192
ENSG00000100142	POLR2F	22	+	37952607	38041915	RNA polymerase II subunit F [Source:HGNC Symbol;Acc:HGNC:9193]	protein_coding	9.46245
ENSG00000100146	SOX10	22	-	37970686	37987422	SRY-box 10 [Source:HGNC Symbol;Acc:HGNC:11190]	protein_coding	1.26991
ENSG00000100147	CCDC134	22	+	41800679	41826299	coiled-coil domain containing 134 [Source:HGNC Symbol;Acc:HGNC:26185]	protein_coding	4.51875
ENSG00000100150	DEPDC5	22	+	31753867	31908033	DEP domain containing 5 [Source:HGNC Symbol;Acc:HGNC:18423]	protein_coding	12.5154
ENSG00000100151	PICK1	22	+	38056311	38075701	protein interacting with PRKCA 1 [Source:HGNC Symbol;Acc:HGNC:9394]	protein_coding	13.0051
ENSG00000100154	TTC28	22	-	27978014	28679865	tetratricopeptide repeat domain 28 [Source:HGNC Symbol;Acc:HGNC:29179]	protein_coding	21.3673
ENSG00000100162	CENPM	22	-	41938721	41947164	centromere protein M [Source:HGNC Symbol;Acc:HGNC:18352]	protein_coding	1.53157
ENSG00000100170	SLC5A1	22	+	32043032	32113029	solute carrier family 5 member 1 [Source:HGNC Symbol;Acc:HGNC:11036]	protein_coding	181.264
ENSG00000100181	TPTEP1	22	+	16601887	16698742	TPTE pseudogene 1 [Source:HGNC Symbol;Acc:HGNC:43648]	transcribed_unprocessed_pseudogene	4.29223
ENSG00000100191	SLC5A4	22	-	32218476	32255341	solute carrier family 5 member 4 [Source:HGNC Symbol;Acc:HGNC:11039]	protein_coding	13.3748
ENSG00000100197	CYP2D6	22	-	42126499	42130906	cytochrome P450 family 2 subfamily D member 6 [Source:HGNC Symbol;Acc:HGNC:2625]	protein_coding	16.3034
ENSG00000100201	DDX17	22	-	38483440	38507660	DEAD-box helicase 17 [Source:HGNC Symbol;Acc:HGNC:2740]	protein_coding	337.452
ENSG00000100207	TCF20	22	-	42160013	42343616	transcription factor 20 [Source:HGNC Symbol;Acc:HGNC:11631]	protein_coding	14.5743
ENSG00000100211	CBY1	22	+	38656636	38673854	chibby family member 1, beta catenin antagonist [Source:HGNC Symbol;Acc:HGNC:1307]	protein_coding	4.20666
ENSG00000100218	RSPH14	22	-	23059415	23145021	radial spoke head 14 homolog [Source:HGNC Symbol;Acc:HGNC:13437]	protein_coding	1.50422
ENSG00000100219	XBP1	22	-	28794555	28800597	X-box binding protein 1 [Source:HGNC Symbol;Acc:HGNC:12801]	protein_coding	24.8252
ENSG00000100220	RTCB	22	-	32387582	32412255	RNA 2',3'-cyclic phosphate and 5'-OH ligase [Source:HGNC Symbol;Acc:HGNC:26935]	protein_coding	20.5448
ENSG00000100221	JOSD1	22	-	38685543	38701556	Josephin domain containing 1 [Source:HGNC Symbol;Acc:HGNC:28953]	protein_coding	8.47887
ENSG00000100225	FBXO7	22	+	32474676	32498829	F-box protein 7 [Source:HGNC Symbol;Acc:HGNC:13586]	protein_coding	31.4711
ENSG00000100226	GTPBP1	22	+	38705723	38738299	GTP binding protein 1 [Source:HGNC Symbol;Acc:HGNC:4669]	protein_coding	43.7505
ENSG00000100227	POLDIP3	22	-	42583721	42614962	DNA polymerase delta interacting protein 3 [Source:HGNC Symbol;Acc:HGNC:23782]	protein_coding	4.75536
ENSG00000100234	TIMP3	22	+	32801701	32863043	TIMP metallopeptidase inhibitor 3 [Source:HGNC Symbol;Acc:HGNC:11822]	protein_coding	45.7806
ENSG00000100239	PPP6R2	22	+	50343304	50445090	protein phosphatase 6 regulatory subunit 2 [Source:HGNC Symbol;Acc:HGNC:19253]	protein_coding	57.0025
ENSG00000100241	SBF1	22	-	50445000	50475024	SET binding factor 1 [Source:HGNC Symbol;Acc:HGNC:10542]	protein_coding	55.5528
ENSG00000100242	SUN2	22	-	38734725	38794143	Sad1 and UNC84 domain containing 2 [Source:HGNC Symbol;Acc:HGNC:14210]	protein_coding	96.5972
ENSG00000100243	CYB5R3	22	-	42617840	42649568	cytochrome b5 reductase 3 [Source:HGNC Symbol;Acc:HGNC:2873]	protein_coding	34.2331
ENSG00000100246	DNAL4	22	-	38778508	38794198	dynein axonemal light chain 4 [Source:HGNC Symbol;Acc:HGNC:2955]	protein_coding	1.93679
ENSG00000100258	LMF2	22	-	50502949	50507691	lipase maturation factor 2 [Source:HGNC Symbol;Acc:HGNC:25096]	protein_coding	48.351
ENSG00000100263	RHBDD3	22	-	29259852	29268209	rhomboid domain containing 3 [Source:HGNC Symbol;Acc:HGNC:1308]	protein_coding	4.1224
ENSG00000100266	PACSIN2	22	-	42835412	43015145	protein kinase C and casein kinase substrate in neurons 2 [Source:HGNC Symbol;Acc:HGNC:8571]	protein_coding	44.2788
ENSG00000100271	TTLL1	22	-	43039644	43089428	tubulin tyrosine ligase like 1 [Source:HGNC Symbol;Acc:HGNC:1312]	protein_coding	2.28794
ENSG00000100280	AP1B1	22	-	29327680	29423179	adaptor related protein complex 1 subunit beta 1 [Source:HGNC Symbol;Acc:HGNC:554]	protein_coding	50.0463
ENSG00000100281	HMGXB4	22	+	35257452	35295807	HMG-box containing 4 [Source:HGNC Symbol;Acc:HGNC:5003]	protein_coding	3.18613
ENSG00000100284	TOM1	22	+	35299275	35347994	target of myb1 membrane trafficking protein [Source:HGNC Symbol;Acc:HGNC:11982]	protein_coding	18.9706
ENSG00000100288	CHKB	22	-	50578949	50601455	choline kinase beta [Source:HGNC Symbol;Acc:HGNC:1938]	protein_coding	65.3722
ENSG00000100292	HMOX1	22	+	35380361	35394214	heme oxygenase 1 [Source:HGNC Symbol;Acc:HGNC:5013]	protein_coding	15.3908
ENSG00000100294	MCAT	22	-	43132206	43143394	malonyl-CoA-acyl carrier protein transacylase [Source:HGNC Symbol;Acc:HGNC:29622]	protein_coding	1.86287
ENSG00000100296	THOC5	22	-	29505879	29555216	THO complex 5 [Source:HGNC Symbol;Acc:HGNC:19074]	protein_coding	20.9422
ENSG00000100297	MCM5	22	+	35400063	35425430	minichromosome maintenance complex component 5 [Source:HGNC Symbol;Acc:HGNC:6948]	protein_coding	3.83729
ENSG00000100298	APOBEC3H	22	+	39097224	39104067	apolipoprotein B mRNA editing enzyme catalytic subunit 3H [Source:HGNC Symbol;Acc:HGNC:24100]	protein_coding	4.25923
ENSG00000100299	ARSA	22	-	50622754	50628173	arylsulfatase A [Source:HGNC Symbol;Acc:HGNC:713]	protein_coding	19.0673
ENSG00000100300	TSPO	22	+	43151514	43163242	translocator protein [Source:HGNC Symbol;Acc:HGNC:1158]	protein_coding	9.1079
ENSG00000100302	RASD2	22	+	35540868	35554001	RASD family member 2 [Source:HGNC Symbol;Acc:HGNC:18229]	protein_coding	3.01851
ENSG00000100304	TTLL12	22	-	43166622	43187133	tubulin tyrosine ligase like 12 [Source:HGNC Symbol;Acc:HGNC:28974]	protein_coding	9.06335
ENSG00000100307	CBX7	22	-	39120167	39152674	chromobox 7 [Source:HGNC Symbol;Acc:HGNC:1557]	protein_coding	16.8953
ENSG00000100311	PDGFB	22	-	39223359	39244751	platelet derived growth factor subunit B [Source:HGNC Symbol;Acc:HGNC:8800]	protein_coding	8.76302
ENSG00000100316	RPL3	22	-	39312882	39320389	ribosomal protein L3 [Source:HGNC Symbol;Acc:HGNC:10332]	protein_coding	265.852
ENSG00000100319	ZMAT5	22	-	29730956	29767011	zinc finger matrin-type 5 [Source:HGNC Symbol;Acc:HGNC:28046]	protein_coding	2.93354
ENSG00000100320	RBFOX2	22	-	35738736	36028425	RNA binding fox-1 homolog 2 [Source:HGNC Symbol;Acc:HGNC:9906]	protein_coding	13.5866
ENSG00000100321	SYNGR1	22	+	39349925	39385588	synaptogyrin 1 [Source:HGNC Symbol;Acc:HGNC:11498]	protein_coding	2.23763
ENSG00000100324	TAB1	22	+	39399741	39437060	TGF-beta activated kinase 1 (MAP3K7) binding protein 1 [Source:HGNC Symbol;Acc:HGNC:18157]	protein_coding	18.4613
ENSG00000100325	ASCC2	22	-	29788608	29838304	activating signal cointegrator 1 complex subunit 2 [Source:HGNC Symbol;Acc:HGNC:24103]	protein_coding	29.085
ENSG00000100330	MTMR3	22	+	29883155	30030866	myotubularin related protein 3 [Source:HGNC Symbol;Acc:HGNC:7451]	protein_coding	31.6995
ENSG00000100335	MIEF1	22	+	39499432	39518132	mitochondrial elongation factor 1 [Source:HGNC Symbol;Acc:HGNC:25979]	protein_coding	3.08465
ENSG00000100342	APOL1	22	+	36253010	36267530	apolipoprotein L1 [Source:HGNC Symbol;Acc:HGNC:618]	protein_coding	3.58623
ENSG00000100345	MYH9	22	-	36281277	36388067	myosin heavy chain 9 [Source:HGNC Symbol;Acc:HGNC:7579]	protein_coding	272.588
ENSG00000100347	SAMM50	22	+	43955421	44010531	SAMM50 sorting and assembly machinery component [Source:HGNC Symbol;Acc:HGNC:24276]	protein_coding	14.458
ENSG00000100348	TXN2	22	-	36467036	36482030	thioredoxin 2 [Source:HGNC Symbol;Acc:HGNC:17772]	protein_coding	13.0148
ENSG00000100351	GRAP2	22	+	39901082	39973721	GRB2 related adaptor protein 2 [Source:HGNC Symbol;Acc:HGNC:4563]	protein_coding	7.0037
ENSG00000100353	EIF3D	22	-	36510850	36529436	eukaryotic translation initiation factor 3 subunit D [Source:HGNC Symbol;Acc:HGNC:3278]	protein_coding	51.5723
ENSG00000100354	TNRC6B	22	+	40044817	40335808	trinucleotide repeat containing 6B [Source:HGNC Symbol;Acc:HGNC:29190]	protein_coding	37.1343
ENSG00000100359	SGSM3	22	+	40370591	40410289	small G protein signaling modulator 3 [Source:HGNC Symbol;Acc:HGNC:25228]	protein_coding	50.0292
ENSG00000100360	IFT27	22	-	36758202	36776256	intraflagellar transport 27 [Source:HGNC Symbol;Acc:HGNC:18626]	protein_coding	8.73636
ENSG00000100364	KIAA0930	22	-	45190338	45240769	KIAA0930 [Source:HGNC Symbol;Acc:HGNC:1314]	protein_coding	11.8091
ENSG00000100365	NCF4	22	+	36860988	36878015	neutrophil cytosolic factor 4 [Source:HGNC Symbol;Acc:HGNC:7662]	protein_coding	13.4779
ENSG00000100368	CSF2RB	22	+	36913628	36940449	colony stimulating factor 2 receptor beta common subunit [Source:HGNC Symbol;Acc:HGNC:2436]	protein_coding	7.01527
ENSG00000100376	FAM118A	22	+	45308968	45341955	family with sequence similarity 118 member A [Source:HGNC Symbol;Acc:HGNC:1313]	protein_coding	39.1251
ENSG00000100379	KCTD17	22	+	37051736	37063390	potassium channel tetramerization domain containing 17 [Source:HGNC Symbol;Acc:HGNC:25705]	protein_coding	25.418
ENSG00000100380	ST13	22	-	40824535	40857022	ST13, Hsp70 interacting protein [Source:HGNC Symbol;Acc:HGNC:11343]	protein_coding	32.5433
ENSG00000100387	RBX1	22	+	40951347	40973309	ring-box 1 [Source:HGNC Symbol;Acc:HGNC:9928]	protein_coding	5.21518
ENSG00000100393	EP300	22	+	41091786	41180079	E1A binding protein p300 [Source:HGNC Symbol;Acc:HGNC:3373]	protein_coding	38.9782
ENSG00000100395	L3MBTL2	22	+	41205205	41231271	L3MBTL2, polycomb repressive complex 1 subunit [Source:HGNC Symbol;Acc:HGNC:18594]	protein_coding	6.0405
ENSG00000100401	RANGAP1	22	-	41245611	41286251	Ran GTPase activating protein 1 [Source:HGNC Symbol;Acc:HGNC:9854]	protein_coding	16.1714
ENSG00000100403	ZC3H7B	22	+	41301522	41360147	zinc finger CCCH-type containing 7B [Source:HGNC Symbol;Acc:HGNC:30869]	protein_coding	32.3834
ENSG00000100412	ACO2	22	+	41469125	41528989	aconitase 2 [Source:HGNC Symbol;Acc:HGNC:118]	protein_coding	89.809
ENSG00000100416	TRMU	22	+	46330875	46357340	tRNA 5-methylaminomethyl-2-thiouridylate methyltransferase [Source:HGNC Symbol;Acc:HGNC:25481]	protein_coding	27.8346
ENSG00000100417	PMM1	22	-	41576894	41589890	phosphomannomutase 1 [Source:HGNC Symbol;Acc:HGNC:9114]	protein_coding	26.0512
ENSG00000100418	DESI1	22	-	41598028	41621096	desumoylating isopeptidase 1 [Source:HGNC Symbol;Acc:HGNC:24577]	protein_coding	10.4467
ENSG00000100422	CERK	22	-	46684411	46738261	ceramide kinase [Source:HGNC Symbol;Acc:HGNC:19256]	protein_coding	28.7553
ENSG00000100425	BRD1	22	-	49773283	49827512	bromodomain containing 1 [Source:HGNC Symbol;Acc:HGNC:1102]	protein_coding	17.4699
ENSG00000100426	ZBED4	22	+	49853842	49890078	zinc finger BED-type containing 4 [Source:HGNC Symbol;Acc:HGNC:20721]	protein_coding	4.76717
ENSG00000100429	HDAC10	22	-	50245183	50251405	histone deacetylase 10 [Source:HGNC Symbol;Acc:HGNC:18128]	protein_coding	15.0853
ENSG00000100439	ABHD4	14	+	22598237	22613215	abhydrolase domain containing 4 [Source:HGNC Symbol;Acc:HGNC:20154]	protein_coding	11.4249
ENSG00000100441	KHNYN	14	+	24429286	24441834	KH and NYN domain containing [Source:HGNC Symbol;Acc:HGNC:20166]	protein_coding	37.123
ENSG00000100442	FKBP3	14	-	45115600	45135319	FK506 binding protein 3 [Source:HGNC Symbol;Acc:HGNC:3719]	protein_coding	16.6037
ENSG00000100445	SDR39U1	14	-	24439766	24442905	short chain dehydrogenase/reductase family 39U member 1 [Source:HGNC Symbol;Acc:HGNC:20275]	protein_coding	3.48646
ENSG00000100461	RBM23	14	-	22893206	22919184	RNA binding motif protein 23 [Source:HGNC Symbol;Acc:HGNC:20155]	protein_coding	19.0258
ENSG00000100462	PRMT5	14	-	22920511	22929585	protein arginine methyltransferase 5 [Source:HGNC Symbol;Acc:HGNC:10894]	protein_coding	3.2026
ENSG00000100478	AP4S1	14	+	31025106	31096450	adaptor related protein complex 4 subunit sigma 1 [Source:HGNC Symbol;Acc:HGNC:575]	protein_coding	5.02858
ENSG00000100483	VCPKMT	14	-	50108632	50116600	valosin containing protein lysine methyltransferase [Source:HGNC Symbol;Acc:HGNC:20352]	protein_coding	1.28869
ENSG00000100485	SOS2	14	-	50117120	50231558	SOS Ras/Rho guanine nucleotide exchange factor 2 [Source:HGNC Symbol;Acc:HGNC:11188]	protein_coding	24.5333
ENSG00000100490	CDKL1	14	-	50329404	50416461	cyclin dependent kinase like 1 [Source:HGNC Symbol;Acc:HGNC:1781]	protein_coding	24.296
ENSG00000100503	NIN	14	-	50719763	50831121	ninein [Source:HGNC Symbol;Acc:HGNC:14906]	protein_coding	23.038
ENSG00000100504	PYGL	14	-	50857891	50944736	glycogen phosphorylase L [Source:HGNC Symbol;Acc:HGNC:9725]	protein_coding	3.06782
ENSG00000100519	PSMC6	14	+	52707172	52728587	proteasome 26S subunit, ATPase 6 [Source:HGNC Symbol;Acc:HGNC:9553]	protein_coding	19.2352
ENSG00000100522	GNPNAT1	14	-	52775194	52791668	glucosamine-phosphate N-acetyltransferase 1 [Source:HGNC Symbol;Acc:HGNC:19980]	protein_coding	1.12305
ENSG00000100523	DDHD1	14	-	53036745	53153282	DDHD domain containing 1 [Source:HGNC Symbol;Acc:HGNC:19714]	protein_coding	2.39473
ENSG00000100528	CNIH1	14	-	54423560	54441431	cornichon family AMPA receptor auxiliary protein 1 [Source:HGNC Symbol;Acc:HGNC:19431]	protein_coding	6.31593
ENSG00000100532	CGRRF1	14	+	54509812	54539309	cell growth regulator with ring finger domain 1 [Source:HGNC Symbol;Acc:HGNC:15528]	protein_coding	1.44355
ENSG00000100554	ATP6V1D	14	-	67294371	67360265	ATPase H+ transporting V1 subunit D [Source:HGNC Symbol;Acc:HGNC:13527]	protein_coding	6.47781
ENSG00000100558	PLEK2	14	-	67386983	67412200	pleckstrin 2 [Source:HGNC Symbol;Acc:HGNC:19238]	protein_coding	3.07328
ENSG00000100564	PIGH	14	-	67581955	67600287	phosphatidylinositol glycan anchor biosynthesis class H [Source:HGNC Symbol;Acc:HGNC:8964]	protein_coding	9.40018
ENSG00000100567	PSMA3	14	+	58244831	58272012	proteasome subunit alpha 3 [Source:HGNC Symbol;Acc:HGNC:9532]	protein_coding	14.5226
ENSG00000100568	VTI1B	14	-	67647075	67674831	vesicle transport through interaction with t-SNAREs 1B [Source:HGNC Symbol;Acc:HGNC:17793]	protein_coding	24.0219
ENSG00000100578	KIAA0586	14	+	58427385	58551289	KIAA0586 [Source:HGNC Symbol;Acc:HGNC:19960]	protein_coding	7.5053
ENSG00000100580	TMED8	14	-	77335021	77377109	transmembrane p24 trafficking protein family member 8 [Source:HGNC Symbol;Acc:HGNC:18633]	protein_coding	3.0289
ENSG00000100591	AHSA1	14	+	77457870	77469474	activator of HSP90 ATPase activity 1 [Source:HGNC Symbol;Acc:HGNC:1189]	protein_coding	16.2211
ENSG00000100592	DAAM1	14	+	59188646	59371405	dishevelled associated activator of morphogenesis 1 [Source:HGNC Symbol;Acc:HGNC:18142]	protein_coding	26.3302
ENSG00000100596	SPTLC2	14	-	77505997	77616773	serine palmitoyltransferase long chain base subunit 2 [Source:HGNC Symbol;Acc:HGNC:11278]	protein_coding	26.7509
ENSG00000100599	RIN3	14	+	92513774	92688994	Ras and Rab interactor 3 [Source:HGNC Symbol;Acc:HGNC:18751]	protein_coding	16.66
ENSG00000100600	LGMN	14	-	92703807	92748702	legumain [Source:HGNC Symbol;Acc:HGNC:9472]	protein_coding	17.3615
ENSG00000100601	ALKBH1	14	-	77672404	77708020	alkB homolog 1, histone H2A dioxygenase [Source:HGNC Symbol;Acc:HGNC:17911]	protein_coding	1.07755
ENSG00000100603	SNW1	14	-	77717599	77761207	SNW domain containing 1 [Source:HGNC Symbol;Acc:HGNC:16696]	protein_coding	18.987
ENSG00000100604	CHGA	14	+	92923080	92935293	chromogranin A [Source:HGNC Symbol;Acc:HGNC:1929]	protein_coding	2.52203
ENSG00000100605	ITPK1	14	-	92936914	93116320	inositol-tetrakisphosphate 1-kinase [Source:HGNC Symbol;Acc:HGNC:6177]	protein_coding	32.2201
ENSG00000100612	DHRS7	14	-	60144120	60169856	dehydrogenase/reductase 7 [Source:HGNC Symbol;Acc:HGNC:21524]	protein_coding	22.5614
ENSG00000100614	PPM1A	14	+	60245752	60299087	protein phosphatase, Mg2+/Mn2+ dependent 1A [Source:HGNC Symbol;Acc:HGNC:9275]	protein_coding	14.2143
ENSG00000100626	GALNT16	14	+	69259277	69357033	polypeptide N-acetylgalactosaminyltransferase 16 [Source:HGNC Symbol;Acc:HGNC:23233]	protein_coding	1.83368
ENSG00000100628	ASB2	14	-	93934153	93976791	ankyrin repeat and SOCS box containing 2 [Source:HGNC Symbol;Acc:HGNC:16012]	protein_coding	6.45519
ENSG00000100629	CEP128	14	-	80476983	80959517	centrosomal protein 128 [Source:HGNC Symbol;Acc:HGNC:20359]	protein_coding	14.0137
ENSG00000100632	ERH	14	-	69380123	69398627	ERH, mRNA splicing and mitosis factor [Source:HGNC Symbol;Acc:HGNC:3447]	protein_coding	7.96339
ENSG00000100644	HIF1A	14	+	61695513	61748259	hypoxia inducible factor 1 subunit alpha [Source:HGNC Symbol;Acc:HGNC:4910]	protein_coding	40.0533
ENSG00000100647	SUSD6	14	+	69611596	69715142	sushi domain containing 6 [Source:HGNC Symbol;Acc:HGNC:19956]	protein_coding	41.7277
ENSG00000100650	SRSF5	14	+	69726900	69772005	serine and arginine rich splicing factor 5 [Source:HGNC Symbol;Acc:HGNC:10787]	protein_coding	92.3052
ENSG00000100664	EIF5	14	+	103333544	103345025	eukaryotic translation initiation factor 5 [Source:HGNC Symbol;Acc:HGNC:3299]	protein_coding	25.4932
ENSG00000100697	DICER1	14	-	95086228	95158010	dicer 1, ribonuclease III [Source:HGNC Symbol;Acc:HGNC:17098]	protein_coding	36.4965
ENSG00000100711	ZFYVE21	14	+	103715730	103733668	zinc finger FYVE-type containing 21 [Source:HGNC Symbol;Acc:HGNC:20760]	protein_coding	19.8871
ENSG00000100714	MTHFD1	14	+	64388031	64463457	methylenetetrahydrofolate dehydrogenase, cyclohydrolase and formyltetrahydrofolate synthetase 1 [Source:HGNC Symbol;Acc:HGNC:7432]	protein_coding	12.9775
ENSG00000100722	ZC3H14	14	+	88562909	88627596	zinc finger CCCH-type containing 14 [Source:HGNC Symbol;Acc:HGNC:20509]	protein_coding	26.7125
ENSG00000100726	TELO2	16	+	1493344	1510457	telomere maintenance 2 [Source:HGNC Symbol;Acc:HGNC:29099]	protein_coding	24.6085
ENSG00000100731	PCNX1	14	+	70907405	71115382	pecanex 1 [Source:HGNC Symbol;Acc:HGNC:19740]	protein_coding	54.4621
ENSG00000100744	GSKIP	14	+	96363452	96387288	GSK3B interacting protein [Source:HGNC Symbol;Acc:HGNC:20343]	protein_coding	2.02064
ENSG00000100749	VRK1	14	+	96797304	96931722	vaccinia related kinase 1 [Source:HGNC Symbol;Acc:HGNC:12718]	protein_coding	1.83955
ENSG00000100764	PSMC1	14	+	90256495	90275429	proteasome 26S subunit, ATPase 1 [Source:HGNC Symbol;Acc:HGNC:9547]	protein_coding	10.6681
ENSG00000100767	PAPLN	14	+	73237497	73274640	papilin, proteoglycan like sulfated glycoprotein [Source:HGNC Symbol;Acc:HGNC:19262]	protein_coding	15.6064
ENSG00000100784	RPS6KA5	14	-	90847862	91060636	ribosomal protein S6 kinase A5 [Source:HGNC Symbol;Acc:HGNC:10434]	protein_coding	5.41135
ENSG00000100796	PPP4R3A	14	-	91457611	91510554	protein phosphatase 4 regulatory subunit 3A [Source:HGNC Symbol;Acc:HGNC:20219]	protein_coding	26.4717
ENSG00000100802	C14orf93	14	-	22985908	23010166	chromosome 14 open reading frame 93 [Source:HGNC Symbol;Acc:HGNC:20162]	protein_coding	1.1081
ENSG00000100804	PSMB5	14	-	23016543	23035230	proteasome subunit beta 5 [Source:HGNC Symbol;Acc:HGNC:9542]	protein_coding	4.96993
ENSG00000100811	YY1	14	+	100238298	100282792	YY1 transcription factor [Source:HGNC Symbol;Acc:HGNC:12856]	protein_coding	17.6685
ENSG00000100813	ACIN1	14	-	23058564	23095614	apoptotic chromatin condensation inducer 1 [Source:HGNC Symbol;Acc:HGNC:17066]	protein_coding	78.201
ENSG00000100814	CCNB1IP1	14	-	20311368	20333312	cyclin B1 interacting protein 1 [Source:HGNC Symbol;Acc:HGNC:19437]	protein_coding	2.68742
ENSG00000100815	TRIP11	14	-	91965991	92040896	thyroid hormone receptor interactor 11 [Source:HGNC Symbol;Acc:HGNC:12305]	protein_coding	7.20144
ENSG00000100823	APEX1	14	+	20455191	20457772	apurinic/apyrimidinic endodeoxyribonuclease 1 [Source:HGNC Symbol;Acc:HGNC:587]	protein_coding	7.15
ENSG00000100836	PABPN1	14	+	23321289	23326185	poly(A) binding protein nuclear 1 [Source:HGNC Symbol;Acc:HGNC:8565]	protein_coding	53.5241
ENSG00000100842	EFS	14	-	23356402	23365752	embryonal Fyn-associated substrate [Source:HGNC Symbol;Acc:HGNC:16898]	protein_coding	1.26433
ENSG00000100852	ARHGAP5	14	+	32076114	32159728	Rho GTPase activating protein 5 [Source:HGNC Symbol;Acc:HGNC:675]	protein_coding	15.031
ENSG00000100865	CINP	14	-	102341102	102362916	cyclin dependent kinase 2 interacting protein [Source:HGNC Symbol;Acc:HGNC:23789]	protein_coding	23.6719
ENSG00000100883	SRP54	14	+	34981957	35029567	signal recognition particle 54 [Source:HGNC Symbol;Acc:HGNC:11301]	protein_coding	24.4272
ENSG00000100884	CPNE6	14	+	24070837	24078100	copine 6 [Source:HGNC Symbol;Acc:HGNC:2319]	protein_coding	2.42184
ENSG00000100888	CHD8	14	-	21385194	21456126	chromodomain helicase DNA binding protein 8 [Source:HGNC Symbol;Acc:HGNC:20153]	protein_coding	28.0695
ENSG00000100889	PCK2	14	+	24094053	24110598	phosphoenolpyruvate carboxykinase 2, mitochondrial [Source:HGNC Symbol;Acc:HGNC:8725]	protein_coding	66.0987
ENSG00000100890	KIAA0391	14	+	35121846	35277614	KIAA0391 [Source:HGNC Symbol;Acc:HGNC:19958]	protein_coding	9.55326
ENSG00000100897	DCAF11	14	+	24114195	24125242	DDB1 and CUL4 associated factor 11 [Source:HGNC Symbol;Acc:HGNC:20258]	protein_coding	18.2084
ENSG00000100902	PSMA6	14	+	35278633	35317493	proteasome subunit alpha 6 [Source:HGNC Symbol;Acc:HGNC:9535]	protein_coding	5.00531
ENSG00000100906	NFKBIA	14	-	35401511	35404749	NFKB inhibitor alpha [Source:HGNC Symbol;Acc:HGNC:7797]	protein_coding	181.34
ENSG00000100908	EMC9	14	-	24138959	24141588	ER membrane protein complex subunit 9 [Source:HGNC Symbol;Acc:HGNC:20273]	protein_coding	3.22764
ENSG00000100911	PSME2	14	-	24143362	24147570	proteasome activator subunit 2 [Source:HGNC Symbol;Acc:HGNC:9569]	protein_coding	34.3136
ENSG00000100916	BRMS1L	14	+	35826318	35932325	BRMS1 like transcriptional repressor [Source:HGNC Symbol;Acc:HGNC:20512]	protein_coding	4.44504
ENSG00000100918	REC8	14	+	24171853	24180257	REC8 meiotic recombination protein [Source:HGNC Symbol;Acc:HGNC:16879]	protein_coding	41.2045
ENSG00000100934	SEC23A	14	-	39031919	39109646	Sec23 homolog A, coat complex II component [Source:HGNC Symbol;Acc:HGNC:10701]	protein_coding	43.8603
ENSG00000100938	GMPR2	14	+	24232422	24239242	guanosine monophosphate reductase 2 [Source:HGNC Symbol;Acc:HGNC:4377]	protein_coding	14.8725
ENSG00000100941	PNN	14	+	39175183	39183218	pinin, desmosome associated protein [Source:HGNC Symbol;Acc:HGNC:9162]	protein_coding	55.9718
ENSG00000100949	RABGGTA	14	-	24265538	24271739	Rab geranylgeranyltransferase subunit alpha [Source:HGNC Symbol;Acc:HGNC:9795]	protein_coding	17.3325
ENSG00000100968	NFATC4	14	+	24365673	24379604	nuclear factor of activated T cells 4 [Source:HGNC Symbol;Acc:HGNC:7778]	protein_coding	2.72049
ENSG00000100979	PLTP	20	-	45898621	45912155	phospholipid transfer protein [Source:HGNC Symbol;Acc:HGNC:9093]	protein_coding	9.54572
ENSG00000100982	PCIF1	20	+	45934628	45948023	PDX1 C-terminal inhibiting factor 1 [Source:HGNC Symbol;Acc:HGNC:16200]	protein_coding	11.1934
ENSG00000100983	GSS	20	-	34928433	34956027	glutathione synthetase [Source:HGNC Symbol;Acc:HGNC:4624]	protein_coding	5.78904
ENSG00000100991	TRPC4AP	20	-	35002404	35092871	transient receptor potential cation channel subfamily C member 4 associated protein [Source:HGNC Symbol;Acc:HGNC:16181]	protein_coding	27.13
ENSG00000100994	PYGB	20	+	25248069	25298014	glycogen phosphorylase B [Source:HGNC Symbol;Acc:HGNC:9723]	protein_coding	11.1441
ENSG00000100997	ABHD12	20	-	25294743	25390983	abhydrolase domain containing 12 [Source:HGNC Symbol;Acc:HGNC:15868]	protein_coding	27.4799
ENSG00000101000	PROCR	20	+	35172073	35216240	protein C receptor [Source:HGNC Symbol;Acc:HGNC:9452]	protein_coding	9.6398
ENSG00000101004	NINL	20	-	25452705	25585517	ninein like [Source:HGNC Symbol;Acc:HGNC:29163]	protein_coding	37.4187
ENSG00000101017	CD40	20	+	46118272	46129863	CD40 molecule [Source:HGNC Symbol;Acc:HGNC:11919]	protein_coding	3.83556
ENSG00000101019	UQCC1	20	-	35302566	35412141	ubiquinol-cytochrome c reductase complex assembly factor 1 [Source:HGNC Symbol;Acc:HGNC:15891]	protein_coding	16.0681
ENSG00000101040	ZMYND8	20	-	47209214	47356889	zinc finger MYND-type containing 8 [Source:HGNC Symbol;Acc:HGNC:9397]	protein_coding	37.1479
ENSG00000101049	SGK2	20	+	43558968	43588237	SGK2, serine/threonine kinase 2 [Source:HGNC Symbol;Acc:HGNC:13900]	protein_coding	22.4586
ENSG00000101052	IFT52	20	+	43590931	43647296	intraflagellar transport 52 [Source:HGNC Symbol;Acc:HGNC:15901]	protein_coding	6.63727
ENSG00000101057	MYBL2	20	+	43667019	43716496	MYB proto-oncogene like 2 [Source:HGNC Symbol;Acc:HGNC:7548]	protein_coding	1.63797
ENSG00000101076	HNF4A	20	+	44355700	44434596	hepatocyte nuclear factor 4 alpha [Source:HGNC Symbol;Acc:HGNC:5024]	protein_coding	52.6819
ENSG00000101079	NDRG3	20	-	36651766	36746078	NDRG family member 3 [Source:HGNC Symbol;Acc:HGNC:14462]	protein_coding	3.85989
ENSG00000101096	NFATC2	20	-	51386957	51562831	nuclear factor of activated T cells 2 [Source:HGNC Symbol;Acc:HGNC:7776]	protein_coding	7.85117
ENSG00000101104	PABPC1L	20	+	44910062	44959035	poly(A) binding protein cytoplasmic 1 like [Source:HGNC Symbol;Acc:HGNC:15797]	protein_coding	10.2023
ENSG00000101109	STK4	20	+	44966474	45079959	serine/threonine kinase 4 [Source:HGNC Symbol;Acc:HGNC:11408]	protein_coding	17.2167
ENSG00000101126	ADNP	20	-	50888916	50931421	activity dependent neuroprotector homeobox [Source:HGNC Symbol;Acc:HGNC:15766]	protein_coding	2.80781
ENSG00000101132	PFDN4	20	+	54207847	54228052	prefoldin subunit 4 [Source:HGNC Symbol;Acc:HGNC:8868]	protein_coding	6.45729
ENSG00000101138	CSTF1	20	+	56392371	56406369	cleavage stimulation factor subunit 1 [Source:HGNC Symbol;Acc:HGNC:2483]	protein_coding	2.89351
ENSG00000101144	BMP7	20	-	57168748	57266629	bone morphogenetic protein 7 [Source:HGNC Symbol;Acc:HGNC:1074]	protein_coding	1.66574
ENSG00000101146	RAE1	20	+	57351010	57379211	ribonucleic acid export 1 [Source:HGNC Symbol;Acc:HGNC:9828]	protein_coding	2.44228
ENSG00000101150	TPD52L2	20	+	63865228	63891545	tumor protein D52 like 2 [Source:HGNC Symbol;Acc:HGNC:12007]	protein_coding	23.1324
ENSG00000101152	DNAJC5	20	+	63895182	63936031	DnaJ heat shock protein family (Hsp40) member C5 [Source:HGNC Symbol;Acc:HGNC:16235]	protein_coding	11.1009
ENSG00000101158	NELFCD	20	+	58981208	58995133	negative elongation factor complex member C/D [Source:HGNC Symbol;Acc:HGNC:15934]	protein_coding	9.51338
ENSG00000101160	CTSZ	20	-	58995185	59007247	cathepsin Z [Source:HGNC Symbol;Acc:HGNC:2547]	protein_coding	64.9122
ENSG00000101161	PRPF6	20	+	63981135	64033100	pre-mRNA processing factor 6 [Source:HGNC Symbol;Acc:HGNC:15860]	protein_coding	19.1574
ENSG00000101166	PRELID3B	20	-	59033145	59042909	PRELI domain containing 3B [Source:HGNC Symbol;Acc:HGNC:15892]	protein_coding	10.9079
ENSG00000101181	MTG2	20	+	62183029	62203568	mitochondrial ribosome associated GTPase 2 [Source:HGNC Symbol;Acc:HGNC:16239]	protein_coding	6.75
ENSG00000101182	PSMA7	20	-	62136735	62143440	proteasome subunit alpha 7 [Source:HGNC Symbol;Acc:HGNC:9536]	protein_coding	59.9306
ENSG00000101189	MRGBP	20	+	62796453	62801738	MRG domain binding protein [Source:HGNC Symbol;Acc:HGNC:15866]	protein_coding	3.89759
ENSG00000101190	TCFL5	20	-	62841115	62861763	transcription factor like 5 [Source:HGNC Symbol;Acc:HGNC:11646]	protein_coding	1.56675
ENSG00000101191	DIDO1	20	-	62877738	62937952	death inducer-obliterator 1 [Source:HGNC Symbol;Acc:HGNC:2680]	protein_coding	26.2722
ENSG00000101193	GID8	20	+	62938119	62948475	GID complex subunit 8 homolog [Source:HGNC Symbol;Acc:HGNC:15857]	protein_coding	23.4449
ENSG00000101194	SLC17A9	20	+	62952647	62969585	solute carrier family 17 member 9 [Source:HGNC Symbol;Acc:HGNC:16192]	protein_coding	2.55597
ENSG00000101199	ARFGAP1	20	+	63272785	63289793	ADP ribosylation factor GTPase activating protein 1 [Source:HGNC Symbol;Acc:HGNC:15852]	protein_coding	36.9497
ENSG00000101213	PTK6	20	-	63528001	63537370	protein tyrosine kinase 6 [Source:HGNC Symbol;Acc:HGNC:9617]	protein_coding	15.9059
ENSG00000101216	GMEB2	20	-	63587602	63627041	glucocorticoid modulatory element binding protein 2 [Source:HGNC Symbol;Acc:HGNC:4371]	protein_coding	3.07079
ENSG00000101220	C20orf27	20	-	3753508	3768387	chromosome 20 open reading frame 27 [Source:HGNC Symbol;Acc:HGNC:15873]	protein_coding	1.24248
ENSG00000101224	CDC25B	20	+	3786772	3806121	cell division cycle 25B [Source:HGNC Symbol;Acc:HGNC:1726]	protein_coding	37.1404
ENSG00000101236	RNF24	20	-	3927309	4015582	ring finger protein 24 [Source:HGNC Symbol;Acc:HGNC:13779]	protein_coding	1.92519
ENSG00000101246	ARFRP1	20	-	63698642	63708025	ADP ribosylation factor related protein 1 [Source:HGNC Symbol;Acc:HGNC:662]	protein_coding	24.9389
ENSG00000101247	NDUFAF5	20	+	13784950	13821582	NADH:ubiquinone oxidoreductase complex assembly factor 5 [Source:HGNC Symbol;Acc:HGNC:15899]	protein_coding	8.93483
ENSG00000101255	TRIB3	20	+	362835	397559	tribbles pseudokinase 3 [Source:HGNC Symbol;Acc:HGNC:16228]	protein_coding	2.96144
ENSG00000101265	RASSF2	20	-	4780023	4823645	Ras association domain family member 2 [Source:HGNC Symbol;Acc:HGNC:9883]	protein_coding	3.97108
ENSG00000101266	CSNK2A1	20	-	472498	543835	casein kinase 2 alpha 1 [Source:HGNC Symbol;Acc:HGNC:2457]	protein_coding	14.0544
ENSG00000101276	SLC52A3	20	-	760080	776015	solute carrier family 52 member 3 [Source:HGNC Symbol;Acc:HGNC:16187]	protein_coding	4.75447
ENSG00000101290	CDS2	20	+	5126786	5197887	CDP-diacylglycerol synthase 2 [Source:HGNC Symbol;Acc:HGNC:1801]	protein_coding	16.7734
ENSG00000101294	HM13	20	+	31514410	31577923	histocompatibility minor 13 [Source:HGNC Symbol;Acc:HGNC:16435]	protein_coding	14.1401
ENSG00000101307	SIRPB1	20	-	1563521	1620061	signal regulatory protein beta 1 [Source:HGNC Symbol;Acc:HGNC:15928]	protein_coding	1.89348
ENSG00000101310	SEC23B	20	+	18507482	18561415	Sec23 homolog B, coat complex II component [Source:HGNC Symbol;Acc:HGNC:10702]	protein_coding	5.80291
ENSG00000101311	FERMT1	20	-	6074845	6123544	fermitin family member 1 [Source:HGNC Symbol;Acc:HGNC:15889]	protein_coding	1.65504
ENSG00000101331	CCM2L	20	+	32010450	32032180	CCM2 like scaffold protein [Source:HGNC Symbol;Acc:HGNC:16153]	protein_coding	3.32182
ENSG00000101333	PLCB4	20	+	9068763	9481242	phospholipase C beta 4 [Source:HGNC Symbol;Acc:HGNC:9059]	protein_coding	7.77415
ENSG00000101335	MYL9	20	+	36541484	36551447	myosin light chain 9 [Source:HGNC Symbol;Acc:HGNC:15754]	protein_coding	16.2811
ENSG00000101336	HCK	20	+	32052188	32101856	HCK proto-oncogene, Src family tyrosine kinase [Source:HGNC Symbol;Acc:HGNC:4840]	protein_coding	4.01742
ENSG00000101337	TM9SF4	20	+	32109506	32167258	transmembrane 9 superfamily member 4 [Source:HGNC Symbol;Acc:HGNC:30797]	protein_coding	12.2185
ENSG00000101342	TLDC2	20	+	36876121	36894235	TBC/LysM-associated domain containing 2 [Source:HGNC Symbol;Acc:HGNC:16112]	protein_coding	9.02385
ENSG00000101343	CRNKL1	20	-	20034368	20056046	crooked neck pre-mRNA splicing factor 1 [Source:HGNC Symbol;Acc:HGNC:15762]	protein_coding	8.84622
ENSG00000101346	POFUT1	20	+	32207880	32238667	protein O-fucosyltransferase 1 [Source:HGNC Symbol;Acc:HGNC:14988]	protein_coding	8.57195
ENSG00000101347	SAMHD1	20	-	36889773	36951901	SAM and HD domain containing deoxynucleoside triphosphate triphosphohydrolase 1 [Source:HGNC Symbol;Acc:HGNC:15925]	protein_coding	67.3587
ENSG00000101350	KIF3B	20	+	32277664	32335011	kinesin family member 3B [Source:HGNC Symbol;Acc:HGNC:6320]	protein_coding	15.3824
ENSG00000101361	NOP56	20	+	2652145	2658393	NOP56 ribonucleoprotein [Source:HGNC Symbol;Acc:HGNC:15911]	protein_coding	27.0315
ENSG00000101363	MANBAL	20	+	37289638	37317260	mannosidase beta like [Source:HGNC Symbol;Acc:HGNC:15799]	protein_coding	2.39066
ENSG00000101365	IDH3B	20	-	2658395	2664219	isocitrate dehydrogenase 3 (NAD(+)) beta [Source:HGNC Symbol;Acc:HGNC:5385]	protein_coding	24.4319
ENSG00000101367	MAPRE1	20	+	32819893	32850405	microtubule associated protein RP/EB family member 1 [Source:HGNC Symbol;Acc:HGNC:6890]	protein_coding	12.4595
ENSG00000101384	JAG1	20	-	10637684	10673999	jagged 1 [Source:HGNC Symbol;Acc:HGNC:6188]	protein_coding	37.4442
ENSG00000101391	CDK5RAP1	20	-	33358839	33401561	CDK5 regulatory subunit associated protein 1 [Source:HGNC Symbol;Acc:HGNC:15880]	protein_coding	9.83661
ENSG00000101400	SNTA1	20	-	33407955	33443892	syntrophin alpha 1 [Source:HGNC Symbol;Acc:HGNC:11167]	protein_coding	11.8616
ENSG00000101407	TTI1	20	-	37983007	38033468	TELO2 interacting protein 1 [Source:HGNC Symbol;Acc:HGNC:29029]	protein_coding	7.66274
ENSG00000101413	RPRD1B	20	+	38033546	38127780	regulation of nuclear pre-mRNA domain containing 1B [Source:HGNC Symbol;Acc:HGNC:16209]	protein_coding	9.36669
ENSG00000101417	PXMP4	20	-	33702754	33720319	peroxisomal membrane protein 4 [Source:HGNC Symbol;Acc:HGNC:15920]	protein_coding	1.06771
ENSG00000101421	CHMP4B	20	+	33811304	33854366	charged multivesicular body protein 4B [Source:HGNC Symbol;Acc:HGNC:16171]	protein_coding	17.3027
ENSG00000101439	CST3	20	-	23626706	23638473	cystatin C [Source:HGNC Symbol;Acc:HGNC:2475]	protein_coding	38.027
ENSG00000101442	ACTR5	20	+	38748442	38772520	ARP5 actin related protein 5 homolog [Source:HGNC Symbol;Acc:HGNC:14671]	protein_coding	2.72606
ENSG00000101444	AHCY	20	-	34280268	34311802	adenosylhomocysteinase [Source:HGNC Symbol;Acc:HGNC:343]	protein_coding	12.4509
ENSG00000101445	PPP1R16B	20	+	38805705	38923024	protein phosphatase 1 regulatory subunit 16B [Source:HGNC Symbol;Acc:HGNC:15850]	protein_coding	8.21276
ENSG00000101452	DHX35	20	+	38962299	39039723	DEAH-box helicase 35 [Source:HGNC Symbol;Acc:HGNC:15861]	protein_coding	4.69331
ENSG00000101457	DNTTIP1	20	+	45791937	45811427	deoxynucleotidyltransferase terminal interacting protein 1 [Source:HGNC Symbol;Acc:HGNC:16160]	protein_coding	6.28224
ENSG00000101460	MAP1LC3A	20	+	34546854	34560345	microtubule associated protein 1 light chain 3 alpha [Source:HGNC Symbol;Acc:HGNC:6838]	protein_coding	16.5076
ENSG00000101464	PIGU	20	-	34560542	34698790	phosphatidylinositol glycan anchor biosynthesis class U [Source:HGNC Symbol;Acc:HGNC:15791]	protein_coding	3.24032
ENSG00000101473	ACOT8	20	-	45841721	45857406	acyl-CoA thioesterase 8 [Source:HGNC Symbol;Acc:HGNC:15919]	protein_coding	8.57552
ENSG00000101474	APMAP	20	-	24962925	24992979	adipocyte plasma membrane associated protein [Source:HGNC Symbol;Acc:HGNC:13238]	protein_coding	7.30421
ENSG00000101493	ZNF516	18	-	76358190	76495190	zinc finger protein 516 [Source:HGNC Symbol;Acc:HGNC:28990]	protein_coding	13.2386
ENSG00000101544	ADNP2	18	+	80109031	80147523	ADNP homeobox 2 [Source:HGNC Symbol;Acc:HGNC:23803]	protein_coding	5.3321
ENSG00000101546	RBFA	18	+	80034358	80046397	ribosome binding factor A [Source:HGNC Symbol;Acc:HGNC:26120]	protein_coding	10.3806
ENSG00000101557	USP14	18	+	158383	214629	ubiquitin specific peptidase 14 [Source:HGNC Symbol;Acc:HGNC:12612]	protein_coding	8.68035
ENSG00000101558	VAPA	18	+	9914002	9960021	VAMP associated protein A [Source:HGNC Symbol;Acc:HGNC:12648]	protein_coding	20.7192
ENSG00000101574	METTL4	18	-	2537525	2571509	methyltransferase like 4 [Source:HGNC Symbol;Acc:HGNC:24726]	protein_coding	8.96528
ENSG00000101577	LPIN2	18	-	2916994	3013315	lipin 2 [Source:HGNC Symbol;Acc:HGNC:14450]	protein_coding	90.8198
ENSG00000101596	SMCHD1	18	+	2655738	2805017	structural maintenance of chromosomes flexible hinge domain containing 1 [Source:HGNC Symbol;Acc:HGNC:29090]	protein_coding	51.41
ENSG00000101605	MYOM1	18	-	3066807	3220108	myomesin 1 [Source:HGNC Symbol;Acc:HGNC:7613]	protein_coding	4.38982
ENSG00000101608	MYL12A	18	+	3247481	3256236	myosin light chain 12A [Source:HGNC Symbol;Acc:HGNC:16701]	protein_coding	26.59
ENSG00000101624	CEP76	18	-	12661833	12702777	centrosomal protein 76 [Source:HGNC Symbol;Acc:HGNC:25727]	protein_coding	1.25861
ENSG00000101639	CEP192	18	+	12991362	13125052	centrosomal protein 192 [Source:HGNC Symbol;Acc:HGNC:25515]	protein_coding	20.2319
ENSG00000101654	RNMT	18	+	13726660	13764558	RNA guanine-7 methyltransferase [Source:HGNC Symbol;Acc:HGNC:10075]	protein_coding	2.86121
ENSG00000101665	SMAD7	18	-	48919853	48952052	SMAD family member 7 [Source:HGNC Symbol;Acc:HGNC:6773]	protein_coding	30.162
ENSG00000101695	RNF125	18	+	32018372	32073213	ring finger protein 125 [Source:HGNC Symbol;Acc:HGNC:21150]	protein_coding	7.42255
ENSG00000101745	ANKRD12	18	+	9136228	9285985	ankyrin repeat domain 12 [Source:HGNC Symbol;Acc:HGNC:29135]	protein_coding	28.6059
ENSG00000101751	POLI	18	+	54269404	54321266	DNA polymerase iota [Source:HGNC Symbol;Acc:HGNC:9182]	protein_coding	4.18379
ENSG00000101752	MIB1	18	+	21704957	21870957	mindbomb E3 ubiquitin protein ligase 1 [Source:HGNC Symbol;Acc:HGNC:21086]	protein_coding	10.1531
ENSG00000101773	RBBP8	18	+	22798261	23026488	RB binding protein 8, endonuclease [Source:HGNC Symbol;Acc:HGNC:9891]	protein_coding	7.36377
ENSG00000101782	RIOK3	18	+	23452823	23486603	RIO kinase 3 [Source:HGNC Symbol;Acc:HGNC:11451]	protein_coding	97.5426
ENSG00000101825	MXRA5	X	-	3308565	3346641	matrix remodeling associated 5 [Source:HGNC Symbol;Acc:HGNC:7539]	protein_coding	8.17631
ENSG00000101843	PSMD10	X	-	108084207	108091618	proteasome 26S subunit, non-ATPase 10 [Source:HGNC Symbol;Acc:HGNC:9555]	protein_coding	1.94558
ENSG00000101846	STS	X	+	7219456	7354810	steroid sulfatase [Source:HGNC Symbol;Acc:HGNC:11425]	protein_coding	1.44583
ENSG00000101849	TBL1X	X	+	9463295	9741037	transducin beta like 1 X-linked [Source:HGNC Symbol;Acc:HGNC:11585]	protein_coding	17.0647
ENSG00000101856	PGRMC1	X	+	119236245	119244466	progesterone receptor membrane component 1 [Source:HGNC Symbol;Acc:HGNC:16090]	protein_coding	17.137
ENSG00000101868	POLA1	X	+	24693919	24996986	DNA polymerase alpha 1, catalytic subunit [Source:HGNC Symbol;Acc:HGNC:9173]	protein_coding	5.7244
ENSG00000101871	MID1	X	-	10445310	10833654	midline 1 [Source:HGNC Symbol;Acc:HGNC:7095]	protein_coding	3.85347
ENSG00000101882	NKAP	X	-	119920672	119943772	NFKB activating protein [Source:HGNC Symbol;Acc:HGNC:29873]	protein_coding	1.41229
ENSG00000101898	MCTS2P	20	+	31547412	31548081	malignant T cell amplified sequence 2, pseudogene [Source:HGNC Symbol;Acc:HGNC:49760]	protein_coding	2.69998
ENSG00000101901	ALG13	X	+	111665811	111760649	ALG13, UDP-N-acetylglucosaminyltransferase subunit [Source:HGNC Symbol;Acc:HGNC:30881]	protein_coding	29.7251
ENSG00000101911	PRPS2	X	+	12791355	12824222	phosphoribosyl pyrophosphate synthetase 2 [Source:HGNC Symbol;Acc:HGNC:9465]	protein_coding	3.36191
[truncated: 13,822 more rows]

## Sheet: Transcripts_FPKM
Table S7. Transcriptional expression data of human jejunum lymphatic vessel cells
Human Jejunum Lymphatic Vessel Cells_transcript level (FPKM ≥ 1)
Transcript_ID	Chr	Strand	Start	End	Num_Exons	Length	Gene_ID	Gene_Name	Annotation	Class	FPKM
ENST00000000412	12	-	8940365	8949955	7	2756	ENSG00000003056	M6PR	mannose-6-phosphate receptor, cation dependent [Source:HGNC Symbol;Acc:HGNC:6752]	protein_coding	2.2239
ENST00000001008	12	+	2794953	2805423	10	3732	ENSG00000004478	FKBP4	FK506 binding protein 4 [Source:HGNC Symbol;Acc:HGNC:3720]	protein_coding	4.94913
ENST00000001146	2	-	72129238	72148038	6	4732	ENSG00000003137	CYP26B1	cytochrome P450 family 26 subfamily B member 1 [Source:HGNC Symbol;Acc:HGNC:20581]	protein_coding	1.00928
ENST00000002165	6	-	143494811	143511690	7	2356	ENSG00000001036	FUCA2	alpha-L-fucosidase 2 [Source:HGNC Symbol;Acc:HGNC:4008]	protein_coding	6.02337
ENST00000002596	4	-	11393150	11429765	2	8031	ENSG00000002587	HS3ST1	heparan sulfate-glucosamine 3-sulfotransferase 1 [Source:HGNC Symbol;Acc:HGNC:5194]	protein_coding	1.41854
ENST00000002829	3	+	50155129	50189075	19	3802	ENSG00000001617	SEMA3F	semaphorin 3F [Source:HGNC Symbol;Acc:HGNC:10728]	protein_coding	5.03804
ENST00000003084	7	+	117479963	117668665	27	6132	ENSG00000001626	CFTR	cystic fibrosis transmembrane conductance regulator [Source:HGNC Symbol;Acc:HGNC:1884]	protein_coding	6.18203
ENST00000003302	11	-	113797874	113875570	25	4669	ENSG00000048028	USP28	ubiquitin specific peptidase 28 [Source:HGNC Symbol;Acc:HGNC:12625]	protein_coding	5.0952
ENST00000003912	1	+	24415803	24472976	13	5481	ENSG00000001461	NIPAL3	NIPA like domain containing 3 [Source:HGNC Symbol;Acc:HGNC:25233]	protein_coding	8.08576
ENST00000004982	19	-	35754569	35757029	3	1457	ENSG00000004776	HSPB6	heat shock protein family B (small) member 6 [Source:HGNC Symbol;Acc:HGNC:26511]	protein_coding	5.01431
ENST00000005178	7	-	95583499	95596491	11	3576	ENSG00000004799	PDK4	pyruvate dehydrogenase kinase 4 [Source:HGNC Symbol;Acc:HGNC:8812]	protein_coding	151.232
ENST00000005226	11	-	17494332	17544307	27	2700	ENSG00000006611	USH1C	USH1 protein network component harmonin [Source:HGNC Symbol;Acc:HGNC:12597]	protein_coding	14.8975
ENST00000005257	7	+	39623483	39708124	5	2880	ENSG00000006451	RALA	RAS like proto-oncogene A [Source:HGNC Symbol;Acc:HGNC:9839]	protein_coding	5.6424
ENST00000005260	7	-	98291651	98401068	14	3622	ENSG00000006453	BAIAP2L1	BAI1 associated protein 2 like 1 [Source:HGNC Symbol;Acc:HGNC:21649]	protein_coding	11.7391
ENST00000005286	11	+	60924481	60937159	11	3480	ENSG00000006118	TMEM132A	transmembrane protein 132A [Source:HGNC Symbol;Acc:HGNC:31092]	protein_coding	1.53131
ENST00000005340	17	-	7225341	7234545	15	3018	ENSG00000004975	DVL2	dishevelled segment polarity protein 2 [Source:HGNC Symbol;Acc:HGNC:3086]	protein_coding	4.99255
ENST00000005386	12	-	47661249	47706061	17	4370	ENSG00000005175	RPAP3	RNA polymerase II associated protein 3 [Source:HGNC Symbol;Acc:HGNC:26151]	protein_coding	3.96913
ENST00000006053	16	+	57372458	57385048	3	3321	ENSG00000006210	CX3CL1	C-X3-C motif chemokine ligand 1 [Source:HGNC Symbol;Acc:HGNC:10647]	protein_coding	1.1187
ENST00000007390	16	-	1349240	1351911	6	1243	ENSG00000007520	TSR3	TSR3, acp transferase ribosome maturation factor [Source:HGNC Symbol;Acc:HGNC:14175]	protein_coding	5.63272
ENST00000007414	17	-	47807372	47821770	23	3640	ENSG00000006025	OSBPL7	oxysterol binding protein like 7 [Source:HGNC Symbol;Acc:HGNC:16387]	protein_coding	3.30965
ENST00000007516	16	-	23581002	23596356	5	717	ENSG00000004779	NDUFAB1	NADH:ubiquinone oxidoreductase subunit AB1 [Source:HGNC Symbol;Acc:HGNC:7694]	protein_coding	5.27886
ENST00000009180	12	+	6200400	6238259	8	1218	ENSG00000010278	CD9	CD9 molecule [Source:HGNC Symbol;Acc:HGNC:1709]	protein_coding	5.07015
ENST00000009530	5	-	150402152	150412751	9	981	ENSG00000019582	CD74	CD74 molecule [Source:HGNC Symbol;Acc:HGNC:1697]	protein_coding	27.7073
ENST00000009589	8	-	56072947	56074506	4	626	ENSG00000008988	RPS20	ribosomal protein S20 [Source:HGNC Symbol;Acc:HGNC:10405]	protein_coding	4.4428
ENST00000011619	6	-	13621498	13711564	14	3113	ENSG00000010017	RANBP9	RAN binding protein 9 [Source:HGNC Symbol;Acc:HGNC:13727]	protein_coding	5.47213
ENST00000011653	12	+	6789472	6820808	10	3114	ENSG00000010610	CD4	CD4 molecule [Source:HGNC Symbol;Acc:HGNC:1678]	protein_coding	4.63098
ENST00000011691	3	+	42590838	42594996	3	781	ENSG00000008324	SS18L2	SS18 like 2 [Source:HGNC Symbol;Acc:HGNC:15593]	protein_coding	4.06825
ENST00000011898	12	+	3077377	3286558	9	4323	ENSG00000011105	TSPAN9	tetraspanin 9 [Source:HGNC Symbol;Acc:HGNC:21640]	protein_coding	2.46983
ENST00000011989	19	-	15878300	15898057	13	2067	ENSG00000186115	CYP4F2	cytochrome P450 family 4 subfamily F member 2 [Source:HGNC Symbol;Acc:HGNC:2645]	protein_coding	1.16429
ENST00000012049	19	+	45692483	45703989	7	2310	ENSG00000011478	QPCTL	glutaminyl-peptide cyclotransferase like [Source:HGNC Symbol;Acc:HGNC:25952]	protein_coding	1.45551
ENST00000012443	19	+	46346994	46390852	13	2109	ENSG00000011485	PPP5C	protein phosphatase 5 catalytic subunit [Source:HGNC Symbol;Acc:HGNC:9322]	protein_coding	4.82961
ENST00000013070	14	+	93207056	93229215	11	3694	ENSG00000012963	UBR7	ubiquitin protein ligase E3 component n-recognin 7 (putative) [Source:HGNC Symbol;Acc:HGNC:20344]	protein_coding	3.55596
ENST00000013125	14	-	50418525	50532609	32	4354	ENSG00000012983	MAP4K5	mitogen-activated protein kinase kinase kinase kinase 5 [Source:HGNC Symbol;Acc:HGNC:6867]	protein_coding	10.0719
ENST00000013222	7	+	30752135	30757602	3	2559	ENSG00000241644	INMT	indolethylamine N-methyltransferase [Source:HGNC Symbol;Acc:HGNC:6069]	protein_coding	2.43755
ENST00000014914	12	+	12890782	12917937	4	7362	ENSG00000013588	GPRC5A	G protein-coupled receptor class C group 5 member A [Source:HGNC Symbol;Acc:HGNC:9836]	protein_coding	14.8125
ENST00000014930	12	-	12974864	13000273	4	1173	ENSG00000013583	HEBP1	heme binding protein 1 [Source:HGNC Symbol;Acc:HGNC:17176]	protein_coding	13.4267
ENST00000016946	2	+	109794308	109857693	23	7253	ENSG00000015568	RGPD5	RANBP2-like and GRIP domain containing 5 [Source:HGNC Symbol;Acc:HGNC:32418]	protein_coding	8.20035
ENST00000017003	17	+	50346092	50361151	11	3507	ENSG00000015532	XYLT2	xylosyltransferase 2 [Source:HGNC Symbol;Acc:HGNC:15517]	protein_coding	4.96664
ENST00000019019	X	+	48476161	48486299	14	1986	ENSG00000068438	FTSJ1	FtsJ RNA methyltransferase homolog 1 [Source:HGNC Symbol;Acc:HGNC:13254]	protein_coding	3.24539
ENST00000019103	2	-	119439843	119524494	13	1865	ENSG00000080293	SCTR	secretin receptor [Source:HGNC Symbol;Acc:HGNC:10608]	protein_coding	3.47372
ENST00000019317	18	+	9475009	9538114	10	4368	ENSG00000017797	RALBP1	ralA binding protein 1 [Source:HGNC Symbol;Acc:HGNC:9841]	protein_coding	6.83038
ENST00000025008	8	-	52622456	52714432	24	6635	ENSG00000023287	RB1CC1	RB1 inducible coiled-coil 1 [Source:HGNC Symbol;Acc:HGNC:15574]	protein_coding	13.7479
ENST00000025301	13	+	42272153	42323267	13	9920	ENSG00000023516	AKAP11	A-kinase anchoring protein 11 [Source:HGNC Symbol;Acc:HGNC:369]	protein_coding	11.6115
ENST00000025399	12	+	15882394	15903014	11	1442	ENSG00000023734	STRAP	serine/threonine kinase receptor associated protein [Source:HGNC Symbol;Acc:HGNC:30796]	protein_coding	6.89695
ENST00000027335	8	-	94127171	94208587	18	3693	ENSG00000079112	CDH17	cadherin 17 [Source:HGNC Symbol;Acc:HGNC:1756]	protein_coding	43.3036
ENST00000033079	5	-	137937960	138033031	23	5465	ENSG00000031003	FAM13B	family with sequence similarity 13 member B [Source:HGNC Symbol;Acc:HGNC:1335]	protein_coding	13.7889
ENST00000035307	7	+	151232499	151238827	4	3978	ENSG00000033100	CHPF2	chondroitin polymerizing factor 2 [Source:HGNC Symbol;Acc:HGNC:29270]	protein_coding	10.2683
ENST00000037243	16	+	75566351	75577881	4	1002	ENSG00000034713	GABARAPL2	GABA type A receptor associated protein like 2 [Source:HGNC Symbol;Acc:HGNC:13291]	protein_coding	2.3497
ENST00000037869	2	-	70295975	70302090	3	1810	ENSG00000035141	FAM136A	family with sequence similarity 136 member A [Source:HGNC Symbol;Acc:HGNC:25911]	protein_coding	2.74038
ENST00000038176	8	-	58583504	58659844	31	3569	ENSG00000035681	NSMAF	neutral sphingomyelinase activation associated factor [Source:HGNC Symbol;Acc:HGNC:8017]	protein_coding	5.20784
ENST00000039007	X	+	38352545	38421450	10	1585	ENSG00000036473	OTC	ornithine carbamoyltransferase [Source:HGNC Symbol;Acc:HGNC:8512]	protein_coding	4.01501
ENST00000039989	11	+	43358941	43494933	24	4469	ENSG00000052841	TTC17	tetratricopeptide repeat domain 17 [Source:HGNC Symbol;Acc:HGNC:25596]	protein_coding	9.43377
ENST00000040663	19	+	13764549	13772866	6	1735	ENSG00000037757	MRI1	methylthioribose-1-phosphate isomerase 1 [Source:HGNC Symbol;Acc:HGNC:28469]	protein_coding	3.37127
ENST00000040738	4	-	13568738	13627723	26	10565	ENSG00000038219	BOD1L1	biorientation of chromosomes in cell division 1 like 1 [Source:HGNC Symbol;Acc:HGNC:31792]	protein_coding	17.4991
ENST00000040877	1	-	234391313	234479103	30	5130	ENSG00000059588	TARBP1	TAR (HIV-1) RNA binding protein 1 [Source:HGNC Symbol;Acc:HGNC:11568]	protein_coding	6.83459
ENST00000046640	17	+	3636468	3661538	12	2866	ENSG00000040531	CTNS	cystinosin, lysosomal cystine transporter [Source:HGNC Symbol;Acc:HGNC:2518]	protein_coding	2.24508
ENST00000046794	5	-	170246237	170298227	21	4678	ENSG00000043462	LCP2	lymphocyte cytosolic protein 2 [Source:HGNC Symbol;Acc:HGNC:6529]	protein_coding	3.01819
ENST00000052569	6	-	117560269	117602528	8	4590	ENSG00000047932	GOPC	golgi associated PDZ and coiled-coil motif containing [Source:HGNC Symbol;Acc:HGNC:17643]	protein_coding	2.34122
ENST00000052754	12	-	91140484	91183123	8	7156	ENSG00000011465	DCN	decorin [Source:HGNC Symbol;Acc:HGNC:2705]	protein_coding	2.67196
ENST00000053243	16	+	11965107	11968068	3	994	ENSG00000048462	TNFRSF17	TNF receptor superfamily member 17 [Source:HGNC Symbol;Acc:HGNC:11913]	protein_coding	2.18914
ENST00000053468	6	-	42206801	42217865	7	2110	ENSG00000048544	MRPS10	mitochondrial ribosomal protein S10 [Source:HGNC Symbol;Acc:HGNC:14502]	protein_coding	3.9574
ENST00000053867	17	+	44345086	44353102	13	2342	ENSG00000030582	GRN	granulin precursor [Source:HGNC Symbol;Acc:HGNC:4601]	protein_coding	33.7632
ENST00000054666	1	+	7771269	7781432	5	2205	ENSG00000049245	VAMP3	vesicle associated membrane protein 3 [Source:HGNC Symbol;Acc:HGNC:12644]	protein_coding	20.4525
ENST00000054950	11	+	32090904	32105755	6	2572	ENSG00000049449	RCN1	reticulocalbin 1 [Source:HGNC Symbol;Acc:HGNC:9934]	protein_coding	6.90627
ENST00000055077	7	-	74231537	74254444	11	1695	ENSG00000049541	RFC2	replication factor C subunit 2 [Source:HGNC Symbol;Acc:HGNC:9970]	protein_coding	2.37276
ENST00000056217	7	+	144355340	144380632	15	5544	ENSG00000050327	ARHGEF5	Rho guanine nucleotide exchange factor 5 [Source:HGNC Symbol;Acc:HGNC:13209]	protein_coding	21.5671
ENST00000057513	4	-	121131408	121164340	11	2416	ENSG00000050730	TNIP3	TNFAIP3 interacting protein 3 [Source:HGNC Symbol;Acc:HGNC:19315]	protein_coding	1.58845
ENST00000061240	4	+	165873258	166103895	21	6708	ENSG00000038295	TLL1	tolloid like 1 [Source:HGNC Symbol;Acc:HGNC:11843]	protein_coding	3.36964
ENST00000064724	3	+	170418865	170434099	3	2169	ENSG00000013297	CLDN11	claudin 11 [Source:HGNC Symbol;Acc:HGNC:8514]	protein_coding	1.31387
ENST00000064778	11	-	73400487	73598189	9	7296	ENSG00000054965	FAM168A	family with sequence similarity 168 member A [Source:HGNC Symbol;Acc:HGNC:28999]	protein_coding	7.22893
ENST00000066544	17	-	47117703	47189266	19	5801	ENSG00000004897	CDC27	cell division cycle 27 [Source:HGNC Symbol;Acc:HGNC:1728]	protein_coding	8.26564
ENST00000072869	7	+	140673153	140695121	8	2377	ENSG00000133597	ADCK2	aarF domain containing kinase 2 [Source:HGNC Symbol;Acc:HGNC:19039]	protein_coding	1.8034
ENST00000078429	19	+	3094410	3124004	7	4147	ENSG00000088256	GNA11	G protein subunit alpha 11 [Source:HGNC Symbol;Acc:HGNC:4379]	protein_coding	56.3248
ENST00000078445	19	+	4153601	4173054	10	2618	ENSG00000060566	CREB3L3	cAMP responsive element binding protein 3 like 3 [Source:HGNC Symbol;Acc:HGNC:18855]	protein_coding	18.2461
ENST00000080059	12	-	47782722	47819785	26	4095	ENSG00000061273	HDAC7	histone deacetylase 7 [Source:HGNC Symbol;Acc:HGNC:14067]	protein_coding	5.65945
ENST00000081029	12	+	27710773	27756295	8	1888	ENSG00000061794	MRPS35	mitochondrial ribosomal protein S35 [Source:HGNC Symbol;Acc:HGNC:16635]	protein_coding	2.86368
ENST00000082468	6	+	26402308	26415204	9	3442	ENSG00000026950	BTN3A1	butyrophilin subfamily 3 member A1 [Source:HGNC Symbol;Acc:HGNC:1138]	protein_coding	13.5268
ENST00000083182	17	-	60443149	60526219	13	6478	ENSG00000062725	APPBP2	amyloid beta precursor protein binding protein 2 [Source:HGNC Symbol;Acc:HGNC:622]	protein_coding	4.26372
ENST00000084795	19	-	48615331	48617884	6	612	ENSG00000063177	RPL18	ribosomal protein L18 [Source:HGNC Symbol;Acc:HGNC:10310]	protein_coding	20.4338
ENST00000085079	19	+	55675245	55695766	10	2355	ENSG00000063245	EPN1	epsin 1 [Source:HGNC Symbol;Acc:HGNC:21604]	protein_coding	2.19085
ENST00000085219	19	+	35329187	35347355	14	3268	ENSG00000012124	CD22	CD22 molecule [Source:HGNC Symbol;Acc:HGNC:1643]	protein_coding	1.28813
ENST00000155840	11	+	2444991	2849110	16	3246	ENSG00000053918	KCNQ1	potassium voltage-gated channel subfamily Q member 1 [Source:HGNC Symbol;Acc:HGNC:6294]	protein_coding	4.80904
ENST00000155858	11	-	2404515	2423045	24	3929	ENSG00000070985	TRPM5	transient receptor potential cation channel subfamily M member 5 [Source:HGNC Symbol;Acc:HGNC:14323]	protein_coding	1.45755
ENST00000155926	2	+	12716889	12742734	3	4391	ENSG00000071575	TRIB2	tribbles pseudokinase 2 [Source:HGNC Symbol;Acc:HGNC:30809]	protein_coding	10.2149
ENST00000156084	X	-	48922211	48957631	9	2740	ENSG00000068308	OTUD5	OTU deubiquitinase 5 [Source:HGNC Symbol;Acc:HGNC:25402]	protein_coding	2.74535
ENST00000156109	X	-	49113389	49123801	11	1742	ENSG00000068394	GPKOW	G-patch domain and KOW motifs [Source:HGNC Symbol;Acc:HGNC:30677]	protein_coding	6.55704
ENST00000156471	15	-	34851782	34969839	35	9694	ENSG00000021776	AQR	aquarius intron-binding spliceosomal factor [Source:HGNC Symbol;Acc:HGNC:29513]	protein_coding	4.08023
ENST00000157600	3	+	8501707	8574673	6	8405	ENSG00000071282	LMCD1	LIM and cysteine rich domains 1 [Source:HGNC Symbol;Acc:HGNC:6633]	protein_coding	1.32415
ENST00000158166	17	-	3865157	3893044	16	2459	ENSG00000004660	CAMKK1	calcium/calmodulin dependent protein kinase kinase 1 [Source:HGNC Symbol;Acc:HGNC:1469]	protein_coding	1.12794
ENST00000158762	17	+	7336529	7351478	22	2512	ENSG00000072818	ACAP1	ArfGAP with coiled-coil, ankyrin repeat and PH domains 1 [Source:HGNC Symbol;Acc:HGNC:16467]	protein_coding	16.4197
ENST00000158771	17	-	5471251	5486217	7	4209	ENSG00000072849	DERL2	derlin 2 [Source:HGNC Symbol;Acc:HGNC:17943]	protein_coding	1.90449
ENST00000159087	19	-	17323223	17334829	18	4152	ENSG00000074855	ANO8	anoctamin 8 [Source:HGNC Symbol;Acc:HGNC:29329]	protein_coding	5.51563
ENST00000160373	7	-	117710651	117873507	23	5970	ENSG00000077063	CTTNBP2	cortactin binding protein 2 [Source:HGNC Symbol;Acc:HGNC:15679]	protein_coding	5.9574
ENST00000160827	16	+	29790720	29805385	14	2113	ENSG00000079616	KIF22	kinesin family member 22 [Source:HGNC Symbol;Acc:HGNC:6391]	protein_coding	7.46713
ENST00000161559	19	-	42507306	42528509	9	3519	ENSG00000079385	CEACAM1	carcinoembryonic antigen related cell adhesion molecule 1 [Source:HGNC Symbol;Acc:HGNC:1814]	protein_coding	7.61921
ENST00000161863	5	+	113513683	113595284	30	6316	ENSG00000047188	YTHDC2	YTH domain containing 2 [Source:HGNC Symbol;Acc:HGNC:24721]	protein_coding	7.70807
ENST00000162391	12	+	8032703	8055503	11	5523	ENSG00000065970	FOXJ2	forkhead box J2 [Source:HGNC Symbol;Acc:HGNC:24818]	protein_coding	2.40146
ENST00000162749	12	-	6328757	6342114	10	2223	ENSG00000067182	TNFRSF1A	TNF receptor superfamily member 1A [Source:HGNC Symbol;Acc:HGNC:11916]	protein_coding	5.01326
ENST00000163416	14	+	92794231	92839963	13	2969	ENSG00000066455	GOLGA5	golgin A5 [Source:HGNC Symbol;Acc:HGNC:4428]	protein_coding	11.2039
ENST00000164133	11	+	64924671	64934473	14	2745	ENSG00000068971	PPP2R5B	protein phosphatase 2 regulatory subunit B'beta [Source:HGNC Symbol;Acc:HGNC:9310]	protein_coding	12.7862
ENST00000164227	19	+	44748547	44760044	9	2038	ENSG00000069399	BCL3	B cell CLL/lymphoma 3 [Source:HGNC Symbol;Acc:HGNC:998]	protein_coding	6.25382
ENST00000165698	2	-	86213993	86337654	7	3857	ENSG00000068615	REEP1	receptor accessory protein 1 [Source:HGNC Symbol;Acc:HGNC:25786]	protein_coding	3.5735
ENST00000166139	19	+	676365	683399	5	2542	ENSG00000070404	FSTL3	follistatin like 3 [Source:HGNC Symbol;Acc:HGNC:3973]	protein_coding	2.89094
ENST00000167106	14	+	76762189	76783015	7	5728	ENSG00000071246	VASH1	vasohibin 1 [Source:HGNC Symbol;Acc:HGNC:19964]	protein_coding	7.9774
ENST00000167588	17	-	40875941	40885227	8	1737	ENSG00000171431	KRT20	keratin 20 [Source:HGNC Symbol;Acc:HGNC:20412]	protein_coding	51.3984
ENST00000168216	X	-	53431258	53434373	6	960	ENSG00000072506	HSD17B10	hydroxysteroid 17-beta dehydrogenase 10 [Source:HGNC Symbol;Acc:HGNC:4800]	protein_coding	1.27629
ENST00000169298	3	+	186930485	187078553	8	4645	ENSG00000073849	ST6GAL1	ST6 beta-galactoside alpha-2,6-sialyltransferase 1 [Source:HGNC Symbol;Acc:HGNC:10860]	protein_coding	1.35138
ENST00000169551	18	+	74148511	74160530	6	3095	ENSG00000075336	TIMM21	translocase of inner mitochondrial membrane 21 [Source:HGNC Symbol;Acc:HGNC:25010]	protein_coding	1.83926
ENST00000170168	19	-	1815246	1848463	16	4591	ENSG00000079313	REXO1	RNA exonuclease 1 homolog [Source:HGNC Symbol;Acc:HGNC:24616]	protein_coding	6.94719
ENST00000170447	3	+	12557014	12583713	8	2848	ENSG00000075975	MKRN2	makorin ring finger protein 2 [Source:HGNC Symbol;Acc:HGNC:7113]	protein_coding	3.91545
ENST00000170564	19	+	33080880	33130542	20	3492	ENSG00000076650	GPATCH1	G-patch domain containing 1 [Source:HGNC Symbol;Acc:HGNC:24658]	protein_coding	5.75676
ENST00000171111	19	-	10486120	10503741	6	2955	ENSG00000079999	KEAP1	kelch like ECH associated protein 1 [Source:HGNC Symbol;Acc:HGNC:23177]	protein_coding	1.97709
ENST00000171757	X	+	78945421	78961954	4	1714	ENSG00000078589	P2RY10	P2Y receptor family member 10 [Source:HGNC Symbol;Acc:HGNC:19906]	protein_coding	2.82837
ENST00000171887	2	-	217799789	217944128	33	10331	ENSG00000079308	TNS1	tensin 1 [Source:HGNC Symbol;Acc:HGNC:11973]	protein_coding	34.2119
ENST00000173229	17	+	9021542	9244000	7	5954	ENSG00000065320	NTN1	netrin 1 [Source:HGNC Symbol;Acc:HGNC:8029]	protein_coding	21.4999
ENST00000173527	5	+	129094751	129114028	5	1940	ENSG00000066583	ISOC1	isochorismatase domain containing 1 [Source:HGNC Symbol;Acc:HGNC:24254]	protein_coding	1.14802
ENST00000174618	17	-	2384060	2401118	6	4996	ENSG00000070444	MNT	MAX network transcriptional repressor [Source:HGNC Symbol;Acc:HGNC:7188]	protein_coding	5.74149
ENST00000175091	2	-	20032650	20052028	7	1765	ENSG00000068697	LAPTM4A	lysosomal protein transmembrane 4 alpha [Source:HGNC Symbol;Acc:HGNC:6924]	protein_coding	9.06809
ENST00000175756	2	+	130356007	130375409	15	3669	ENSG00000072135	PTPN18	protein tyrosine phosphatase, non-receptor type 18 [Source:HGNC Symbol;Acc:HGNC:9649]	protein_coding	8.18024
ENST00000176195	11	-	626431	627143	4	366	ENSG00000070031	SCT	secretin [Source:HGNC Symbol;Acc:HGNC:10607]	protein_coding	1.34594
ENST00000176763	5	-	172042073	172188386	19	6060	ENSG00000072786	STK10	serine/threonine kinase 10 [Source:HGNC Symbol;Acc:HGNC:11388]	protein_coding	8.99974
ENST00000177648	4	+	112297370	112441812	16	4537	ENSG00000073331	ALPK1	alpha kinase 1 [Source:HGNC Symbol;Acc:HGNC:20917]	protein_coding	2.88872
ENST00000178640	15	+	67542709	67807123	22	2347	ENSG00000137764	MAP2K5	mitogen-activated protein kinase kinase 5 [Source:HGNC Symbol;Acc:HGNC:6845]	protein_coding	14.7917
ENST00000181796	10	-	14518560	14774897	5	3785	ENSG00000065809	FAM107B	family with sequence similarity 107 member B [Source:HGNC Symbol;Acc:HGNC:23726]	protein_coding	7.29759
ENST00000181839	7	+	39949646	40099580	14	10135	ENSG00000065883	CDK13	cyclin dependent kinase 13 [Source:HGNC Symbol;Acc:HGNC:1733]	protein_coding	4.06216
ENST00000182527	6	-	52497402	52576915	11	6908	ENSG00000065308	TRAM2	translocation associated membrane protein 2 [Source:HGNC Symbol;Acc:HGNC:16855]	protein_coding	14.2199
ENST00000184956	17	-	60043194	60078931	20	3932	ENSG00000068097	HEATR6	HEAT repeat containing 6 [Source:HGNC Symbol;Acc:HGNC:24076]	protein_coding	2.93636
ENST00000185150	2	+	53787080	53818819	14	2433	ENSG00000068912	ERLEC1	endoplasmic reticulum lectin 1 [Source:HGNC Symbol;Acc:HGNC:25222]	protein_coding	5.25137
ENST00000185206	6	-	45898451	46080348	6	5976	ENSG00000112782	CLIC5	chloride intracellular channel 5 [Source:HGNC Symbol;Acc:HGNC:13517]	protein_coding	2.85245
ENST00000186436	2	-	97756340	97995891	41	6640	ENSG00000075568	TMEM131	transmembrane protein 131 [Source:HGNC Symbol;Acc:HGNC:30366]	protein_coding	18.8319
ENST00000188376	12	+	98593625	98601997	7	1909	ENSG00000075415	SLC25A3	solute carrier family 25 member 3 [Source:HGNC Symbol;Acc:HGNC:10989]	protein_coding	1.35175
ENST00000192788	6	+	34792080	34877514	21	9570	ENSG00000065060	UHRF1BP1	UHRF1 binding protein 1 [Source:HGNC Symbol;Acc:HGNC:21216]	protein_coding	3.28566
ENST00000193403	14	-	68874143	68979440	21	3779	ENSG00000072110	ACTN1	actinin alpha 1 [Source:HGNC Symbol;Acc:HGNC:163]	protein_coding	11.1908
ENST00000194155	5	+	141094578	141098703	1	4126	ENSG00000112852	PCDHB2	protocadherin beta 2 [Source:HGNC Symbol;Acc:HGNC:8687]	protein_coding	1.36555
ENST00000194530	2	+	201451669	201480846	12	2293	ENSG00000082146	STRADB	STE20-related kinase adaptor beta [Source:HGNC Symbol;Acc:HGNC:13205]	protein_coding	9.20356
ENST00000194900	X	+	70444861	70505490	21	6112	ENSG00000082458	DLG3	discs large MAGUK scaffold protein 3 [Source:HGNC Symbol;Acc:HGNC:2902]	protein_coding	3.72542
ENST00000196061	1	+	11934753	11975537	19	2940	ENSG00000083444	PLOD1	procollagen-lysine,2-oxoglutarate 5-dioxygenase 1 [Source:HGNC Symbol;Acc:HGNC:9081]	protein_coding	10.1109
ENST00000196371	5	-	41730065	41870519	17	3388	ENSG00000083720	OXCT1	3-oxoacid CoA-transferase 1 [Source:HGNC Symbol;Acc:HGNC:8527]	protein_coding	2.23101
ENST00000196489	19	-	57571566	57578927	4	2561	ENSG00000083817	ZNF416	zinc finger protein 416 [Source:HGNC Symbol;Acc:HGNC:20645]	protein_coding	2.31338
ENST00000196551	19	+	58387269	58394803	6	740	ENSG00000083845	RPS5	ribosomal protein S5 [Source:HGNC Symbol;Acc:HGNC:10426]	protein_coding	42.9787
ENST00000197268	12	+	13044284	13083449	13	4808	ENSG00000084444	FAM234B	family with sequence similarity 234 member B [Source:HGNC Symbol;Acc:HGNC:29288]	protein_coding	2.91723
ENST00000198767	16	-	15060022	15094317	18	3762	ENSG00000085721	RRN3	RRN3 homolog, RNA polymerase I transcription factor [Source:HGNC Symbol;Acc:HGNC:30346]	protein_coding	3.3813
ENST00000198801	11	+	75717819	75731615	6	1404	ENSG00000166391	MOGAT2	monoacylglycerol O-acyltransferase 2 [Source:HGNC Symbol;Acc:HGNC:23248]	protein_coding	4.58449
ENST00000199320	5	-	62387254	62403933	12	2859	ENSG00000086189	DIMT1	DIM1 dimethyladenosine transferase 1 homolog [Source:HGNC Symbol;Acc:HGNC:30217]	protein_coding	2.07768
ENST00000199389	7	-	6022244	6059230	15	4469	ENSG00000086232	EIF2AK1	eukaryotic translation initiation factor 2 alpha kinase 1 [Source:HGNC Symbol;Acc:HGNC:24921]	protein_coding	7.40191
ENST00000199447	7	+	37848597	37900401	18	2312	ENSG00000086288	NME8	NME/NM23 family member 8 [Source:HGNC Symbol;Acc:HGNC:16473]	protein_coding	1.74255
ENST00000199448	7	+	37920561	37951941	3	2599	ENSG00000086289	EPDR1	ependymin related 1 [Source:HGNC Symbol;Acc:HGNC:17572]	protein_coding	5.06831
ENST00000199764	19	+	41755421	41772208	6	2700	ENSG00000086548	CEACAM6	carcinoembryonic antigen related cell adhesion molecule 6 [Source:HGNC Symbol;Acc:HGNC:1818]	protein_coding	6.16019
ENST00000199814	5	-	150690794	150701107	11	2342	ENSG00000086589	RBM22	RNA binding motif protein 22 [Source:HGNC Symbol;Acc:HGNC:25503]	protein_coding	5.84664
ENST00000199936	16	+	82035232	82098534	5	1455	ENSG00000086696	HSD17B2	hydroxysteroid 17-beta dehydrogenase 2 [Source:HGNC Symbol;Acc:HGNC:5211]	protein_coding	21.7849
ENST00000200135	11	-	113733187	113773811	16	2992	ENSG00000086827	ZW10	zw10 kinetochore protein [Source:HGNC Symbol;Acc:HGNC:13194]	protein_coding	2.00778
ENST00000200181	17	+	75721436	75757818	40	5919	ENSG00000132470	ITGB4	integrin subunit beta 4 [Source:HGNC Symbol;Acc:HGNC:6158]	protein_coding	2.69962
ENST00000200453	19	+	48872392	48876057	3	2378	ENSG00000087074	PPP1R15A	protein phosphatase 1 regulatory subunit 15A [Source:HGNC Symbol;Acc:HGNC:14375]	protein_coding	18.4819
ENST00000200457	7	+	100867138	100873454	9	1942	ENSG00000087077	TRIP6	thyroid hormone receptor interactor 6 [Source:HGNC Symbol;Acc:HGNC:12311]	protein_coding	9.37528
ENST00000201647	19	+	55075901	55087922	20	2536	ENSG00000131037	EPS8L1	EPS8 like 1 [Source:HGNC Symbol;Acc:HGNC:21295]	protein_coding	1.27462
ENST00000202677	20	-	20392767	20712488	40	6152	ENSG00000188559	RALGAPA2	Ral GTPase activating protein catalytic alpha subunit 2 [Source:HGNC Symbol;Acc:HGNC:16207]	protein_coding	7.43933
ENST00000202773	12	-	112405199	112409641	7	947	ENSG00000089009	RPL6	ribosomal protein L6 [Source:HGNC Symbol;Acc:HGNC:10362]	protein_coding	42.0961
ENST00000202816	20	-	13714322	13784886	14	3216	ENSG00000089048	ESF1	ESF1 nucleolar pre-rRNA processing protein homolog [Source:HGNC Symbol;Acc:HGNC:15898]	protein_coding	11.5828
ENST00000202917	12	+	112906777	112919903	6	1816	ENSG00000089127	OAS1	2'-5'-oligoadenylate synthetase 1 [Source:HGNC Symbol;Acc:HGNC:8086]	protein_coding	1.33466
ENST00000203407	3	-	48599003	48610037	13	1985	ENSG00000010256	UQCRC1	ubiquinol-cytochrome c reductase core protein 1 [Source:HGNC Symbol;Acc:HGNC:12585]	protein_coding	9.83364
ENST00000203556	19	-	19629476	19643667	21	3538	ENSG00000089639	GMIP	GEM interacting protein [Source:HGNC Symbol;Acc:HGNC:24852]	protein_coding	10.6831
ENST00000203630	12	-	6747996	6753555	9	1969	ENSG00000089693	MLF2	myeloid leukemia factor 2 [Source:HGNC Symbol;Acc:HGNC:7126]	protein_coding	14.489
ENST00000204549	15	-	65117379	65133836	5	2851	ENSG00000090470	PDCD7	programmed cell death 7 [Source:HGNC Symbol;Acc:HGNC:8767]	protein_coding	8.2079
ENST00000204566	15	-	64963021	64989936	9	1822	ENSG00000090487	SPG21	SPG21, maspardin [Source:HGNC Symbol;Acc:HGNC:20373]	protein_coding	2.41966
ENST00000204679	16	+	1351923	1364113	11	1983	ENSG00000090581	GNPTG	N-acetylglucosamine-1-phosphate transferase subunit gamma [Source:HGNC Symbol;Acc:HGNC:23026]	protein_coding	2.07113
ENST00000204726	12	-	132768909	132828702	24	9252	ENSG00000090615	GOLGA3	golgin A3 [Source:HGNC Symbol;Acc:HGNC:4426]	protein_coding	14.8935
ENST00000204961	X	+	68828997	68842147	5	3314	ENSG00000090776	EFNB1	ephrin B1 [Source:HGNC Symbol;Acc:HGNC:3226]	protein_coding	5.05801
ENST00000205061	16	-	74447427	74607114	27	8261	ENSG00000090863	GLG1	golgi glycoprotein 1 [Source:HGNC Symbol;Acc:HGNC:4316]	protein_coding	15.901
ENST00000205194	19	+	55485004	55487568	3	1536	ENSG00000090971	NAT14	N-acetyltransferase 14 (putative) [Source:HGNC Symbol;Acc:HGNC:28918]	protein_coding	1.26184
ENST00000205214	4	-	56338290	56387500	15	3590	ENSG00000157426	AASDH	aminoadipate-semialdehyde dehydrogenase [Source:HGNC Symbol;Acc:HGNC:23993]	protein_coding	2.92651
ENST00000205402	7	+	107890970	107921203	14	3755	ENSG00000091140	DLD	dihydrolipoamide dehydrogenase [Source:HGNC Symbol;Acc:HGNC:2898]	protein_coding	1.98355
ENST00000205557	16	-	16148928	16223464	31	5747	ENSG00000091262	ABCC6	ATP binding cassette subfamily C member 6 [Source:HGNC Symbol;Acc:HGNC:57]	protein_coding	9.97873
ENST00000205636	3	-	32481312	32503408	4	3863	ENSG00000091317	CMTM6	CKLF like MARVEL transmembrane domain containing 6 [Source:HGNC Symbol;Acc:HGNC:19177]	protein_coding	7.25339
ENST00000206020	17	-	4959228	4967872	7	1058	ENSG00000091640	SPAG7	sperm associated antigen 7 [Source:HGNC Symbol;Acc:HGNC:11216]	protein_coding	2.89311
ENST00000206423	3	-	112596794	112641269	8	12430	ENSG00000091986	CCDC80	coiled-coil domain containing 80 [Source:HGNC Symbol;Acc:HGNC:30649]	protein_coding	6.52546
ENST00000206474	14	-	22946228	22957154	10	1642	ENSG00000092036	HAUS4	HAUS augmin like complex subunit 4 [Source:HGNC Symbol;Acc:HGNC:20163]	protein_coding	1.46589
ENST00000207549	17	-	75827225	75844717	32	4393	ENSG00000092929	UNC13D	unc-13 homolog D [Source:HGNC Symbol;Acc:HGNC:23147]	protein_coding	12.4532
ENST00000207870	3	+	38346779	38414976	19	3664	ENSG00000093217	XYLB	xylulokinase [Source:HGNC Symbol;Acc:HGNC:12839]	protein_coding	7.66277
ENST00000209875	12	-	54230940	54280102	5	11528	ENSG00000094916	CBX5	chromobox 5 [Source:HGNC Symbol;Acc:HGNC:1555]	protein_coding	13.0151
ENST00000209929	1	+	171185208	171211230	9	3851	ENSG00000094963	FMO2	flavin containing monooxygenase 2 [Source:HGNC Symbol;Acc:HGNC:3770]	protein_coding	1.52951
ENST00000210060	19	-	12675721	12681902	9	1363	ENSG00000095059	DHPS	deoxyhypusine synthase [Source:HGNC Symbol;Acc:HGNC:2869]	protein_coding	1.32506
ENST00000210313	9	-	120816053	120842984	10	3443	ENSG00000095261	PSMD5	proteasome 26S subunit, non-ATPase 5 [Source:HGNC Symbol;Acc:HGNC:9563]	protein_coding	4.99769
ENST00000210633	10	+	100972835	100985615	14	4094	ENSG00000095539	SEMA4G	semaphorin 4G [Source:HGNC Symbol;Acc:HGNC:10735]	protein_coding	1.80261
ENST00000211287	6	+	36130321	36140065	12	2052	ENSG00000156711	MAPK13	mitogen-activated protein kinase 13 [Source:HGNC Symbol;Acc:HGNC:6875]	protein_coding	23.8927
ENST00000211936	6	-	27450743	27473118	6	3101	ENSG00000096654	ZNF184	zinc finger protein 184 [Source:HGNC Symbol;Acc:HGNC:12975]	protein_coding	1.4122
ENST00000212015	10	+	67884669	67918390	9	4094	ENSG00000096717	SIRT1	sirtuin 1 [Source:HGNC Symbol;Acc:HGNC:14929]	protein_coding	5.15335
ENST00000212355	1	-	91680345	91886279	17	6465	ENSG00000069702	TGFBR3	transforming growth factor beta receptor 3 [Source:HGNC Symbol;Acc:HGNC:11774]	protein_coding	15.1457
ENST00000214869	19	-	10832438	10836290	4	1340	ENSG00000099203	TMED1	transmembrane p24 trafficking protein 1 [Source:HGNC Symbol;Acc:HGNC:17291]	protein_coding	3.60551
ENST00000215071	19	+	38374536	38383824	7	1553	ENSG00000099341	PSMD8	proteasome 26S subunit, non-ATPase 8 [Source:HGNC Symbol;Acc:HGNC:9566]	protein_coding	6.8264
ENST00000215115	16	-	30887795	30894960	6	1740	ENSG00000099385	BCL7C	BCL tumor suppressor 7C [Source:HGNC Symbol;Acc:HGNC:1006]	protein_coding	2.15036
ENST00000215368	19	+	1286154	1300237	4	949	ENSG00000099617	EFNA2	ephrin A2 [Source:HGNC Symbol;Acc:HGNC:3222]	protein_coding	9.06991
ENST00000215375	19	+	1241750	1244826	4	997	ENSG00000099624	ATP5F1D	ATP synthase F1 subunit delta [Source:HGNC Symbol;Acc:HGNC:837]	protein_coding	9.85761
ENST00000215531	19	-	3473986	3480542	4	1329	ENSG00000095932	SMIM24	small integral membrane protein 24 [Source:HGNC Symbol;Acc:HGNC:37244]	protein_coding	16.6478
ENST00000215565	19	-	14566078	14572062	3	531	ENSG00000099795	NDUFB7	NADH:ubiquinone oxidoreductase subunit B7 [Source:HGNC Symbol;Acc:HGNC:7702]	protein_coding	11.9
ENST00000215570	19	-	2425624	2427894	3	1973	ENSG00000099800	TIMM13	translocase of inner mitochondrial membrane 13 [Source:HGNC Symbol;Acc:HGNC:11816]	protein_coding	3.80013
ENST00000215582	19	+	751126	764318	5	2871	ENSG00000099812	MISP	mitotic spindle positioning [Source:HGNC Symbol;Acc:HGNC:27000]	protein_coding	64.8591
ENST00000215730	22	+	20858983	20891218	5	4287	ENSG00000099940	SNAP29	synaptosome associated protein 29 [Source:HGNC Symbol;Acc:HGNC:11133]	protein_coding	2.6755
ENST00000215739	22	+	20982013	20999038	21	4572	ENSG00000099949	LZTR1	leucine zipper like transcription regulator 1 [Source:HGNC Symbol;Acc:HGNC:6742]	protein_coding	4.20144
ENST00000215770	22	+	23966901	23972532	3	1545	ENSG00000099974	DDTL	D-dopachrome tautomerase like [Source:HGNC Symbol;Acc:HGNC:33446]	protein_coding	1.42454
ENST00000215790	22	-	30291990	30327046	9	2077	ENSG00000099992	TBC1D10A	TBC1 domain family member 10A [Source:HGNC Symbol;Acc:HGNC:23609]	protein_coding	4.32754
ENST00000215793	22	-	30331988	30356947	16	5143	ENSG00000099995	SF3A1	splicing factor 3a subunit 1 [Source:HGNC Symbol;Acc:HGNC:10765]	protein_coding	11.379
ENST00000215798	22	-	30378983	30387125	8	1651	ENSG00000099999	RNF215	ring finger protein 215 [Source:HGNC Symbol;Acc:HGNC:33434]	protein_coding	4.48307
ENST00000215832	22	-	21754500	21867629	9	11022	ENSG00000100030	MAPK1	mitogen-activated protein kinase 1 [Source:HGNC Symbol;Acc:HGNC:6871]	protein_coding	6.31083
ENST00000215838	22	+	30606838	30627278	9	2535	ENSG00000185339	TCN2	transcobalamin 2 [Source:HGNC Symbol;Acc:HGNC:11653]	protein_coding	3.88887
ENST00000215882	22	-	19175575	19178830	9	1648	ENSG00000100075	SLC25A1	solute carrier family 25 member 1 [Source:HGNC Symbol;Acc:HGNC:10979]	protein_coding	17.2603
ENST00000215904	22	+	37658727	37666934	2	2010	ENSG00000241360	PDXP	pyridoxal phosphatase [Source:HGNC Symbol;Acc:HGNC:30259]	protein_coding	2.3827
ENST00000215909	22	+	37675608	37679806	4	560	ENSG00000100097	LGALS1	galectin 1 [Source:HGNC Symbol;Acc:HGNC:6561]	protein_coding	19.8116
ENST00000215912	22	-	31281593	31292528	6	2467	ENSG00000100100	PIK3IP1	phosphoinositide-3-kinase interacting protein 1 [Source:HGNC Symbol;Acc:HGNC:24942]	protein_coding	5.09298
ENST00000215917	22	+	26483877	26494658	7	4020	ENSG00000100104	SRRD	SRR1 domain containing [Source:HGNC Symbol;Acc:HGNC:33910]	protein_coding	1.09288
ENST00000215919	22	-	31340677	31345776	3	2516	ENSG00000100105	PATZ1	POZ/BTB and AT hook containing zinc finger 1 [Source:HGNC Symbol;Acc:HGNC:13071]	protein_coding	1.19817
ENST00000215957	22	+	37906297	37942822	16	4710	ENSG00000100139	MICALL1	MICAL like 1 [Source:HGNC Symbol;Acc:HGNC:29804]	protein_coding	7.09381
ENST00000216019	22	-	38485681	38506294	12	6441	ENSG00000100201	DDX17	DEAD-box helicase 17 [Source:HGNC Symbol;Acc:HGNC:2740]	protein_coding	49.3078
ENST00000216036	22	-	23059415	23142093	7	1291	ENSG00000100218	RSPH14	radial spoke head 14 homolog [Source:HGNC Symbol;Acc:HGNC:13437]	protein_coding	1.50422
ENST00000216037	22	-	28794555	28800597	5	1850	ENSG00000100219	XBP1	X-box binding protein 1 [Source:HGNC Symbol;Acc:HGNC:12801]	protein_coding	2.22489
ENST00000216038	22	-	32387582	32412255	12	2027	ENSG00000100220	RTCB	RNA 2',3'-cyclic phosphate and 5'-OH ligase [Source:HGNC Symbol;Acc:HGNC:26935]	protein_coding	10.5133
ENST00000216039	22	-	38685543	38700667	4	3648	ENSG00000100221	JOSD1	Josephin domain containing 1 [Source:HGNC Symbol;Acc:HGNC:28953]	protein_coding	7.37353
ENST00000216044	22	+	38705723	38733587	12	5126	ENSG00000100226	GTPBP1	GTP binding protein 1 [Source:HGNC Symbol;Acc:HGNC:4669]	protein_coding	18.9583
ENST00000216061	22	+	50372072	50444391	25	3415	ENSG00000100239	PPP6R2	protein phosphatase 6 regulatory subunit 2 [Source:HGNC Symbol;Acc:HGNC:19253]	protein_coding	32.0833
ENST00000216068	22	-	38778508	38794173	4	1504	ENSG00000100246	DNAL4	dynein axonemal light chain 4 [Source:HGNC Symbol;Acc:HGNC:2955]	protein_coding	1.93679
ENST00000216080	22	-	50502951	50507684	14	2658	ENSG00000100258	LMF2	lipase maturation factor 2 [Source:HGNC Symbol;Acc:HGNC:25096]	protein_coding	16.1709
ENST00000216085	22	-	29259852	29267978	7	1794	ENSG00000100263	RHBDD3	rhomboid domain containing 3 [Source:HGNC Symbol;Acc:HGNC:1308]	protein_coding	3.78583
ENST00000216117	22	+	35380835	35394214	5	1822	ENSG00000100292	HMOX1	heme oxygenase 1 [Source:HGNC Symbol;Acc:HGNC:5013]	protein_coding	7.78827
ENST00000216121	22	-	29554808	29581337	10	2237	ENSG00000184117	NIPSNAP1	nipsnap homolog 1 [Source:HGNC Symbol;Acc:HGNC:7827]	protein_coding	1.53816
ENST00000216122	22	+	35400063	35425430	17	3534	ENSG00000100297	MCM5	minichromosome maintenance complex component 5 [Source:HGNC Symbol;Acc:HGNC:6948]	protein_coding	3.16571
ENST00000216127	22	+	35540868	35554001	3	3412	ENSG00000100302	RASD2	RASD family member 2 [Source:HGNC Symbol;Acc:HGNC:18229]	protein_coding	3.01851
ENST00000216129	22	-	43166622	43187133	14	3385	ENSG00000100304	TTLL12	tubulin tyrosine ligase like 12 [Source:HGNC Symbol;Acc:HGNC:28974]	protein_coding	4.41292
ENST00000216133	22	-	39130772	39152650	6	4081	ENSG00000100307	CBX7	chromobox 7 [Source:HGNC Symbol;Acc:HGNC:1557]	protein_coding	9.08745
ENST00000216146	22	-	39312884	39319771	10	1442	ENSG00000100316	RPL3	ribosomal protein L3 [Source:HGNC Symbol;Acc:HGNC:10332]	protein_coding	105.972
ENST00000216160	22	+	39399741	39431882	11	3237	ENSG00000100324	TAB1	TGF-beta activated kinase 1 (MAP3K7) binding protein 1 [Source:HGNC Symbol;Acc:HGNC:18157]	protein_coding	8.06749
ENST00000216181	22	-	36281277	36388067	41	7554	ENSG00000100345	MYH9	myosin heavy chain 9 [Source:HGNC Symbol;Acc:HGNC:7579]	protein_coding	234.068
ENST00000216185	22	-	36467036	36482030	4	1736	ENSG00000100348	TXN2	thioredoxin 2 [Source:HGNC Symbol;Acc:HGNC:17772]	protein_coding	10.5635
ENST00000216218	22	-	40824535	40857022	12	3595	ENSG00000100380	ST13	ST13, Hsp70 interacting protein [Source:HGNC Symbol;Acc:HGNC:11343]	protein_coding	17.6289
ENST00000216237	22	+	41205205	41231271	17	3296	ENSG00000100395	L3MBTL2	L3MBTL2, polycomb repressive complex 1 subunit [Source:HGNC Symbol;Acc:HGNC:18594]	protein_coding	5.33152
ENST00000216254	22	+	41469125	41528989	18	2741	ENSG00000100412	ACO2	aconitase 2 [Source:HGNC Symbol;Acc:HGNC:118]	protein_coding	67.107
ENST00000216259	22	-	41576894	41589890	8	1298	ENSG00000100417	PMM1	phosphomannomutase 1 [Source:HGNC Symbol;Acc:HGNC:9114]	protein_coding	14.721
ENST00000216264	22	-	46684411	46738261	13	4450	ENSG00000100422	CERK	ceramide kinase [Source:HGNC Symbol;Acc:HGNC:19256]	protein_coding	19.1295
ENST00000216268	22	+	49853842	49890078	2	6893	ENSG00000100426	ZBED4	zinc finger BED-type containing 4 [Source:HGNC Symbol;Acc:HGNC:20721]	protein_coding	4.76717
ENST00000216271	22	-	50245183	50251385	20	2687	ENSG00000100429	HDAC10	histone deacetylase 10 [Source:HGNC Symbol;Acc:HGNC:18128]	protein_coding	5.54354
ENST00000216274	14	-	24336021	24340045	10	1930	ENSG00000129465	RIPK3	receptor interacting serine/threonine kinase 3 [Source:HGNC Symbol;Acc:HGNC:10021]	protein_coding	3.32321
ENST00000216277	14	+	96502373	96567111	22	4519	ENSG00000090060	PAPOLA	poly(A) polymerase alpha [Source:HGNC Symbol;Acc:HGNC:14981]	protein_coding	11.6796
ENST00000216286	14	-	52004803	52068994	22	4811	ENSG00000087303	NID2	nidogen 2 [Source:HGNC Symbol;Acc:HGNC:13389]	protein_coding	10.7557
ENST00000216297	14	-	21351472	21384266	26	4684	ENSG00000092201	SUPT16H	SPT16 homolog, facilitates chromatin remodeling subunit [Source:HGNC Symbol;Acc:HGNC:11465]	protein_coding	8.38377
ENST00000216330	14	-	45115600	45135319	8	1684	ENSG00000100442	FKBP3	FK506 binding protein 3 [Source:HGNC Symbol;Acc:HGNC:3719]	protein_coding	2.55066
ENST00000216366	14	+	31025651	31086450	6	2256	ENSG00000100478	AP4S1	adaptor related protein complex 4 subunit sigma 1 [Source:HGNC Symbol;Acc:HGNC:575]	protein_coding	4.11201
ENST00000216373	14	-	50117120	50231558	23	5498	ENSG00000100485	SOS2	SOS Ras/Rho guanine nucleotide exchange factor 2 [Source:HGNC Symbol;Acc:HGNC:11188]	protein_coding	21.1525
ENST00000216392	14	-	50905221	50944736	20	3048	ENSG00000100504	PYGL	glycogen phosphorylase L [Source:HGNC Symbol;Acc:HGNC:9725]	protein_coding	3.06782
ENST00000216410	14	-	52775194	52791601	6	3860	ENSG00000100522	GNPNAT1	glucosamine-phosphate N-acetyltransferase 1 [Source:HGNC Symbol;Acc:HGNC:19980]	protein_coding	1.12305
ENST00000216416	14	-	54423560	54441431	5	4793	ENSG00000100528	CNIH1	cornichon family AMPA receptor auxiliary protein 1 [Source:HGNC Symbol;Acc:HGNC:19431]	protein_coding	5.5026
ENST00000216446	14	-	67386983	67412200	9	1549	ENSG00000100558	PLEK2	pleckstrin 2 [Source:HGNC Symbol;Acc:HGNC:19238]	protein_coding	3.07328
ENST00000216468	14	-	77335021	77377109	6	7784	ENSG00000100580	TMED8	transmembrane p24 trafficking protein family member 8 [Source:HGNC Symbol;Acc:HGNC:18633]	protein_coding	3.0289
ENST00000216484	14	-	77505997	77616773	12	8170	ENSG00000100596	SPTLC2	serine palmitoyltransferase long chain base subunit 2 [Source:HGNC Symbol;Acc:HGNC:11278]	protein_coding	11.2918
ENST00000216487	14	+	92513774	92688994	10	3859	ENSG00000100599	RIN3	Ras and Rab interactor 3 [Source:HGNC Symbol;Acc:HGNC:18751]	protein_coding	3.41572
ENST00000216489	14	-	77672404	77708020	6	2594	ENSG00000100601	ALKBH1	alkB homolog 1, histone H2A dioxygenase [Source:HGNC Symbol;Acc:HGNC:17911]	protein_coding	1.07755
ENST00000216492	14	+	92923080	92935293	8	2063	ENSG00000100604	CHGA	chromogranin A [Source:HGNC Symbol;Acc:HGNC:1929]	protein_coding	2.40297
ENST00000216554	14	+	103334002	103345025	12	5945	ENSG00000100664	EIF5	eukaryotic translation initiation factor 5 [Source:HGNC Symbol;Acc:HGNC:3299]	protein_coding	7.59159
ENST00000216639	14	+	96797304	96881613	13	1745	ENSG00000100749	VRK1	vaccinia related kinase 1 [Source:HGNC Symbol;Acc:HGNC:12718]	protein_coding	1.83955
ENST00000216714	14	+	20455195	20457767	5	1484	ENSG00000100823	APEX1	apurinic/apyrimidinic endodeoxyribonuclease 1 [Source:HGNC Symbol;Acc:HGNC:587]	protein_coding	5.51161
ENST00000216727	14	+	23321289	23326185	7	2001	ENSG00000100836	PABPN1	poly(A) binding protein nuclear 1 [Source:HGNC Symbol;Acc:HGNC:8565]	protein_coding	3.39667
ENST00000216733	14	-	23356402	23365633	6	3118	ENSG00000100842	EFS	embryonal Fyn-associated substrate [Source:HGNC Symbol;Acc:HGNC:16898]	protein_coding	1.26433
ENST00000216743	14	+	32154010	32157216	1	3207	ENSG00000100852	ARHGAP5	Rho GTPase activating protein 5 [Source:HGNC Symbol;Acc:HGNC:675]	protein_coding	2.78553
ENST00000216780	14	+	24094138	24104130	10	2357	ENSG00000100889	PCK2	phosphoenolpyruvate carboxykinase 2, mitochondrial [Source:HGNC Symbol;Acc:HGNC:8725]	protein_coding	5.23224
ENST00000216797	14	-	35401511	35404746	6	1558	ENSG00000100906	NFKBIA	NFKB inhibitor alpha [Source:HGNC Symbol;Acc:HGNC:7797]	protein_coding	2.14282
ENST00000216832	14	+	39175213	39183218	9	3576	ENSG00000100941	PNN	pinin, desmosome associated protein [Source:HGNC Symbol;Acc:HGNC:9162]	protein_coding	51.1422
ENST00000216877	20	+	2873489	3039076	23	3725	ENSG00000132670	PTPRA	protein tyrosine phosphatase, receptor type A [Source:HGNC Symbol;Acc:HGNC:9664]	protein_coding	8.15714
ENST00000216923	20	-	52151278	52191986	6	3264	ENSG00000020256	ZFP64	ZFP64 zinc finger protein [Source:HGNC Symbol;Acc:HGNC:15940]	protein_coding	1.27841
ENST00000216962	20	+	25248069	25298014	20	4134	ENSG00000100994	PYGB	glycogen phosphorylase B [Source:HGNC Symbol;Acc:HGNC:9723]	protein_coding	9.22769
ENST00000216968	20	+	35172073	35177362	4	1348	ENSG00000101000	PROCR	protein C receptor [Source:HGNC Symbol;Acc:HGNC:9452]	protein_coding	9.6398
ENST00000217074	20	+	44910062	44930726	8	1263	ENSG00000101104	PABPC1L	poly(A) binding protein cytoplasmic 1 like [Source:HGNC Symbol;Acc:HGNC:15797]	protein_coding	5.42988
ENST00000217109	20	+	56392394	56406369	6	4290	ENSG00000101138	CSTF1	cleavage stimulation factor subunit 1 [Source:HGNC Symbol;Acc:HGNC:2483]	protein_coding	1.1502
ENST00000217131	20	-	58995185	59007247	6	1495	ENSG00000101160	CTSZ	cathepsin Z [Source:HGNC Symbol;Acc:HGNC:2547]	protein_coding	34.7778
ENST00000217173	20	-	3107573	3160196	5	4631	ENSG00000185019	UBOX5	U-box domain containing 5 [Source:HGNC Symbol;Acc:HGNC:17777]	protein_coding	1.42955
ENST00000217233	20	+	380617	397559	4	2499	ENSG00000101255	TRIB3	tribbles pseudokinase 3 [Source:HGNC Symbol;Acc:HGNC:16228]	protein_coding	1.85321
ENST00000217246	20	+	13995369	16053197	17	4994	ENSG00000172264	MACROD2	MACRO domain containing 2 [Source:HGNC Symbol;Acc:HGNC:16126]	protein_coding	2.04704
ENST00000217289	20	-	6074845	6123544	15	5151	ENSG00000101311	FERMT1	fermitin family member 1 [Source:HGNC Symbol;Acc:HGNC:15889]	protein_coding	1.65504
ENST00000217320	20	+	36876131	36894235	7	2083	ENSG00000101342	TLDC2	TBC/LysM-associated domain containing 2 [Source:HGNC Symbol;Acc:HGNC:16112]	protein_coding	8.27223
ENST00000217381	20	-	33407955	33443892	8	2342	ENSG00000101400	SNTA1	syntrophin alpha 1 [Source:HGNC Symbol;Acc:HGNC:11167]	protein_coding	11.8616
ENST00000217402	20	+	33811304	33854366	5	1646	ENSG00000101421	CHMP4B	charged multivesicular body protein 4B [Source:HGNC Symbol;Acc:HGNC:16171]	protein_coding	17.3027
ENST00000217455	20	-	45841721	45857406	6	1168	ENSG00000101473	ACOT8	acyl-CoA thioesterase 8 [Source:HGNC Symbol;Acc:HGNC:15919]	protein_coding	2.69238
ENST00000217456	20	-	24962925	24992979	9	2430	ENSG00000101474	APMAP	adipocyte plasma membrane associated protein [Source:HGNC Symbol;Acc:HGNC:13238]	protein_coding	7.30421
ENST00000217515	18	-	56597208	56638645	8	6894	ENSG00000091164	TXNL1	thioredoxin like 1 [Source:HGNC Symbol;Acc:HGNC:12436]	protein_coding	2.46478
ENST00000217652	18	+	3247530	3256236	4	1229	ENSG00000101608	MYL12A	myosin light chain 12A [Source:HGNC Symbol;Acc:HGNC:16701]	protein_coding	12.9756
ENST00000217740	18	+	32018372	32073213	6	6020	ENSG00000101695	RNF125	ring finger protein 125 [Source:HGNC Symbol;Acc:HGNC:21150]	protein_coding	6.69652
ENST00000217890	X	-	2913614	2929275	7	2160	ENSG00000006756	ARSD	arylsulfatase D [Source:HGNC Symbol;Acc:HGNC:717]	protein_coding	1.19728
ENST00000217901	X	-	153785766	153794523	13	1485	ENSG00000067829	IDH3G	isocitrate dehydrogenase 3 (NAD(+)) gamma [Source:HGNC Symbol;Acc:HGNC:5386]	protein_coding	7.93904
ENST00000217909	X	+	119399060	119454478	5	2783	ENSG00000077713	SLC25A43	solute carrier family 25 member 43 [Source:HGNC Symbol;Acc:HGNC:30557]	protein_coding	3.60054
ENST00000217939	X	-	3308565	3346641	7	9793	ENSG00000101825	MXRA5	matrix remodeling associated 5 [Source:HGNC Symbol;Acc:HGNC:7539]	protein_coding	8.17631
ENST00000217958	X	-	108084207	108091618	5	1546	ENSG00000101843	PSMD10	proteasome 26S subunit, non-ATPase 10 [Source:HGNC Symbol;Acc:HGNC:9555]	protein_coding	1.94558
ENST00000217961	X	+	7219456	7354810	10	6521	ENSG00000101846	STS	steroid sulfatase [Source:HGNC Symbol;Acc:HGNC:11425]	protein_coding	1.44583
ENST00000217971	X	+	119236253	119244466	3	1911	ENSG00000101856	PGRMC1	progesterone receptor membrane component 1 [Source:HGNC Symbol;Acc:HGNC:16090]	protein_coding	1.33338
ENST00000218056	X	+	48597492	48605193	9	2124	ENSG00000101940	WDR13	WD repeat domain 13 [Source:HGNC Symbol;Acc:HGNC:14352]	protein_coding	8.53529
ENST00000218104	X	+	153724868	153744762	10	3664	ENSG00000101986	ABCD1	ATP binding cassette subfamily D member 1 [Source:HGNC Symbol;Acc:HGNC:61]	protein_coding	9.77246
ENST00000218147	X	+	129982610	130057663	13	6860	ENSG00000085185	BCORL1	BCL6 corepressor like 1 [Source:HGNC Symbol;Acc:HGNC:25657]	protein_coding	1.53083
ENST00000218176	X	-	48961386	48971569	6	4437	ENSG00000102057	KCND1	potassium voltage-gated channel subfamily D member 1 [Source:HGNC Symbol;Acc:HGNC:6237]	protein_coding	1.27065
ENST00000218789	13	+	111153714	111305731	21	5233	ENSG00000102606	ARHGEF7	Rho guanine nucleotide exchange factor 7 [Source:HGNC Symbol;Acc:HGNC:15607]	protein_coding	23.9228
ENST00000219022	13	+	53028759	53052057	5	2897	ENSG00000102837	OLFM4	olfactomedin 4 [Source:HGNC Symbol;Acc:HGNC:17190]	protein_coding	65.1499
ENST00000219069	16	+	3282943	3291460	6	3830	ENSG00000006194	ZNF263	zinc finger protein 263 [Source:HGNC Symbol;Acc:HGNC:13056]	protein_coding	1.23441
ENST00000219070	16	+	55478971	55506691	13	3741	ENSG00000087245	MMP2	matrix metallopeptidase 2 [Source:HGNC Symbol;Acc:HGNC:7166]	protein_coding	36.4949
ENST00000219139	16	+	67109988	67148539	16	2865	ENSG00000125149	C16orf70	chromosome 16 open reading frame 70 [Source:HGNC Symbol;Acc:HGNC:29564]	protein_coding	3.08179
ENST00000219204	16	+	57245098	57253635	6	2130	ENSG00000102931	ARL2BP	ADP ribosylation factor like GTPase 2 binding protein [Source:HGNC Symbol;Acc:HGNC:17146]	protein_coding	2.58984
ENST00000219207	16	-	57256097	57284687	4	1512	ENSG00000102934	PLLP	plasmolipin [Source:HGNC Symbol;Acc:HGNC:18553]	protein_coding	14.7605
ENST00000219252	16	+	57462387	57472010	9	2057	ENSG00000102978	POLR2C	RNA polymerase II subunit C [Source:HGNC Symbol;Acc:HGNC:9189]	protein_coding	4.86416
ENST00000219271	16	+	58025566	58046901	10	4250	ENSG00000102996	MMP15	matrix metallopeptidase 15 [Source:HGNC Symbol;Acc:HGNC:7161]	protein_coding	23.4947
ENST00000219302	16	-	1770286	1771730	5	1069	ENSG00000103024	NME3	NME/NM23 nucleoside diphosphate kinase 3 [Source:HGNC Symbol;Acc:HGNC:7851]	protein_coding	1.97077
ENST00000219313	16	+	74296775	74306288	7	1670	ENSG00000103035	PSMD7	proteasome 26S subunit, non-ATPase 7 [Source:HGNC Symbol;Acc:HGNC:9565]	protein_coding	4.12606
ENST00000219315	16	+	58515488	58519110	8	1553	ENSG00000103037	SETD6	SET domain containing 6 [Source:HGNC Symbol;Acc:HGNC:26116]	protein_coding	1.62887
ENST00000219334	16	-	68358325	68448688	9	5453	ENSG00000103056	SMPD3	sphingomyelin phosphodiesterase 3 [Source:HGNC Symbol;Acc:HGNC:14240]	protein_coding	29.4115
ENST00000219368	16	-	74712955	74774825	7	2424	ENSG00000103089	FA2H	fatty acid 2-hydroxylase [Source:HGNC Symbol;Acc:HGNC:21197]	protein_coding	1.12764
ENST00000219400	16	-	80966448	81007114	4	10301	ENSG00000103121	CMC2	C-X9-C motif containing 2 [Source:HGNC Symbol;Acc:HGNC:24447]	protein_coding	1.4822
ENST00000219406	16	+	283152	287215	11	1698	ENSG00000185615	PDIA2	protein disulfide isomerase family A member 2 [Source:HGNC Symbol;Acc:HGNC:14180]	protein_coding	1.49862
ENST00000219439	16	-	84122281	84145188	6	3519	ENSG00000103160	HSDL1	hydroxysteroid dehydrogenase like 1 [Source:HGNC Symbol;Acc:HGNC:16475]	protein_coding	2.28371
ENST00000219454	16	+	84294646	84329851	7	1534	ENSG00000103175	WFDC1	WAP four-disulfide core domain 1 [Source:HGNC Symbol;Acc:HGNC:15466]	protein_coding	9.71737
ENST00000219473	16	+	84699978	84779581	14	3009	ENSG00000103194	USP10	ubiquitin specific peptidase 10 [Source:HGNC Symbol;Acc:HGNC:12608]	protein_coding	5.13197
ENST00000219478	16	-	4748239	4767218	6	5880	ENSG00000103199	ZNF500	zinc finger protein 500 [Source:HGNC Symbol;Acc:HGNC:23716]	protein_coding	2.08745
ENST00000219548	16	+	680276	682799	7	1472	ENSG00000103266	STUB1	STIP1 homology and U-box containing protein 1 [Source:HGNC Symbol;Acc:HGNC:11427]	protein_coding	7.42858
ENST00000219611	16	+	527856	554636	14	4744	ENSG00000103326	CAPN15	calpain 15 [Source:HGNC Symbol;Acc:HGNC:11182]	protein_coding	20.5028
ENST00000219689	16	-	23061406	23149270	16	10699	ENSG00000103404	USP31	ubiquitin specific peptidase 31 [Source:HGNC Symbol;Acc:HGNC:20060]	protein_coding	3.28173
ENST00000219746	16	-	52438008	52547008	7	3233	ENSG00000103460	TOX3	TOX high mobility group box family member 3 [Source:HGNC Symbol;Acc:HGNC:11972]	protein_coding	3.01615
ENST00000219782	16	+	29806596	29811164	6	2698	ENSG00000103495	MAZ	MYC associated zinc finger protein [Source:HGNC Symbol;Acc:HGNC:6914]	protein_coding	5.83015
ENST00000219821	16	+	19456450	19499113	18	3687	ENSG00000103534	TMC5	transmembrane channel like 5 [Source:HGNC Symbol;Acc:HGNC:22999]	protein_coding	1.03785
ENST00000219837	16	-	19701934	19718234	5	6432	ENSG00000103550	KNOP1	lysine rich nucleolar protein 1 [Source:HGNC Symbol;Acc:HGNC:34404]	protein_coding	2.42793
ENST00000220003	15	+	74782057	74803198	13	2767	ENSG00000103653	CSK	C-terminal Src kinase [Source:HGNC Symbol;Acc:HGNC:2444]	protein_coding	6.58378
ENST00000220058	15	-	65001512	65029627	9	2734	ENSG00000103707	MTFMT	mitochondrial methionyl-tRNA formyltransferase [Source:HGNC Symbol;Acc:HGNC:29666]	protein_coding	2.9275
ENST00000220062	15	-	65053337	65068112	5	2640	ENSG00000103710	RASL12	RAS like family 12 [Source:HGNC Symbol;Acc:HGNC:30289]	protein_coding	2.63384
ENST00000220166	15	-	78921058	78945091	12	2190	ENSG00000103811	CTSH	cathepsin H [Source:HGNC Symbol;Acc:HGNC:2535]	protein_coding	8.084
ENST00000220325	15	-	41895939	41972578	6	6416	ENSG00000103966	EHD4	EH domain containing 4 [Source:HGNC Symbol;Acc:HGNC:3245]	protein_coding	2.50347
ENST00000220496	15	-	40765155	40807477	11	3731	ENSG00000104129	DNAJC17	DnaJ heat shock protein family (Hsp40) member C17 [Source:HGNC Symbol;Acc:HGNC:25556]	protein_coding	7.33172
ENST00000220509	15	+	40894430	40903975	5	3895	ENSG00000104142	VPS18	VPS18, CORVET/HOPS core subunit [Source:HGNC Symbol;Acc:HGNC:15972]	protein_coding	4.68621
ENST00000220562	8	+	28701327	28753687	7	6483	ENSG00000012232	EXTL3	exostosin like glycosyltransferase 3 [Source:HGNC Symbol;Acc:HGNC:3518]	protein_coding	2.19715
ENST00000220597	8	-	80967810	81112068	9	10744	ENSG00000076641	PAG1	phosphoprotein membrane anchor with glycosphingolipid microdomains 1 [Source:HGNC Symbol;Acc:HGNC:30043]	protein_coding	10.6114
ENST00000220751	8	+	89757747	89791063	11	2584	ENSG00000104312	RIPK2	receptor interacting serine/threonine kinase 2 [Source:HGNC Symbol;Acc:HGNC:10020]	protein_coding	3.45791
ENST00000220763	8	+	96645227	97143501	8	1947	ENSG00000104324	CPQ	carboxypeptidase Q [Source:HGNC Symbol;Acc:HGNC:16910]	protein_coding	5.15456
ENST00000220764	8	+	90001405	90052008	10	1207	ENSG00000104325	DECR1	2,4-dienoyl-CoA reductase 1 [Source:HGNC Symbol;Acc:HGNC:2753]	protein_coding	1.04462
ENST00000220772	8	-	41261958	41309497	3	4492	ENSG00000104332	SFRP1	secreted frizzled related protein 1 [Source:HGNC Symbol;Acc:HGNC:10776]	protein_coding	2.05606
ENST00000220809	8	-	42175233	42207724	14	2706	ENSG00000104368	PLAT	plasminogen activator, tissue type [Source:HGNC Symbol;Acc:HGNC:9051]	protein_coding	7.71398
ENST00000220822	8	+	74350382	74366876	6	3666	ENSG00000104381	GDAP1	ganglioside induced differentiation associated protein 1 [Source:HGNC Symbol;Acc:HGNC:15968]	protein_coding	2.21468
ENST00000220849	8	-	108201743	108248765	13	1543	ENSG00000104408	EIF3E	eukaryotic translation initiation factor 3 subunit E [Source:HGNC Symbol;Acc:HGNC:3277]	protein_coding	12.0242
ENST00000220853	8	+	108443624	108486912	11	1243	ENSG00000104412	EMC2	ER membrane protein complex subunit 2 [Source:HGNC Symbol;Acc:HGNC:28963]	protein_coding	4.03206
ENST00000220876	8	+	79610814	79666175	5	2223	ENSG00000104435	STMN2	stathmin 2 [Source:HGNC Symbol;Acc:HGNC:10577]	protein_coding	8.39641
ENST00000220959	8	-	102253736	102412689	59	9418	ENSG00000104517	UBR5	ubiquitin protein ligase E3 component n-recognin 5 [Source:HGNC Symbol;Acc:HGNC:16806]	protein_coding	9.07695
ENST00000220966	8	-	143603913	143609614	6	2678	ENSG00000104524	PYCR3	pyrroline-5-carboxylate reductase 3 [Source:HGNC Symbol;Acc:HGNC:25846]	protein_coding	2.49657
ENST00000221086	8	+	11284416	11328146	10	7481	ENSG00000104643	MTMR9	myotubularin related protein 9 [Source:HGNC Symbol;Acc:HGNC:14596]	protein_coding	3.6775
ENST00000221114	8	+	30156297	30183640	7	1127	ENSG00000104671	DCTN6	dynactin subunit 6 [Source:HGNC Symbol;Acc:HGNC:16964]	protein_coding	5.35807
ENST00000221130	8	-	30678061	30727999	13	3192	ENSG00000104687	GSR	glutathione-disulfide reductase [Source:HGNC Symbol;Acc:HGNC:4623]	protein_coding	13.815
ENST00000221132	8	-	23190452	23225126	10	2714	ENSG00000104689	TNFRSF10A	TNF receptor superfamily member 10a [Source:HGNC Symbol;Acc:HGNC:11904]	protein_coding	1.88482
ENST00000221138	8	-	30785610	30812872	7	2006	ENSG00000104695	PPP2CB	protein phosphatase 2 catalytic subunit beta [Source:HGNC Symbol;Acc:HGNC:9300]	protein_coding	23.8787
ENST00000221200	8	-	25427847	25458467	12	3401	ENSG00000104756	KCTD9	potassium channel tetramerization domain containing 9 [Source:HGNC Symbol;Acc:HGNC:22401]	protein_coding	6.29962
ENST00000221232	19	+	54137717	54155708	18	2890	ENSG00000088038	CNOT3	CCR4-NOT transcription complex subunit 3 [Source:HGNC Symbol;Acc:HGNC:7879]	protein_coding	2.93543
ENST00000221265	19	-	39385852	39391195	14	2066	ENSG00000006712	PAF1	PAF1 homolog, Paf1/RNA polymerase II complex component [Source:HGNC Symbol;Acc:HGNC:25459]	protein_coding	4.36697
ENST00000221283	19	+	7637119	7647873	19	1876	ENSG00000076944	STXBP2	syntaxin binding protein 2 [Source:HGNC Symbol;Acc:HGNC:11445]	protein_coding	20.5866
ENST00000221307	19	+	15640900	15662825	13	5050	ENSG00000186529	CYP4F3	cytochrome P450 family 4 subfamily F member 3 [Source:HGNC Symbol;Acc:HGNC:2646]	protein_coding	2.90517
ENST00000221418	19	-	38815422	38832005	10	1411	ENSG00000104823	ECH1	enoyl-CoA hydratase 1 [Source:HGNC Symbol;Acc:HGNC:3149]	protein_coding	3.97279
ENST00000221419	19	-	38836388	38850333	13	2471	ENSG00000104824	HNRNPL	heterogeneous nuclear ribonucleoprotein L [Source:HGNC Symbol;Acc:HGNC:5045]	protein_coding	8.03517
ENST00000221448	19	+	49085451	49108563	10	1603	ENSG00000104852	SNRNP70	small nuclear ribonucleoprotein U1 subunit 70 [Source:HGNC Symbol;Acc:HGNC:11150]	protein_coding	27.6015
ENST00000221452	19	+	45001430	45038194	12	2294	ENSG00000104856	RELB	RELB proto-oncogene, NF-kB subunit [Source:HGNC Symbol;Acc:HGNC:9956]	protein_coding	3.64474
ENST00000221462	19	+	45092962	45147285	13	3163	ENSG00000104866	PPP1R37	protein phosphatase 1 regulatory subunit 37 [Source:HGNC Symbol;Acc:HGNC:27607]	protein_coding	7.79263
ENST00000221466	19	+	49512279	49526333	7	1798	ENSG00000104870	FCGRT	Fc fragment of IgG receptor and transporter [Source:HGNC Symbol;Acc:HGNC:3621]	protein_coding	2.0416
ENST00000221485	19	-	49429401	49441551	12	2973	ENSG00000104888	SLC17A7	solute carrier family 17 member 7 [Source:HGNC Symbol;Acc:HGNC:16704]	protein_coding	2.4106
ENST00000221494	19	+	2236504	2248679	9	1963	ENSG00000104897	SF3A2	splicing factor 3a subunit 2 [Source:HGNC Symbol;Acc:HGNC:10766]	protein_coding	2.40971
ENST00000221543	19	+	49877425	49888744	17	2366	ENSG00000104946	TBC1D17	TBC1 domain family member 17 [Source:HGNC Symbol;Acc:HGNC:25699]	protein_coding	13.117
ENST00000221554	19	+	13747779	13763292	10	1792	ENSG00000104957	CCDC130	coiled-coil domain containing 130 [Source:HGNC Symbol;Acc:HGNC:28118]	protein_coding	14.8622
ENST00000221566	19	-	2754714	2783371	12	2330	ENSG00000104969	SGTA	small glutamine rich tetratricopeptide repeat containing alpha [Source:HGNC Symbol;Acc:HGNC:10819]	protein_coding	8.73888
ENST00000221665	19	-	55591371	55599527	3	2660	ENSG00000179943	FIZ1	FLT3 interacting zinc finger 1 [Source:HGNC Symbol;Acc:HGNC:25917]	protein_coding	4.57593
ENST00000221671	19	+	16496311	16521350	9	3427	ENSG00000105072	C19orf44	chromosome 19 open reading frame 44 [Source:HGNC Symbol;Acc:HGNC:26141]	protein_coding	2.41362
ENST00000221700	19	-	15878023	15898120	13	2407	ENSG00000186115	CYP4F2	cytochrome P450 family 4 subfamily F member 2 [Source:HGNC Symbol;Acc:HGNC:2645]	protein_coding	22.845
ENST00000221801	19	-	39834458	39846414	9	1160	ENSG00000105202	FBL	fibrillarin [Source:HGNC Symbol;Acc:HGNC:3599]	protein_coding	2.63538
ENST00000221847	19	+	4229498	4237531	5	1186	ENSG00000105246	EBI3	Epstein-Barr virus induced 3 [Source:HGNC Symbol;Acc:HGNC:3129]	protein_coding	4.7303
ENST00000221922	19	+	47256459	47271953	12	2093	ENSG00000105321	CCDC9	coiled-coil domain containing 9 [Source:HGNC Symbol;Acc:HGNC:24560]	protein_coding	3.0278
ENST00000221930	19	-	41330323	41353911	7	2769	ENSG00000105329	TGFB1	transforming growth factor beta 1 [Source:HGNC Symbol;Acc:HGNC:11766]	protein_coding	7.81124
ENST00000221957	19	-	4838341	4867768	8	2333	ENSG00000105355	PLIN3	perilipin 3 [Source:HGNC Symbol;Acc:HGNC:16893]	protein_coding	2.63759
ENST00000221975	19	+	41860257	41871416	6	500	ENSG00000105372	RPS19	ribosomal protein S19 [Source:HGNC Symbol;Acc:HGNC:10402]	protein_coding	2.25047
ENST00000222002	19	-	47870466	47886397	6	1987	ENSG00000105398	SULT2A1	sulfotransferase family 2A member 1 [Source:HGNC Symbol;Acc:HGNC:11458]	protein_coding	1.37399
ENST00000222005	19	-	10391134	10403533	8	1608	ENSG00000105401	CDC37	cell division cycle 37 [Source:HGNC Symbol;Acc:HGNC:1735]	protein_coding	2.93154
ENST00000222008	19	-	41956681	41959390	5	821	ENSG00000105404	RABAC1	Rab acceptor 1 [Source:HGNC Symbol;Acc:HGNC:9794]	protein_coding	20.2638
ENST00000222120	19	-	11322046	11339668	5	4273	ENSG00000105514	RAB3D	RAB3D, member RAS oncogene family [Source:HGNC Symbol;Acc:HGNC:9779]	protein_coding	4.4665
ENST00000222145	19	-	48720587	48740721	12	3308	ENSG00000105538	RASIP1	Ras interacting protein 1 [Source:HGNC Symbol;Acc:HGNC:24716]	protein_coding	7.16235
ENST00000222214	19	+	12891026	12899969	12	1956	ENSG00000105607	GCDH	glutaryl-CoA dehydrogenase [Source:HGNC Symbol;Acc:HGNC:4189]	protein_coding	1.23155
ENST00000222219	19	-	12875211	12881468	6	1955	ENSG00000105612	DNASE2	deoxyribonuclease 2, lysosomal [Source:HGNC Symbol;Acc:HGNC:2960]	protein_coding	2.7074
ENST00000222247	19	+	17859876	17863316	5	665	ENSG00000105640	RPL18A	ribosomal protein L18a [Source:HGNC Symbol;Acc:HGNC:10311]	protein_coding	18.3676
ENST00000222250	19	+	18008168	18014102	8	2503	ENSG00000105643	ARRDC2	arrestin domain containing 2 [Source:HGNC Symbol;Acc:HGNC:25225]	protein_coding	19.936
ENST00000222305	19	+	35269065	35279812	10	1634	ENSG00000105698	USF2	upstream transcription factor 2, c-fos interacting [Source:HGNC Symbol;Acc:HGNC:12594]	protein_coding	2.64266
ENST00000222307	19	+	18557788	18569378	5	1426	ENSG00000105700	KXD1	KxDL motif containing 1 [Source:HGNC Symbol;Acc:HGNC:28420]	protein_coding	1.35875
ENST00000222308	19	-	18531762	18543524	9	1710	ENSG00000105701	FKBP8	FK506 binding protein 8 [Source:HGNC Symbol;Acc:HGNC:3724]	protein_coding	8.35192
ENST00000222329	19	-	42247572	42255157	4	2698	ENSG00000105722	ERF	ETS2 repressor factor [Source:HGNC Symbol;Acc:HGNC:3444]	protein_coding	2.46939
ENST00000222345	19	+	37907228	38208372	22	7987	ENSG00000105738	SIPA1L3	signal induced proliferation associated 1 like 3 [Source:HGNC Symbol;Acc:HGNC:23801]	protein_coding	21.4798
ENST00000222399	7	-	107923818	108003255	34	5725	ENSG00000091136	LAMB1	laminin subunit beta 1 [Source:HGNC Symbol;Acc:HGNC:6486]	protein_coding	3.31031
ENST00000222553	7	-	106248285	106285192	11	4582	ENSG00000105835	NAMPT	nicotinamide phosphoribosyltransferase [Source:HGNC Symbol;Acc:HGNC:30092]	protein_coding	6.2336
ENST00000222567	7	-	19695462	19709087	4	3942	ENSG00000105849	TWISTNB	TWIST neighbor [Source:HGNC Symbol;Acc:HGNC:18027]	protein_coding	1.40958
ENST00000222573	7	+	20331123	20415754	14	8751	ENSG00000105855	ITGB8	integrin subunit beta 8 [Source:HGNC Symbol;Acc:HGNC:6163]	protein_coding	1.00149
ENST00000222574	7	+	107169015	107202529	11	2829	ENSG00000105856	HBP1	HMG-box transcription factor 1 [Source:HGNC Symbol;Acc:HGNC:23200]	protein_coding	8.35948
ENST00000222584	7	+	21428034	21514822	6	6126	ENSG00000105866	SP4	Sp4 transcription factor [Source:HGNC Symbol;Acc:HGNC:11209]	protein_coding	2.12143
ENST00000222690	7	-	44826791	44848077	5	3804	ENSG00000105968	H2AFV	H2A histone family member V [Source:HGNC Symbol;Acc:HGNC:20664]	protein_coding	8.567
ENST00000222693	7	+	116499390	116508541	3	3301	ENSG00000105971	CAV2	caveolin 2 [Source:HGNC Symbol;Acc:HGNC:1528]	protein_coding	2.40133
ENST00000222725	7	+	2519842	2528429	8	2377	ENSG00000106003	LFNG	LFNG O-fucosylpeptide 3-beta-N-acetylglucosaminyltransferase [Source:HGNC Symbol;Acc:HGNC:6560]	protein_coding	4.02152
ENST00000222726	7	-	27141052	27143668	2	1657	ENSG00000106004	HOXA5	homeobox A5 [Source:HGNC Symbol;Acc:HGNC:5106]	protein_coding	2.64431
ENST00000222728	7	-	27145396	27147774	2	989	ENSG00000106006	HOXA6	homeobox A6 [Source:HGNC Symbol;Acc:HGNC:5107]	protein_coding	1.20006
ENST00000222747	7	-	120787320	120858357	8	2798	ENSG00000106025	TSPAN12	tetraspanin 12 [Source:HGNC Symbol;Acc:HGNC:21641]	protein_coding	2.81164
ENST00000222792	7	+	29194412	29514328	13	3530	ENSG00000106069	CHN2	chimerin 2 [Source:HGNC Symbol;Acc:HGNC:1944]	protein_coding	3.47961
ENST00000222803	7	-	30010587	30026684	4	4960	ENSG00000106080	FKBP14	FK506 binding protein 14 [Source:HGNC Symbol;Acc:HGNC:18625]	protein_coding	1.0909
ENST00000222812	7	-	73699206	73719658	10	2095	ENSG00000106089	STX1A	syntaxin 1A [Source:HGNC Symbol;Acc:HGNC:11433]	protein_coding	2.09233
ENST00000222902	7	-	75811665	75813806	3	582	ENSG00000106178	CCL24	C-C motif chemokine ligand 24 [Source:HGNC Symbol;Acc:HGNC:10623]	protein_coding	2.50009
ENST00000222969	7	+	99408978	99419608	6	1035	ENSG00000106245	BUD31	BUD31 homolog [Source:HGNC Symbol;Acc:HGNC:29629]	protein_coding	8.89577
ENST00000222982	7	-	99648194	99679996	13	1720	ENSG00000106258	CYP3A5	cytochrome P450 family 3 subfamily A member 5 [Source:HGNC Symbol;Acc:HGNC:2638]	protein_coding	3.0307
ENST00000222990	7	-	2251770	2314464	11	4727	ENSG00000106266	SNX8	sorting nexin 8 [Source:HGNC Symbol;Acc:HGNC:14972]	protein_coding	7.1847
ENST00000223023	7	-	123681935	123749067	11	4435	ENSG00000106299	WASL	Wiskott-Aldrich syndrome like [Source:HGNC Symbol;Acc:HGNC:12735]	protein_coding	10.483
ENST00000223029	7	+	6009245	6023834	4	1225	ENSG00000106305	AIMP2	aminoacyl tRNA synthetase complex interacting multifunctional protein 2 [Source:HGNC Symbol;Acc:HGNC:20609]	protein_coding	1.58909
ENST00000223061	7	+	100602177	100608175	9	1702	ENSG00000106333	PCOLCE	procollagen C-endopeptidase enhancer [Source:HGNC Symbol;Acc:HGNC:8738]	protein_coding	5.10819
ENST00000223073	7	-	128297685	128343908	19	15507	ENSG00000106344	RBM28	RNA binding motif protein 28 [Source:HGNC Symbol;Acc:HGNC:21863]	protein_coding	3.44034
ENST00000223076	7	+	100570131	100571136	1	1006	ENSG00000184414	IRS3P	insulin receptor substrate 3, pseudogene [Source:HGNC Symbol;Acc:HGNC:6127]	processed_pseudogene	13.2692
ENST00000223114	7	-	101195007	101201021	7	2132	ENSG00000106384	MOGAT3	monoacylglycerol O-acyltransferase 3 [Source:HGNC Symbol;Acc:HGNC:23249]	protein_coding	8.98285
ENST00000223127	7	-	101205977	101217673	19	2920	ENSG00000106397	PLOD3	procollagen-lysine,2-oxoglutarate 5-dioxygenase 3 [Source:HGNC Symbol;Acc:HGNC:9083]	protein_coding	13.8139
ENST00000223136	7	-	101239612	101245085	5	734	ENSG00000214253	FIS1	fission, mitochondrial 1 [Source:HGNC Symbol;Acc:HGNC:21689]	protein_coding	29.0367
ENST00000223145	7	+	7968794	8089080	8	4743	ENSG00000106415	GLCCI1	glucocorticoid induced 1 [Source:HGNC Symbol;Acc:HGNC:18713]	protein_coding	1.81261
ENST00000223210	7	+	149838367	149867479	8	6950	ENSG00000106479	ZNF862	zinc finger protein 862 [Source:HGNC Symbol;Acc:HGNC:34519]	protein_coding	7.57816
ENST00000223321	7	-	42916857	42932223	8	1487	ENSG00000106588	PSMA2	proteasome subunit alpha 2 [Source:HGNC Symbol;Acc:HGNC:9531]	protein_coding	1.1073
ENST00000223357	7	+	44104361	44114560	21	4081	ENSG00000106624	AEBP1	AE binding protein 1 [Source:HGNC Symbol;Acc:HGNC:303]	protein_coding	15.7209
ENST00000223368	7	-	73536356	73558002	6	1975	ENSG00000106635	BCL7B	BCL tumor suppressor 7B [Source:HGNC Symbol;Acc:HGNC:1005]	protein_coding	3.59398
ENST00000223369	7	+	44201049	44214294	7	2696	ENSG00000106636	YKT6	YKT6 v-SNARE homolog [Source:HGNC Symbol;Acc:HGNC:16959]	protein_coding	14.4751
ENST00000223398	7	+	74289475	74405943	17	5563	ENSG00000106665	CLIP2	CAP-Gly domain containing linker protein 2 [Source:HGNC Symbol;Acc:HGNC:2586]	protein_coding	8.25845
ENST00000223500	9	+	33264942	33281539	8	1477	ENSG00000086065	CHMP5	charged multivesicular body protein 5 [Source:HGNC Symbol;Acc:HGNC:26942]	protein_coding	6.59981
ENST00000223528	9	+	105558130	105641118	10	7364	ENSG00000106692	FKTN	fukutin [Source:HGNC Symbol;Acc:HGNC:3622]	protein_coding	1.03928
ENST00000223609	9	-	76611377	76692200	7	2697	ENSG00000106772	PRUNE2	prune homolog 2 [Source:HGNC Symbol;Acc:HGNC:25209]	protein_coding	4.57051
ENST00000223864	9	-	5357973	5437878	6	932	ENSG00000107020	PLGRKT	plasminogen receptor with a C-terminal lysine [Source:HGNC Symbol;Acc:HGNC:23633]	protein_coding	1.07939
ENST00000224073	9	-	136862119	136866286	5	640	ENSG00000107223	EDF1	endothelial differentiation related factor 1 [Source:HGNC Symbol;Acc:HGNC:3164]	protein_coding	66.2481
ENST00000224140	9	-	132261356	132354985	26	11100	ENSG00000107290	SETX	senataxin [Source:HGNC Symbol;Acc:HGNC:445]	protein_coding	14.3911
ENST00000224237	10	+	17229278	17237593	9	1868	ENSG00000026025	VIM	vimentin [Source:HGNC Symbol;Acc:HGNC:12692]	protein_coding	149.834
ENST00000224337	10	-	96191702	96271540	17	1784	ENSG00000095585	BLNK	B cell linker [Source:HGNC Symbol;Acc:HGNC:14211]	protein_coding	10.4744
ENST00000224652	10	-	121740421	121928063	12	4930	ENSG00000107669	ATE1	arginyltransferase 1 [Source:HGNC Symbol;Acc:HGNC:782]	protein_coding	5.20332
ENST00000224721	10	+	71396934	71815947	70	11124	ENSG00000107736	CDH23	cadherin related 23 [Source:HGNC Symbol;Acc:HGNC:13733]	protein_coding	1.42532
ENST00000224784	10	-	88935074	88952773	9	1349	ENSG00000107796	ACTA2	actin, alpha 2, smooth muscle, aorta [Source:HGNC Symbol;Acc:HGNC:130]	protein_coding	75.3294
ENST00000224807	10	+	101031239	101041240	12	3089	ENSG00000107819	SFXN3	sideroflexin 3 [Source:HGNC Symbol;Acc:HGNC:16087]	protein_coding	9.48984
ENST00000224862	10	+	102419814	102423136	4	2362	ENSG00000107872	FBXL15	F-box and leucine rich repeat protein 15 [Source:HGNC Symbol;Acc:HGNC:28155]	protein_coding	6.19207
ENST00000225174	10	+	79347478	79355337	6	2190	ENSG00000108179	PPIF	peptidylprolyl isomerase F [Source:HGNC Symbol;Acc:HGNC:9259]	protein_coding	1.07619
ENST00000225235	10	+	94402504	94535930	13	5272	ENSG00000108239	TBC1D12	TBC1 domain family member 12 [Source:HGNC Symbol;Acc:HGNC:29082]	protein_coding	1.14794
ENST00000225296	17	-	5440912	5469060	12	5618	ENSG00000005100	DHX33	DEAH-box helicase 33 [Source:HGNC Symbol;Acc:HGNC:16718]	protein_coding	4.97
ENST00000225298	17	+	51260528	51297933	14	1894	ENSG00000011260	UTP18	UTP18, small subunit processome component [Source:HGNC Symbol;Acc:HGNC:24274]	protein_coding	6.185
ENST00000225308	17	-	44319625	44324870	12	1607	ENSG00000013306	SLC25A39	solute carrier family 25 member 39 [Source:HGNC Symbol;Acc:HGNC:24279]	protein_coding	17.4164
ENST00000225388	17	-	29255836	29294118	4	10850	ENSG00000108256	NUFIP2	NUFIP2, FMR1 interacting protein 2 [Source:HGNC Symbol;Acc:HGNC:17634]	protein_coding	9.02286
ENST00000225394	17	-	29573469	29589627	20	3768	ENSG00000108262	GIT1	GIT ArfGAP 1 [Source:HGNC Symbol;Acc:HGNC:4272]	protein_coding	5.14513
ENST00000225430	17	+	39200283	39204732	6	737	ENSG00000108298	RPL19	ribosomal protein L19 [Source:HGNC Symbol;Acc:HGNC:10312]	protein_coding	14.4341
ENST00000225519	17	-	3608262	3636322	7	3838	ENSG00000197417	SHPK	sedoheptulokinase [Source:HGNC Symbol;Acc:HGNC:1492]	protein_coding	16.0314
ENST00000225525	17	-	3662902	3668682	4	1377	ENSG00000213977	TAX1BP3	Tax1 binding protein 3 [Source:HGNC Symbol;Acc:HGNC:30684]	protein_coding	36.5618
ENST00000225576	17	-	15502264	15563544	6	1527	ENSG00000175106	TVP23C	trans-golgi network vesicle protein 23 homolog C [Source:HGNC Symbol;Acc:HGNC:30453]	protein_coding	10.0378
ENST00000225655	17	-	4945652	4949014	3	1291	ENSG00000108518	PFN1	profilin 1 [Source:HGNC Symbol;Acc:HGNC:8881]	protein_coding	11.7005
ENST00000225665	17	-	4937130	4940251	8	1897	ENSG00000108528	SLC25A11	solute carrier family 25 member 11 [Source:HGNC Symbol;Acc:HGNC:10981]	protein_coding	3.85059
ENST00000225688	17	-	17494437	17496393	2	1746	ENSG00000108551	RASD1	ras related dexamethasone induced 1 [Source:HGNC Symbol;Acc:HGNC:15828]	protein_coding	1.18491
ENST00000225696	17	-	5386102	5419466	17	2194	ENSG00000108559	NUP88	nucleoporin 88 [Source:HGNC Symbol;Acc:HGNC:8067]	protein_coding	1.36801
ENST00000225719	17	+	30378905	30469989	21	9394	ENSG00000108582	CPD	carboxypeptidase D [Source:HGNC Symbol;Acc:HGNC:2301]	protein_coding	13.669
ENST00000225724	17	+	30477362	30527592	9	6039	ENSG00000108587	GOSR1	golgi SNAP receptor complex member 1 [Source:HGNC Symbol;Acc:HGNC:4430]	protein_coding	4.85406
ENST00000225726	17	-	63745250	63773775	13	3466	ENSG00000108588	CCDC47	coiled-coil domain containing 47 [Source:HGNC Symbol;Acc:HGNC:24856]	protein_coding	10.7047
ENST00000225728	17	-	6643315	6651634	4	1654	ENSG00000108590	MED31	mediator complex subunit 31 [Source:HGNC Symbol;Acc:HGNC:24260]	protein_coding	2.2111
ENST00000225729	17	+	18087886	18107971	13	1964	ENSG00000108591	DRG2	developmentally regulated GTP binding protein 2 [Source:HGNC Symbol;Acc:HGNC:3030]	protein_coding	1.09891
ENST00000225737	17	-	19904302	19977837	15	4072	ENSG00000108599	AKAP10	A-kinase anchoring protein 10 [Source:HGNC Symbol;Acc:HGNC:368]	protein_coding	6.2373
ENST00000225777	17	+	78168558	78173527	4	2325	ENSG00000108639	SYNGR2	synaptogyrin 2 [Source:HGNC Symbol;Acc:HGNC:11499]	protein_coding	3.92115
ENST00000225792	17	-	64499616	64506521	13	2554	ENSG00000108654	DDX5	DEAD-box helicase 5 [Source:HGNC Symbol;Acc:HGNC:2746]	protein_coding	1.16607
ENST00000225805	17	-	32328443	32342209	10	4581	ENSG00000108666	C17orf75	chromosome 17 open reading frame 75 [Source:HGNC Symbol;Acc:HGNC:30173]	protein_coding	1.82561
ENST00000225916	17	-	42113108	42121358	18	3109	ENSG00000108773	KAT2A	lysine acetyltransferase 2A [Source:HGNC Symbol;Acc:HGNC:4201]	protein_coding	17.8983
ENST00000225927	17	+	42536172	42544449	6	2544	ENSG00000108784	NAGLU	N-acetyl-alpha-glucosaminidase [Source:HGNC Symbol;Acc:HGNC:7632]	protein_coding	3.96924
ENST00000225941	17	+	49210227	49223225	8	2109	ENSG00000108798	ABI3	ABI family member 3 [Source:HGNC Symbol;Acc:HGNC:29859]	protein_coding	4.87033
ENST00000225964	17	-	50183289	50201632	51	6727	ENSG00000108821	COL1A1	collagen type I alpha 1 chain [Source:HGNC Symbol;Acc:HGNC:2197]	protein_coding	61.1855
ENST00000225972	17	-	50381238	50397553	7	2910	ENSG00000108829	LRRC59	leucine rich repeat containing 59 [Source:HGNC Symbol;Acc:HGNC:28817]	protein_coding	11.186
ENST00000225983	17	-	44076746	44123638	27	5326	ENSG00000108840	HDAC5	histone deacetylase 5 [Source:HGNC Symbol;Acc:HGNC:14068]	protein_coding	8.83976
ENST00000226004	17	-	43766121	43778988	3	4110	ENSG00000108861	DUSP3	dual specificity phosphatase 3 [Source:HGNC Symbol;Acc:HGNC:3069]	protein_coding	5.1138
ENST00000226225	17	+	28335704	28347009	7	3627	ENSG00000109079	TNFAIP1	TNF alpha induced protein 1 [Source:HGNC Symbol;Acc:HGNC:11894]	protein_coding	6.73701
ENST00000226230	17	+	28319095	28328685	3	2568	ENSG00000109084	TMEM97	transmembrane protein 97 [Source:HGNC Symbol;Acc:HGNC:28106]	protein_coding	1.11876
ENST00000226253	17	-	28573115	28577264	9	1982	ENSG00000109107	ALDOC	aldolase, fructose-bisphosphate C [Source:HGNC Symbol;Acc:HGNC:418]	protein_coding	2.72313
ENST00000226279	4	+	15778278	15853230	8	5668	ENSG00000004468	CD38	CD38 molecule [Source:HGNC Symbol;Acc:HGNC:1667]	protein_coding	1.21282
ENST00000226299	4	+	17577192	17607968	13	2213	ENSG00000002549	LAP3	leucine aminopeptidase 3 [Source:HGNC Symbol;Acc:HGNC:18449]	protein_coding	1.96133
ENST00000226317	4	+	73836497	73838760	4	1718	ENSG00000124875	CXCL6	C-X-C motif chemokine ligand 6 [Source:HGNC Symbol;Acc:HGNC:10643]	protein_coding	2.35818
ENST00000226319	4	+	128809623	128875224	11	5772	ENSG00000077684	JADE1	jade family PHD finger 1 [Source:HGNC Symbol;Acc:HGNC:30027]	protein_coding	2.38095
ENST00000226328	4	+	70722011	70793557	13	4233	ENSG00000018189	RUFY3	RUN and FYVE domain containing 3 [Source:HGNC Symbol;Acc:HGNC:30285]	protein_coding	1.83022
ENST00000226444	4	-	69841212	69860152	8	1780	ENSG00000109193	SULT1E1	sulfotransferase family 1E member 1 [Source:HGNC Symbol;Acc:HGNC:11377]	protein_coding	1.28296
ENST00000226574	4	+	102501329	102617302	24	4085	ENSG00000109320	NFKB1	nuclear factor kappa B subunit 1 [Source:HGNC Symbol;Acc:HGNC:7794]	protein_coding	2.13502
ENST00000226725	4	+	165207618	165323153	15	3134	ENSG00000109466	KLHL2	kelch like family member 2 [Source:HGNC Symbol;Acc:HGNC:6353]	protein_coding	2.13384
ENST00000226760	4	+	6269850	6303265	8	3640	ENSG00000109501	WFS1	wolframin ER transmembrane glycoprotein [Source:HGNC Symbol;Acc:HGNC:12762]	protein_coding	2.25699
ENST00000226798	4	+	189940788	189963204	9	1074	ENSG00000109536	FRG1	FSHD region gene 1 [Source:HGNC Symbol;Acc:HGNC:3954]	protein_coding	4.25463
ENST00000227155	11	+	44565591	44620363	10	2289	ENSG00000085117	CD82	CD82 molecule [Source:HGNC Symbol;Acc:HGNC:6210]	protein_coding	11.6792
ENST00000227266	11	-	88293592	88337787	7	1921	ENSG00000109861	CTSC	cathepsin C [Source:HGNC Symbol;Acc:HGNC:2528]	protein_coding	15.8118
ENST00000227322	11	-	116773799	116788050	14	6566	ENSG00000109917	ZPR1	ZPR1 zinc finger [Source:HGNC Symbol;Acc:HGNC:13051]	protein_coding	2.87027
ENST00000227349	11	+	122882528	122959721	9	3147	ENSG00000109944	JHY	junctional cadherin complex regulator [Source:HGNC Symbol;Acc:HGNC:26288]	protein_coding	4.36727
ENST00000227378	11	-	123057497	123061332	8	2186	ENSG00000109971	HSPA8	heat shock protein family A (Hsp70) member 8 [Source:HGNC Symbol;Acc:HGNC:5241]	protein_coding	9.55576
ENST00000227451	11	+	59172492	59208587	9	5642	ENSG00000110042	DTX4	deltex E3 ubiquitin ligase 4 [Source:HGNC Symbol;Acc:HGNC:29151]	protein_coding	12.1546
ENST00000227471	11	-	67991104	68004123	11	2316	ENSG00000110057	UNC93B1	unc-93 homolog B1, TLR signaling regulator [Source:HGNC Symbol;Acc:HGNC:13481]	protein_coding	11.0069
ENST00000227503	11	-	64764606	64778747	13	2850	ENSG00000168066	SF1	splicing factor 1 [Source:HGNC Symbol;Acc:HGNC:12950]	protein_coding	2.65054
ENST00000227507	11	+	69641087	69654474	5	4307	ENSG00000110092	CCND1	cyclin D1 [Source:HGNC Symbol;Acc:HGNC:1582]	protein_coding	5.92294
ENST00000227520	11	+	60842071	60851081	4	1893	ENSG00000110104	CCDC86	coiled-coil domain containing 86 [Source:HGNC Symbol;Acc:HGNC:28359]	protein_coding	1.10506
ENST00000227524	11	-	60890730	60906588	16	2157	ENSG00000110107	PRPF19	pre-mRNA processing factor 19 [Source:HGNC Symbol;Acc:HGNC:17896]	protein_coding	8.21827
ENST00000227525	11	+	60913874	60923443	4	2413	ENSG00000110108	TMEM109	transmembrane protein 109 [Source:HGNC Symbol;Acc:HGNC:28771]	protein_coding	15.1655
ENST00000227618	11	-	72109587	72112780	6	886	ENSG00000110200	ANAPC15	anaphase promoting complex subunit 15 [Source:HGNC Symbol;Acc:HGNC:24531]	protein_coding	7.91962
ENST00000227638	11	+	94128928	94181972	5	2769	ENSG00000110218	PANX1	pannexin 1 [Source:HGNC Symbol;Acc:HGNC:8599]	protein_coding	2.22963
ENST00000227667	11	+	116829892	116833072	4	550	ENSG00000110245	APOC3	apolipoprotein C3 [Source:HGNC Symbol;Acc:HGNC:610]	protein_coding	94.3223
ENST00000227756	11	-	11270876	11622005	11	2504	ENSG00000110328	GALNT18	polypeptide N-acetylgalactosaminyltransferase 18 [Source:HGNC Symbol;Acc:HGNC:30488]	protein_coding	12.9462
ENST00000227758	11	+	102347235	102378670	9	3743	ENSG00000110330	BIRC2	baculoviral IAP repeat containing 2 [Source:HGNC Symbol;Acc:HGNC:590]	protein_coding	5.76574
ENST00000227868	11	+	34916572	34995971	11	2389	ENSG00000110435	PDHX	pyruvate dehydrogenase complex component X [Source:HGNC Symbol;Acc:HGNC:21350]	protein_coding	5.33966
ENST00000227880	11	-	60937084	60951785	8	2115	ENSG00000110446	SLC15A3	solute carrier family 15 member 3 [Source:HGNC Symbol;Acc:HGNC:18068]	protein_coding	10.328
ENST00000228027	11	+	75768732	75801534	8	2453	ENSG00000062282	DGAT2	diacylglycerol O-acyltransferase 2 [Source:HGNC Symbol;Acc:HGNC:16940]	protein_coding	3.34676
ENST00000228136	11	+	16738401	16756223	5	2049	ENSG00000110696	C11orf58	chromosome 11 open reading frame 58 [Source:HGNC Symbol;Acc:HGNC:16990]	protein_coding	8.20221
ENST00000228251	12	-	10699213	10723312	10	1796	ENSG00000060138	YBX3	Y-box binding protein 3 [Source:HGNC Symbol;Acc:HGNC:2428]	protein_coding	3.75016
ENST00000228284	12	-	108522580	108561389	19	4004	ENSG00000075856	SART3	squamous cell carcinoma antigen recognized by T cells 3 [Source:HGNC Symbol;Acc:HGNC:16860]	protein_coding	5.57655
ENST00000228306	12	-	120196707	120201211	8	1257	ENSG00000089157	RPLP0	ribosomal protein lateral stalk subunit P0 [Source:HGNC Symbol;Acc:HGNC:10371]	protein_coding	6.46362
ENST00000228307	12	-	120210447	120265771	12	3785	ENSG00000089159	PXN	paxillin [Source:HGNC Symbol;Acc:HGNC:9718]	protein_coding	3.00149
ENST00000228347	12	+	106357658	106510198	28	4273	ENSG00000013503	POLR3B	RNA polymerase III subunit B [Source:HGNC Symbol;Acc:HGNC:30348]	protein_coding	1.08898
ENST00000228425	12	+	27524256	27695564	30	5933	ENSG00000110841	PPFIBP1	PPFIA binding protein 1 [Source:HGNC Symbol;Acc:HGNC:9249]	protein_coding	45.8965
ENST00000228434	12	-	9752486	9760901	5	1676	ENSG00000110848	CD69	CD69 molecule [Source:HGNC Symbol;Acc:HGNC:1694]	protein_coding	4.6395
ENST00000228437	12	-	107732866	107761160	12	4210	ENSG00000110851	PRDM4	PR/SET domain 4 [Source:HGNC Symbol;Acc:HGNC:9348]	protein_coding	8.49917
ENST00000228495	12	-	109448656	109477544	7	4163	ENSG00000110906	KCTD10	potassium channel tetramerization domain containing 10 [Source:HGNC Symbol;Acc:HGNC:23236]	protein_coding	4.71457
ENST00000228506	12	+	120686869	120701864	5	6626	ENSG00000110917	MLEC	malectin [Source:HGNC Symbol;Acc:HGNC:28973]	protein_coding	18.4605
ENST00000228515	12	-	51061205	51083550	5	4471	ENSG00000110925	CSRNP2	cysteine and serine rich nuclear protein 2 [Source:HGNC Symbol;Acc:HGNC:16006]	protein_coding	9.33485
ENST00000228705	12	-	62643982	62935037	10	6353	ENSG00000111110	PPM1H	protein phosphatase, Mg2+/Mn2+ dependent 1H [Source:HGNC Symbol;Acc:HGNC:18583]	protein_coding	1.3659
ENST00000228741	12	+	96194382	96269835	5	4205	ENSG00000111145	ELK3	ELK3, ETS transcription factor [Source:HGNC Symbol;Acc:HGNC:3325]	protein_coding	13.7379
ENST00000228799	12	+	2812622	2825071	12	2361	ENSG00000111203	ITFG2	integrin alpha FG-GAP repeat containing 2 [Source:HGNC Symbol;Acc:HGNC:30879]	protein_coding	10.4944
ENST00000228820	12	-	3808861	3873374	8	4424	ENSG00000111224	PARP11	poly(ADP-ribose) polymerase family member 11 [Source:HGNC Symbol;Acc:HGNC:1186]	protein_coding	1.02449
ENST00000228825	12	-	110434825	110450407	7	1014	ENSG00000111229	ARPC3	actin related protein 2/3 complex subunit 3 [Source:HGNC Symbol;Acc:HGNC:706]	protein_coding	4.37953
ENST00000228865	12	+	12611892	12645108	4	3754	ENSG00000111269	CREBL2	cAMP responsive element binding protein like 2 [Source:HGNC Symbol;Acc:HGNC:2350]	protein_coding	6.92299
ENST00000228872	12	+	12717124	12722371	3	2657	ENSG00000111276	CDKN1B	cyclin dependent kinase inhibitor 1B [Source:HGNC Symbol;Acc:HGNC:1785]	protein_coding	16.4415
ENST00000228887	12	-	12940775	12950384	3	1038	ENSG00000111291	GPRC5D	G protein-coupled receptor class C group 5 member D [Source:HGNC Symbol;Acc:HGNC:13310]	protein_coding	4.40096
ENST00000228918	12	+	6384033	6391563	10	2260	ENSG00000111321	LTBR	lymphotoxin beta receptor [Source:HGNC Symbol;Acc:HGNC:6718]	protein_coding	18.8612
ENST00000228928	12	+	112938352	112973249	16	6719	ENSG00000111331	OAS3	2'-5'-oligoadenylate synthetase 3 [Source:HGNC Symbol;Acc:HGNC:8088]	protein_coding	5.78508
ENST00000228936	12	-	14825569	14843533	3	5167	ENSG00000111339	ART4	ADP-ribosyltransferase 4 (Dombrock blood group) [Source:HGNC Symbol;Acc:HGNC:726]	protein_coding	2.22374
ENST00000228945	12	-	14942017	14961669	6	1256	ENSG00000111348	ARHGDIB	Rho GDP dissociation inhibitor beta [Source:HGNC Symbol;Acc:HGNC:679]	protein_coding	10.1013
ENST00000229179	12	+	68686734	68745809	28	6457	ENSG00000111581	NUP107	nucleoporin 107 [Source:HGNC Symbol;Acc:HGNC:29914]	protein_coding	1.99875
ENST00000229195	12	+	70242994	70354992	16	3282	ENSG00000111596	CNOT2	CCR4-NOT transcription complex subunit 2 [Source:HGNC Symbol;Acc:HGNC:7878]	protein_coding	1.73281
ENST00000229214	12	-	75490861	75511621	10	10118	ENSG00000111615	KRR1	KRR1, small subunit processome component homolog [Source:HGNC Symbol;Acc:HGNC:5176]	protein_coding	1.79432
ENST00000229239	12	+	6533927	6538371	9	1875	ENSG00000111640	GAPDH	glyceraldehyde-3-phosphate dehydrogenase [Source:HGNC Symbol;Acc:HGNC:4141]	protein_coding	30.9703
ENST00000229265	12	-	6848816	6851252	6	1047	ENSG00000111665	CDCA3	cell division cycle associated 3 [Source:HGNC Symbol;Acc:HGNC:14624]	protein_coding	3.74862
ENST00000229266	12	+	101697627	101729074	9	1585	ENSG00000111666	CHPT1	choline phosphotransferase 1 [Source:HGNC Symbol;Acc:HGNC:17852]	protein_coding	1.50665
ENST00000229268	12	+	6852128	6866629	20	3181	ENSG00000111667	USP5	ubiquitin specific peptidase 5 [Source:HGNC Symbol;Acc:HGNC:12628]	protein_coding	7.45953
ENST00000229270	12	+	6867119	6870948	7	1763	ENSG00000111669	TPI1	triosephosphate isomerase 1 [Source:HGNC Symbol;Acc:HGNC:12009]	protein_coding	2.6874
ENST00000229277	12	+	6914450	6923696	12	2423	ENSG00000111674	ENO2	enolase 2 [Source:HGNC Symbol;Acc:HGNC:3353]	protein_coding	2.7811
ENST00000229304	12	-	7649400	7665893	5	879	ENSG00000111701	APOBEC1	apolipoprotein B mRNA editing enzyme catalytic subunit 1 [Source:HGNC Symbol;Acc:HGNC:604]	protein_coding	17.3656
ENST00000229314	12	+	21501815	21518408	5	3227	ENSG00000111711	GOLT1B	golgi transport 1B [Source:HGNC Symbol;Acc:HGNC:20175]	protein_coding	1.21099
ENST00000229329	12	+	22046174	22065663	8	1787	ENSG00000111726	CMAS	cytidine monophosphate N-acetylneuraminic acid synthetase [Source:HGNC Symbol;Acc:HGNC:18290]	protein_coding	6.9322
ENST00000229330	12	+	104064457	104106524	15	5734	ENSG00000111727	HCFC2	host cell factor C2 [Source:HGNC Symbol;Acc:HGNC:24972]	protein_coding	4.28519
ENST00000229340	12	-	120095095	120116839	6	2945	ENSG00000111737	RAB35	RAB35, member RAS oncogene family [Source:HGNC Symbol;Acc:HGNC:9774]	protein_coding	6.06967
ENST00000229379	12	+	120438090	120440742	3	572	ENSG00000111775	COX6A1	cytochrome c oxidase subunit 6A1 [Source:HGNC Symbol;Acc:HGNC:2277]	protein_coding	8.93499
ENST00000229390	12	-	120461668	120469793	4	1201	ENSG00000111786	SRSF9	serine and arginine rich splicing factor 9 [Source:HGNC Symbol;Acc:HGNC:10791]	protein_coding	6.98682
ENST00000229402	12	-	9594551	9607886	6	1448	ENSG00000111796	KLRB1	killer cell lectin like receptor B1 [Source:HGNC Symbol;Acc:HGNC:6373]	protein_coding	3.56801
ENST00000229405	6	+	35258982	35295983	11	4651	ENSG00000065029	ZNF76	zinc finger protein 76 [Source:HGNC Symbol;Acc:HGNC:13149]	protein_coding	1.09279
ENST00000229633	6	+	125956781	125980244	5	3314	ENSG00000111911	HINT3	histidine triad nucleotide binding protein 3 [Source:HGNC Symbol;Acc:HGNC:18468]	protein_coding	1.28776
ENST00000229634	6	+	125790965	125929027	15	2998	ENSG00000111912	NCOA7	nuclear receptor coactivator 7 [Source:HGNC Symbol;Acc:HGNC:21081]	protein_coding	6.75612
ENST00000229795	6	+	36027711	36111236	12	4319	ENSG00000112062	MAPK14	mitogen-activated protein kinase 14 [Source:HGNC Symbol;Acc:HGNC:6876]	protein_coding	11.9771
ENST00000229812	6	-	36493892	36547470	14	3576	ENSG00000112079	STK38	serine/threonine kinase 38 [Source:HGNC Symbol;Acc:HGNC:17847]	protein_coding	20.9012
ENST00000229829	6	-	33004178	33009612	5	3489	ENSG00000204252	HLA-DOA	major histocompatibility complex, class II, DO alpha [Source:HGNC Symbol;Acc:HGNC:4936]	protein_coding	3.03082
ENST00000229866	6	+	37354015	37391168	8	2124	ENSG00000112130	RNF8	ring finger protein 8 [Source:HGNC Symbol;Acc:HGNC:10071]	protein_coding	3.94205
ENST00000229955	6	-	96794126	96837463	2	5952	ENSG00000112218	GPR63	G protein-coupled receptor 63 [Source:HGNC Symbol;Acc:HGNC:13302]	protein_coding	3.70472
ENST00000230036	6	-	24428177	24489622	25	3489	ENSG00000112293	GPLD1	glycosylphosphatidylinositol specific phospholipase D1 [Source:HGNC Symbol;Acc:HGNC:4459]	protein_coding	2.21748
ENST00000230050	6	+	132814441	132817564	6	631	ENSG00000112306	RPS12	ribosomal protein S12 [Source:HGNC Symbol;Acc:HGNC:10385]	protein_coding	61.6805
ENST00000230056	6	+	24774938	24786099	7	1262	ENSG00000112312	GMNN	geminin, DNA replication inhibitor [Source:HGNC Symbol;Acc:HGNC:17493]	protein_coding	3.25612
ENST00000230085	6	-	108211222	108261260	4	1755	ENSG00000112335	SNX3	sorting nexin 3 [Source:HGNC Symbol;Acc:HGNC:11174]	protein_coding	3.67869
ENST00000230122	6	-	109462594	109483237	7	5519	ENSG00000112365	ZBTB24	zinc finger and BTB domain containing 24 [Source:HGNC Symbol;Acc:HGNC:21143]	protein_coding	2.11594
ENST00000230124	6	+	109691312	109825428	23	3011	ENSG00000112367	FIG4	FIG4 phosphoinositide 5-phosphatase [Source:HGNC Symbol;Acc:HGNC:16873]	protein_coding	7.86285
ENST00000230173	6	+	142301854	142446266	26	7026	ENSG00000112414	ADGRG6	adhesion G protein-coupled receptor G6 [Source:HGNC Symbol;Acc:HGNC:13841]	protein_coding	9.04586
ENST00000230256	6	+	167291315	167316019	8	2116	ENSG00000112494	UNC93A	unc-93 homolog A [Source:HGNC Symbol;Acc:HGNC:12570]	protein_coding	1.58912
ENST00000230323	6	-	41683978	41735060	10	2354	ENSG00000112561	TFEB	transcription factor EB [Source:HGNC Symbol;Acc:HGNC:11753]	protein_coding	1.16424
ENST00000230361	6	-	42184401	42194916	4	1113	ENSG00000112599	GUCA1B	guanylate cyclase activator 1B [Source:HGNC Symbol;Acc:HGNC:4679]	protein_coding	1.03455
ENST00000230381	6	-	42696600	42722574	3	2976	ENSG00000112619	PRPH2	peripherin 2 [Source:HGNC Symbol;Acc:HGNC:9942]	protein_coding	1.85911
ENST00000230402	6	+	42984600	43012340	16	2958	ENSG00000112640	PPP2R5D	protein phosphatase 2 regulatory subunit B'delta [Source:HGNC Symbol;Acc:HGNC:9312]	protein_coding	8.37244
ENST00000230431	6	-	43225629	43229484	4	657	ENSG00000112667	DNPH1	2'-deoxynucleoside 5'-phosphate N-hydrolase 1 [Source:HGNC Symbol;Acc:HGNC:21218]	protein_coding	2.56923
ENST00000230449	6	-	485133	693111	28	4449	ENSG00000112685	EXOC2	exocyst complex component 2 [Source:HGNC Symbol;Acc:HGNC:24968]	protein_coding	11.8391
ENST00000230461	6	-	75252924	75284968	7	4594	ENSG00000112697	TMEM30A	transmembrane protein 30A [Source:HGNC Symbol;Acc:HGNC:16667]	protein_coding	16.4522
ENST00000230495	4	-	139698144	139698554	1	411	ENSG00000178458	H3F3AP6	H3 histone, family 3A, pseudogene 6 [Source:HGNC Symbol;Acc:HGNC:42982]	processed_pseudogene	1.58947
ENST00000230538	6	-	112108760	112254715	39	6547	ENSG00000112769	LAMA4	laminin subunit alpha 4 [Source:HGNC Symbol;Acc:HGNC:6484]	protein_coding	32.6047
ENST00000230588	6	+	46793390	46839778	14	2892	ENSG00000112818	MEP1A	meprin A subunit alpha [Source:HGNC Symbol;Acc:HGNC:7015]	protein_coding	27.3105
ENST00000230640	5	+	55307760	55425581	27	4192	ENSG00000039123	MTREX	Mtr4 exosome RNA helicase [Source:HGNC Symbol;Acc:HGNC:18734]	protein_coding	7.83326
ENST00000230671	5	+	150189957	150211072	14	3739	ENSG00000011083	SLC6A7	solute carrier family 6 member 7 [Source:HGNC Symbol;Acc:HGNC:11054]	protein_coding	1.82021
ENST00000230771	5	+	140691426	140699318	13	2510	ENSG00000112855	HARS2	histidyl-tRNA synthetase 2, mitochondrial [Source:HGNC Symbol;Acc:HGNC:4817]	protein_coding	14.1656
ENST00000230792	5	-	103548855	103562793	7	3492	ENSG00000112874	NUDT12	nudix hydrolase 12 [Source:HGNC Symbol;Acc:HGNC:18826]	protein_coding	3.15142
ENST00000230859	5	+	6713007	6757048	13	5459	ENSG00000112941	TENT4A	terminal nucleotidyltransferase 4A [Source:HGNC Symbol;Acc:HGNC:16705]	protein_coding	6.80642
ENST00000230895	5	-	10679230	10761272	4	2339	ENSG00000112977	DAP	death associated protein [Source:HGNC Symbol;Acc:HGNC:2672]	protein_coding	17.1639
ENST00000230901	5	-	138156882	138178630	22	3198	ENSG00000112983	BRD8	bromodomain containing 8 [Source:HGNC Symbol;Acc:HGNC:19874]	protein_coding	11.2668
ENST00000230914	5	+	44815219	44820428	2	4331	ENSG00000112996	MRPS30	mitochondrial ribosomal protein S30 [Source:HGNC Symbol;Acc:HGNC:8769]	protein_coding	2.30128
ENST00000230990	5	-	140332843	140346631	6	2386	ENSG00000113070	HBEGF	heparin binding EGF like growth factor [Source:HGNC Symbol;Acc:HGNC:3059]	protein_coding	3.02874
ENST00000231004	5	-	122063195	122078285	7	5102	ENSG00000113083	LOX	lysyl oxidase [Source:HGNC Symbol;Acc:HGNC:6664]	protein_coding	1.00492
ENST00000231009	5	+	55024253	55034570	5	1509	ENSG00000113088	GZMK	granzyme K [Source:HGNC Symbol;Acc:HGNC:4711]	protein_coding	1.16987
ENST00000231021	5	-	26880600	27038586	12	3079	ENSG00000113100	CDH9	cadherin 9 [Source:HGNC Symbol;Acc:HGNC:1768]	protein_coding	1.40002
ENST00000231061	5	-	151661096	151687165	10	3701	ENSG00000113140	SPARC	secreted protein acidic and cysteine rich [Source:HGNC Symbol;Acc:HGNC:11219]	protein_coding	11.2289
ENST00000231130	5	+	141100473	141103827	1	3355	ENSG00000113205	PCDHB3	protocadherin beta 3 [Source:HGNC Symbol;Acc:HGNC:8688]	protein_coding	4.88778
ENST00000231173	5	+	141245349	141249365	1	4017	ENSG00000113248	PCDHB15	protocadherin beta 15 [Source:HGNC Symbol;Acc:HGNC:8686]	protein_coding	1.17793
ENST00000231198	5	+	157731197	157741448	6	3107	ENSG00000113272	THG1L	tRNA-histidine guanylyltransferase 1 like [Source:HGNC Symbol;Acc:HGNC:26053]	protein_coding	1.83408
ENST00000231229	5	+	180899077	180950906	8	2229	ENSG00000113303	BTNL8	butyrophilin like 8 [Source:HGNC Symbol;Acc:HGNC:26131]	protein_coding	3.07485
ENST00000231238	5	+	160009113	160065543	8	1467	ENSG00000113312	TTC1	tetratricopeptide repeat domain 1 [Source:HGNC Symbol;Acc:HGNC:12391]	protein_coding	4.04504
ENST00000231368	5	+	96935464	97037515	18	12752	ENSG00000113441	LNPEP	leucyl and cystinyl aminopeptidase [Source:HGNC Symbol;Acc:HGNC:6656]	protein_coding	11.1857
ENST00000231461	5	-	100806935	100903266	5	6303	ENSG00000113532	ST8SIA4	ST8 alpha-N-acetyl-neuraminide alpha-2,8-sialyltransferase 4 [Source:HGNC Symbol;Acc:HGNC:10871]	protein_coding	1.53432
ENST00000231484	5	-	141943585	141959062	4	6562	ENSG00000113555	PCDH12	protocadherin 12 [Source:HGNC Symbol;Acc:HGNC:8657]	protein_coding	2.55416
ENST00000231498	5	-	37288137	37371181	35	8143	ENSG00000113569	NUP155	nucleoporin 155 [Source:HGNC Symbol;Acc:HGNC:8063]	protein_coding	1.26725
ENST00000231512	5	-	133955502	133968787	3	2358	ENSG00000113583	C5orf15	chromosome 5 open reading frame 15 [Source:HGNC Symbol;Acc:HGNC:20656]	protein_coding	1.98572
ENST00000231524	5	-	65589680	65624646	11	4186	ENSG00000113595	TRIM23	tripartite motif containing 23 [Source:HGNC Symbol;Acc:HGNC:660]	protein_coding	3.14996
ENST00000231572	5	+	168486445	168519299	15	2146	ENSG00000113643	RARS	arginyl-tRNA synthetase [Source:HGNC Symbol;Acc:HGNC:9870]	protein_coding	9.98618
ENST00000231656	5	+	150166795	150184558	3	1758	ENSG00000113722	CDX1	caudal type homeobox 1 [Source:HGNC Symbol;Acc:HGNC:1805]	protein_coding	8.33157
ENST00000231683	5	+	175683234	175684313	1	1080	ENSG00000113749	HRH2	histamine receptor H2 [Source:HGNC Symbol;Acc:HGNC:5183]	protein_coding	3.03846
ENST00000231721	3	-	52433053	52445027	16	4899	ENSG00000010319	SEMA3G	semaphorin 3G [Source:HGNC Symbol;Acc:HGNC:30400]	protein_coding	2.1446
ENST00000231751	3	-	46435645	46465163	17	2979	ENSG00000012223	LTF	lactotransferrin [Source:HGNC Symbol;Acc:HGNC:6720]	protein_coding	3.43242
ENST00000231948	3	-	3150011	3179710	11	2206	ENSG00000113851	CRBN	cereblon [Source:HGNC Symbol;Acc:HGNC:30185]	protein_coding	5.10713
ENST00000232217	3	-	139452884	139476516	4	694	ENSG00000114113	RBP2	retinol binding protein 2 [Source:HGNC Symbol;Acc:HGNC:9920]	protein_coding	46.8118
ENST00000232219	3	-	139517434	139539829	4	898	ENSG00000114115	RBP1	retinol binding protein 1 [Source:HGNC Symbol;Acc:HGNC:9919]	protein_coding	2.86334
ENST00000232375	3	-	48517684	48556890	14	3586	ENSG00000114268	PFKFB4	6-phosphofructo-2-kinase/fructose-2,6-biphosphatase 4 [Source:HGNC Symbol;Acc:HGNC:8875]	protein_coding	5.90694
ENST00000232424	3	+	194136145	194138732	4	1578	ENSG00000114315	HES1	hes family bHLH transcription factor 1 [Source:HGNC Symbol;Acc:HGNC:5192]	protein_coding	9.57098
ENST00000232496	3	-	50324907	50328243	3	1691	ENSG00000114383	TUSC2	tumor suppressor 2, mitochondrial calcium regulator [Source:HGNC Symbol;Acc:HGNC:17034]	protein_coding	7.11277
ENST00000232564	3	-	179396089	179451590	10	6434	ENSG00000114450	GNB4	G protein subunit beta 4 [Source:HGNC Symbol;Acc:HGNC:20731]	protein_coding	6.82175
ENST00000232607	3	+	124730366	124749273	6	6738	ENSG00000114491	UMPS	uridine monophosphate synthetase [Source:HGNC Symbol;Acc:HGNC:12563]	protein_coding	2.47458
ENST00000232766	3	+	47282946	47346816	10	4620	ENSG00000114648	KLHL18	kelch like family member 18 [Source:HGNC Symbol;Acc:HGNC:29120]	protein_coding	3.04114
ENST00000232888	3	-	51933430	51941941	15	1578	ENSG00000114767	RRP9	ribosomal RNA processing 9, U3 small nucleolar RNA binding protein [Source:HGNC Symbol;Acc:HGNC:16829]	protein_coding	2.86666
ENST00000232892	3	+	151814037	151828488	5	1642	ENSG00000114771	AADAC	arylacetamide deacetylase [Source:HGNC Symbol;Acc:HGNC:17]	protein_coding	4.87264
ENST00000232905	3	+	40309684	40312424	4	1010	ENSG00000114784	EIF1B	eukaryotic translation initiation factor 1B [Source:HGNC Symbol;Acc:HGNC:30792]	protein_coding	3.22982
ENST00000232974	3	+	42653684	42665854	6	3781	ENSG00000114853	ZBTB47	zinc finger and BTB domain containing 47 [Source:HGNC Symbol;Acc:HGNC:26955]	protein_coding	20.5363
ENST00000233027	3	-	52708449	52770949	16	6057	ENSG00000114904	NEK4	NIMA related kinase 4 [Source:HGNC Symbol;Acc:HGNC:11399]	protein_coding	2.79264
ENST00000233055	2	-	223875347	223945387	12	4660	ENSG00000085449	WDFY1	WD repeat and FYVE domain containing 1 [Source:HGNC Symbol;Acc:HGNC:20451]	protein_coding	4.02347
ENST00000233057	2	-	37099210	37157047	17	10042	ENSG00000055332	EIF2AK2	eukaryotic translation initiation factor 2 alpha kinase 2 [Source:HGNC Symbol;Acc:HGNC:9437]	protein_coding	9.94915
ENST00000233072	2	+	210556538	210679107	38	5821	ENSG00000021826	CPS1	carbamoyl-phosphate synthase 1 [Source:HGNC Symbol;Acc:HGNC:2323]	protein_coding	24.8881
ENST00000233099	2	-	36980897	37084342	36	6905	ENSG00000008869	HEATR5B	HEAT repeat containing 5B [Source:HGNC Symbol;Acc:HGNC:29273]	protein_coding	13.3748
ENST00000233114	2	+	63588609	63607197	9	1650	ENSG00000014641	MDH1	malate dehydrogenase 1 [Source:HGNC Symbol;Acc:HGNC:6970]	protein_coding	2.6452
ENST00000233121	2	+	26970612	27027196	7	1892	ENSG00000084764	MAPRE3	microtubule associated protein RP/EB family member 3 [Source:HGNC Symbol;Acc:HGNC:6892]	protein_coding	3.09469
ENST00000233143	2	+	84905625	84906675	3	496	ENSG00000034510	TMSB10	thymosin beta 10 [Source:HGNC Symbol;Acc:HGNC:11879]	protein_coding	32.7896
ENST00000233154	2	+	105744897	105894274	5	2683	ENSG00000071051	NCK2	NCK adaptor protein 2 [Source:HGNC Symbol;Acc:HGNC:7665]	protein_coding	2.17772
ENST00000233156	2	-	187464261	187554492	8	3885	ENSG00000003436	TFPI	tissue factor pathway inhibitor [Source:HGNC Symbol;Acc:HGNC:11760]	protein_coding	13.945
ENST00000233190	2	-	206114817	206159603	19	11819	ENSG00000023228	NDUFS1	NADH:ubiquinone oxidoreductase core subunit S1 [Source:HGNC Symbol;Acc:HGNC:7707]	protein_coding	6.55313
ENST00000233242	2	-	21001429	21044073	29	14121	ENSG00000084674	APOB	apolipoprotein B [Source:HGNC Symbol;Acc:HGNC:603]	protein_coding	266.209
ENST00000233331	2	+	74455023	74457960	5	1261	ENSG00000115274	INO80B	INO80 complex subunit B [Source:HGNC Symbol;Acc:HGNC:13324]	protein_coding	11.2423
ENST00000233379	2	+	95402726	95416616	8	4757	ENSG00000115042	FAHD2A	fumarylacetoacetate hydrolase domain containing 2A [Source:HGNC Symbol;Acc:HGNC:24252]	protein_coding	5.4839
ENST00000233545	2	-	27309492	27322564	7	998	ENSG00000115204	MPV17	MPV17, mitochondrial inner membrane protein [Source:HGNC Symbol;Acc:HGNC:7224]	protein_coding	3.03938
ENST00000233557	2	+	27427790	27442259	19	2887	ENSG00000115216	NRBP1	nuclear receptor binding protein 1 [Source:HGNC Symbol;Acc:HGNC:7993]	protein_coding	2.2843
ENST00000233573	2	+	181457428	181509805	16	2070	ENSG00000115232	ITGA4	integrin subunit alpha 4 [Source:HGNC Symbol;Acc:HGNC:6140]	protein_coding	9.72272
ENST00000233596	19	+	1490747	1497927	5	1794	ENSG00000115255	REEP6	receptor accessory protein 6 [Source:HGNC Symbol;Acc:HGNC:30078]	protein_coding	33.0782
ENST00000233630	2	-	74505043	74508580	9	1792	ENSG00000115289	PCGF1	polycomb group ring finger 1 [Source:HGNC Symbol;Acc:HGNC:17615]	protein_coding	4.44578
ENST00000233735	2	+	79120458	79123419	6	808	ENSG00000115386	REG1A	regenerating family member 1 alpha [Source:HGNC Symbol;Acc:HGNC:9951]	protein_coding	85.3681
ENST00000233809	2	+	216633395	216664436	4	1439	ENSG00000115457	IGFBP2	insulin like growth factor binding protein 2 [Source:HGNC Symbol;Acc:HGNC:5471]	protein_coding	5.34656
ENST00000233813	2	-	216672105	216695525	4	6215	ENSG00000115461	IGFBP5	insulin like growth factor binding protein 5 [Source:HGNC Symbol;Acc:HGNC:5474]	protein_coding	42.4118
ENST00000233838	2	-	85544723	85561509	15	7569	ENSG00000115486	GGCX	gamma-glutamyl carboxylase [Source:HGNC Symbol;Acc:HGNC:4247]	protein_coding	3.65132
ENST00000233893	2	+	197499994	197503457	4	950	ENSG00000115541	HSPE1	heat shock protein family E (Hsp10) member 1 [Source:HGNC Symbol;Acc:HGNC:5269]	protein_coding	9.28554
ENST00000233954	2	+	102311502	102352037	11	2058	ENSG00000115602	IL1RL1	interleukin 1 receptor like 1 [Source:HGNC Symbol;Acc:HGNC:5998]	protein_coding	2.2155
ENST00000233969	2	+	102619707	102711318	12	5410	ENSG00000115616	SLC9A2	solute carrier family 9 member A2 [Source:HGNC Symbol;Acc:HGNC:11072]	protein_coding	3.0193
ENST00000234038	2	+	241150022	241183652	10	2386	ENSG00000115685	PPP1R7	protein phosphatase 1 regulatory subunit 7 [Source:HGNC Symbol;Acc:HGNC:9295]	protein_coding	2.19501
ENST00000234111	2	-	10439968	10448504	12	2653	ENSG00000115758	ODC1	ornithine decarboxylase 1 [Source:HGNC Symbol;Acc:HGNC:8109]	protein_coding	10.5781
ENST00000234115	2	+	131104944	131149852	8	4208	ENSG00000115762	PLEKHB2	pleckstrin homology domain containing B2 [Source:HGNC Symbol;Acc:HGNC:19236]	protein_coding	2.09788
ENST00000234160	2	+	170928526	170967129	10	3173	ENSG00000115806	GORASP2	golgi reassembly stacking protein 2 [Source:HGNC Symbol;Acc:HGNC:17500]	protein_coding	2.072
ENST00000234170	2	-	37201612	37231713	16	3463	ENSG00000115816	CEBPZ	CCAAT enhancer binding protein zeta [Source:HGNC Symbol;Acc:HGNC:24218]	protein_coding	5.41634
ENST00000234256	2	+	64989401	65023865	8	4561	ENSG00000115902	SLC1A4	solute carrier family 1 member 4 [Source:HGNC Symbol;Acc:HGNC:10942]	protein_coding	2.77823
ENST00000234296	2	-	200908973	200963680	18	4312	ENSG00000115942	ORC2	origin recognition complex subunit 2 [Source:HGNC Symbol;Acc:HGNC:8488]	protein_coding	7.4043
ENST00000234310	2	-	68178857	68252531	6	3023	ENSG00000221823	PPP3R1	protein phosphatase 3 regulatory subunit B, alpha [Source:HGNC Symbol;Acc:HGNC:9317]	protein_coding	10.5008
ENST00000234453	2	+	178480468	178516462	8	13880	ENSG00000116095	PLEKHA3	pleckstrin homology domain containing A3 [Source:HGNC Symbol;Acc:HGNC:14338]	protein_coding	4.7552
ENST00000234610	1	+	1699942	1701782	7	1017	ENSG00000215914	MMP23A	matrix metallopeptidase 23A (pseudogene) [Source:HGNC Symbol;Acc:HGNC:7170]	unprocessed_pseudogene	2.88022
ENST00000234677	1	+	109213918	109238120	11	1852	ENSG00000031698	SARS	seryl-tRNA synthetase [Source:HGNC Symbol;Acc:HGNC:10537]	protein_coding	14.3558
ENST00000234701	1	+	86468368	86500259	15	3310	ENSG00000016490	CLCA1	chloride channel accessory 1 [Source:HGNC Symbol;Acc:HGNC:2015]	protein_coding	16.8551
ENST00000234739	1	+	147541412	147626216	10	6278	ENSG00000116128	BCL9	B cell CLL/lymphoma 9 [Source:HGNC Symbol;Acc:HGNC:1008]	protein_coding	5.46181
ENST00000234798	16	-	1221651	1225257	6	1108	ENSG00000116176	TPSG1	tryptase gamma 1 [Source:HGNC Symbol;Acc:HGNC:14134]	protein_coding	16.5109
ENST00000234816	1	-	178849705	178871052	6	3348	ENSG00000116194	ANGPTL1	angiopoietin like 1 [Source:HGNC Symbol;Acc:HGNC:489]	protein_coding	1.58924
ENST00000234831	1	-	54026681	54053438	8	6691	ENSG00000116209	TMEM59	transmembrane protein 59 [Source:HGNC Symbol;Acc:HGNC:1239]	protein_coding	4.10219
ENST00000234875	1	-	6185020	6199612	4	2078	ENSG00000116251	RPL22	ribosomal protein L22 [Source:HGNC Symbol;Acc:HGNC:10315]	protein_coding	17.8064
ENST00000235090	1	-	111439890	111449376	10	2576	ENSG00000116455	WDR77	WD repeat domain 77 [Source:HGNC Symbol;Acc:HGNC:29652]	protein_coding	5.198
ENST00000235290	13	-	50043437	50081978	5	1743	ENSG00000231607	DLEU2	deleted in lymphocytic leukemia 2 [Source:HGNC Symbol;Acc:HGNC:13748]	antisense	2.88124
ENST00000235307	1	+	184387058	184629020	6	10265	ENSG00000116667	C1orf21	chromosome 1 open reading frame 21 [Source:HGNC Symbol;Acc:HGNC:15494]	protein_coding	11.6532
ENST00000235310	1	-	11674480	11691650	11	1860	ENSG00000116670	MAD2L2	mitotic arrest deficient 2 like 2 [Source:HGNC Symbol;Acc:HGNC:6764]	protein_coding	2.70718
ENST00000235329	1	+	11980312	12013508	19	4539	ENSG00000116688	MFN2	mitofusin 2 [Source:HGNC Symbol;Acc:HGNC:16877]	protein_coding	29.3544
ENST00000235332	1	+	12019466	12032045	10	1573	ENSG00000116691	MIIP	migration and invasion inhibitory protein [Source:HGNC Symbol;Acc:HGNC:25715]	protein_coding	1.00751
ENST00000235345	1	-	66999332	67054099	12	6162	ENSG00000116704	SLC35D1	solute carrier family 35 member D1 [Source:HGNC Symbol;Acc:HGNC:20800]	protein_coding	5.59098
ENST00000235372	1	+	13704855	13825079	10	7957	ENSG00000116731	PRDM2	PR/SET domain 2 [Source:HGNC Symbol;Acc:HGNC:9347]	protein_coding	3.2973
ENST00000235382	1	+	192809041	192812283	5	1354	ENSG00000116741	RGS2	regulator of G protein signaling 2 [Source:HGNC Symbol;Acc:HGNC:9998]	protein_coding	33.4184
ENST00000235453	1	-	197552255	197775192	16	2195	ENSG00000213047	DENND1B	DENN domain containing 1B [Source:HGNC Symbol;Acc:HGNC:28404]	protein_coding	2.07186
ENST00000235835	1	-	19303965	19312146	7	1362	ENSG00000053371	AKR7A2	aldo-keto reductase family 7 member A2 [Source:HGNC Symbol;Acc:HGNC:389]	protein_coding	16.7188
ENST00000236040	1	-	42746375	42767012	14	2993	ENSG00000117385	P3H1	prolyl 3-hydroxylase 1 [Source:HGNC Symbol;Acc:HGNC:19316]	protein_coding	4.06997
ENST00000236051	1	-	43164184	43172260	9	1322	ENSG00000117395	EBNA1BP2	EBNA1 binding protein 2 [Source:HGNC Symbol;Acc:HGNC:15531]	protein_coding	3.04568
ENST00000236192	1	-	171700160	171742247	8	5159	ENSG00000117533	VAMP4	vesicle associated membrane protein 4 [Source:HGNC Symbol;Acc:HGNC:12645]	protein_coding	3.48781
ENST00000236273	1	-	25222679	25232493	7	1345	ENSG00000117614	SYF2	SYF2 pre-mRNA splicing factor [Source:HGNC Symbol;Acc:HGNC:19824]	protein_coding	8.58126
ENST00000236495	1	+	48222687	48248644	15	3272	ENSG00000117834	SLC5A9	solute carrier family 5 member 9 [Source:HGNC Symbol;Acc:HGNC:22146]	protein_coding	5.74918
ENST00000236671	11	-	1752752	1763992	9	2123	ENSG00000117984	CTSD	cathepsin D [Source:HGNC Symbol;Acc:HGNC:2529]	protein_coding	63.799
ENST00000236850	11	-	116835751	116837950	4	1227	ENSG00000118137	APOA1	apolipoprotein A1 [Source:HGNC Symbol;Acc:HGNC:600]	protein_coding	498.618
ENST00000237163	6	+	83067666	83168471	40	7995	ENSG00000083097	DOP1A	DOP1 leucine zipper like protein A [Source:HGNC Symbol;Acc:HGNC:21194]	protein_coding	1.79931
ENST00000237177	6	+	89829939	89874436	10	6719	ENSG00000118412	CASP8AP2	caspase 8 associated protein 2 [Source:HGNC Symbol;Acc:HGNC:1510]	protein_coding	2.04014
ENST00000237247	1	+	66533383	66744374	27	3997	ENSG00000118473	SGIP1	SH3 domain GRB2 like endophilin interacting protein 1 [Source:HGNC Symbol;Acc:HGNC:25412]	protein_coding	8.57206
ENST00000237264	6	+	133953195	133990432	7	4228	ENSG00000028839	TBPL1	TATA-box binding protein like 1 [Source:HGNC Symbol;Acc:HGNC:11589]	protein_coding	2.58628
ENST00000237281	6	-	145793502	145814753	3	9009	ENSG00000118496	FBXO30	F-box protein 30 [Source:HGNC Symbol;Acc:HGNC:15600]	protein_coding	2.39831
ENST00000237289	6	+	137867444	137883312	9	4432	ENSG00000118503	TNFAIP3	TNF alpha induced protein 3 [Source:HGNC Symbol;Acc:HGNC:11896]	protein_coding	2.87932
ENST00000237305	6	-	134169252	134174896	12	2401	ENSG00000118515	SGK1	serum/glucocorticoid regulated kinase 1 [Source:HGNC Symbol;Acc:HGNC:10810]	protein_coding	1.38637
ENST00000237316	6	+	133889335	133895553	3	3010	ENSG00000118526	TCF21	transcription factor 21 [Source:HGNC Symbol;Acc:HGNC:11632]	protein_coding	4.40107
ENST00000237380	4	+	17614631	17634105	4	10868	ENSG00000118579	MED28	mediator complex subunit 28 [Source:HGNC Symbol;Acc:HGNC:24628]	protein_coding	7.49093
ENST00000237500	18	+	3261909	3278284	4	1210	ENSG00000118680	MYL12B	myosin light chain 12B [Source:HGNC Symbol;Acc:HGNC:29827]	protein_coding	16.8229
ENST00000237530	20	+	37179046	37241623	17	2515	ENSG00000118705	RPN2	ribophorin II [Source:HGNC Symbol;Acc:HGNC:10382]	protein_coding	26.6984
ENST00000237536	20	-	36777442	36863686	15	14371	ENSG00000149639	SOGA1	suppressor of glucose, autophagy associated 1 [Source:HGNC Symbol;Acc:HGNC:16111]	protein_coding	13.3488
ENST00000237596	4	+	88007668	88077777	15	5056	ENSG00000118762	PKD2	polycystin 2, transient receptor potential cation channel [Source:HGNC Symbol;Acc:HGNC:9009]	protein_coding	6.42479
ENST00000237612	4	-	88090269	88158912	16	4479	ENSG00000118777	ABCG2	ATP binding cassette subfamily G member 2 (Junior blood group) [Source:HGNC Symbol;Acc:HGNC:74]	protein_coding	5.34491
ENST00000237654	4	-	77047158	77076005	7	2772	ENSG00000118816	CCNI	cyclin I [Source:HGNC Symbol;Acc:HGNC:1595]	protein_coding	54.4324
ENST00000237853	5	-	95885098	95962071	12	6046	ENSG00000118985	ELL2	elongation factor for RNA polymerase II 2 [Source:HGNC Symbol;Acc:HGNC:17064]	protein_coding	5.69796
ENST00000237937	9	-	72351425	72364592	6	5310	ENSG00000107372	ZFAND5	zinc finger AN1-type containing 5 [Source:HGNC Symbol;Acc:HGNC:13008]	protein_coding	2.47327
ENST00000238081	2	-	9583972	9631014	6	2208	ENSG00000134308	YWHAQ	tyrosine 3-monooxygenase/tryptophan 5-monooxygenase activation protein theta [Source:HGNC Symbol;Acc:HGNC:12854]	protein_coding	10.4193
ENST00000238112	2	+	9423568	9473101	18	2345	ENSG00000119203	CPSF3	cleavage and polyadenylation specific factor 3 [Source:HGNC Symbol;Acc:HGNC:2326]	protein_coding	9.98646
ENST00000238146	12	+	123602099	123620941	14	2654	ENSG00000111364	DDX55	DEAD-box helicase 55 [Source:HGNC Symbol;Acc:HGNC:20085]	protein_coding	1.50538
ENST00000238156	12	-	123935622	123972824	5	2787	ENSG00000119242	CCDC92	coiled-coil domain containing 92 [Source:HGNC Symbol;Acc:HGNC:29563]	protein_coding	6.86594
ENST00000238379	9	-	113373419	113376175	2	1834	ENSG00000119431	HDHD3	haloacid dehalogenase like hydrolase domain containing 3 [Source:HGNC Symbol;Acc:HGNC:28171]	protein_coding	10.7954
ENST00000238477	9	-	99216426	99221942	3	2966	ENSG00000119523	ALG2	ALG2, alpha-1,3/1,6-mannosyltransferase [Source:HGNC Symbol;Acc:HGNC:23159]	protein_coding	3.08526
ENST00000238497	18	-	63389190	63422463	11	3324	ENSG00000119541	VPS4B	vacuolar protein sorting 4 homolog B [Source:HGNC Symbol;Acc:HGNC:10895]	protein_coding	2.95434
ENST00000238616	14	-	75079353	75127080	22	8310	ENSG00000119638	NEK9	NIMA related kinase 9 [Source:HGNC Symbol;Acc:HGNC:18591]	protein_coding	5.87806
ENST00000238628	14	+	75985782	76083746	8	816	ENSG00000119650	IFT43	intraflagellar transport 43 [Source:HGNC Symbol;Acc:HGNC:29669]	protein_coding	3.81781
ENST00000238647	14	-	77024543	77028699	1	4157	ENSG00000119669	IRF2BPL	interferon regulatory factor 2 binding protein like [Source:HGNC Symbol;Acc:HGNC:14282]	protein_coding	2.76382
ENST00000238651	14	+	73569059	73575653	3	1774	ENSG00000119673	ACOT2	acyl-CoA thioesterase 2 [Source:HGNC Symbol;Acc:HGNC:18431]	protein_coding	3.60132
ENST00000238667	14	+	75578617	75648167	10	3632	ENSG00000119686	FLVCR2	feline leukemia virus subgroup C cellular receptor family member 2 [Source:HGNC Symbol;Acc:HGNC:20105]	protein_coding	13.6603
ENST00000238682	14	-	75958202	75981191	7	2522	ENSG00000119699	TGFB3	transforming growth factor beta 3 [Source:HGNC Symbol;Acc:HGNC:11769]	protein_coding	2.26191
ENST00000238714	2	+	60756230	60798963	22	4263	ENSG00000115421	PAPOLG	poly(A) polymerase gamma [Source:HGNC Symbol;Acc:HGNC:14982]	protein_coding	2.64772
ENST00000238788	2	+	27032954	27041695	17	2990	ENSG00000119777	TMEM214	transmembrane protein 214 [Source:HGNC Symbol;Acc:HGNC:25983]	protein_coding	9.2719
ENST00000238789	2	-	23748664	23927114	28	8103	ENSG00000119778	ATAD2B	ATPase family, AAA domain containing 2B [Source:HGNC Symbol;Acc:HGNC:29230]	protein_coding	13.4909
ENST00000238831	2	+	32277910	32316594	6	11949	ENSG00000119820	YIPF4	Yip1 domain family member 4 [Source:HGNC Symbol;Acc:HGNC:28145]	protein_coding	2.46299
ENST00000238855	2	+	64524305	64592997	10	4113	ENSG00000119844	AFTPH	aftiphilin [Source:HGNC Symbol;Acc:HGNC:25951]	protein_coding	2.89961
ENST00000238875	2	+	64454092	64461381	5	3926	ENSG00000119862	LGALSL	galectin like [Source:HGNC Symbol;Acc:HGNC:25012]	protein_coding	1.00927
ENST00000238936	10	+	102461395	102477045	10	2852	ENSG00000138111	MFSD13A	major facilitator superfamily domain containing 13A [Source:HGNC Symbol;Acc:HGNC:26196]	protein_coding	3.89312
ENST00000238961	10	+	100912569	100965136	20	7288	ENSG00000119906	SLF2	SMC5-SMC6 complex localization factor 2 [Source:HGNC Symbol;Acc:HGNC:17814]	protein_coding	3.40266
ENST00000238994	10	-	91628442	91633054	2	2524	ENSG00000119938	PPP1R3C	protein phosphatase 1 regulatory subunit 3C [Source:HGNC Symbol;Acc:HGNC:9293]	protein_coding	2.03465
ENST00000239007	10	+	110225993	110286506	6	2424	ENSG00000119950	MXI1	MAX interactor 1, dimerization protein [Source:HGNC Symbol;Acc:HGNC:7534]	protein_coding	3.99894
ENST00000239151	17	-	48591257	48593961	2	2041	ENSG00000120075	HOXB5	homeobox B5 [Source:HGNC Symbol;Acc:HGNC:5116]	protein_coding	1.08963
ENST00000239165	17	-	48607227	48611020	2	1371	ENSG00000260027	HOXB7	homeobox B7 [Source:HGNC Symbol;Acc:HGNC:5118]	protein_coding	2.28442
ENST00000239223	5	-	172768090	172771195	4	2019	ENSG00000120129	DUSP1	dual specificity phosphatase 1 [Source:HGNC Symbol;Acc:HGNC:3064]	protein_coding	70.6758
ENST00000239231	5	-	168548495	168579600	7	10506	ENSG00000120137	PANK3	pantothenate kinase 3 [Source:HGNC Symbol;Acc:HGNC:19365]	protein_coding	19.6003
ENST00000239440	5	-	141653401	141682221	33	5250	ENSG00000120318	ARAP3	ArfGAP with RhoGAP domain, ankyrin repeat and PH domain 3 [Source:HGNC Symbol;Acc:HGNC:24097]	protein_coding	10.1835
ENST00000239444	5	+	141177790	141180529	1	2740	ENSG00000120322	PCDHB8	protocadherin beta 8 [Source:HGNC Symbol;Acc:HGNC:8693]	protein_coding	2.31319
ENST00000239666	X	-	70286595	70289979	7	1043	ENSG00000120509	PDZD11	PDZ domain containing 11 [Source:HGNC Symbol;Acc:HGNC:28034]	protein_coding	10.0548
ENST00000239690	8	-	109240919	109334385	10	4217	ENSG00000120526	NUDCD1	NudC domain containing 1 [Source:HGNC Symbol;Acc:HGNC:24306]	protein_coding	2.79767
ENST00000239830	12	+	401576	442645	13	2371	ENSG00000120647	CCDC77	coiled-coil domain containing 77 [Source:HGNC Symbol;Acc:HGNC:28203]	protein_coding	1.40141
ENST00000239852	13	-	41252282	41263569	7	1561	ENSG00000120662	MTRF1	mitochondrial translation release factor 1 [Source:HGNC Symbol;Acc:HGNC:7469]	protein_coding	3.10606
ENST00000239878	13	+	38349881	38363619	6	3138	ENSG00000120686	UFM1	ubiquitin fold modifier 1 [Source:HGNC Symbol;Acc:HGNC:20597]	protein_coding	8.98146
ENST00000239882	13	-	40932034	41019314	9	3566	ENSG00000120690	ELF1	E74 like ETS transcription factor 1 [Source:HGNC Symbol;Acc:HGNC:3316]	protein_coding	8.19565
ENST00000239891	13	-	36949830	36999367	10	1154	ENSG00000120697	ALG5	ALG5, dolichyl-phosphate beta-glucosyltransferase [Source:HGNC Symbol;Acc:HGNC:20266]	protein_coding	5.54167
ENST00000239906	5	+	138338032	138349729	5	4377	ENSG00000120709	FAM53C	family with sequence similarity 53 member C [Source:HGNC Symbol;Acc:HGNC:1336]	protein_coding	3.61738
ENST00000239938	5	+	138465490	138469315	2	3138	ENSG00000120738	EGR1	early growth response 1 [Source:HGNC Symbol;Acc:HGNC:3238]	protein_coding	5.19703
ENST00000239944	3	-	150541994	150546641	3	3171	ENSG00000120742	SERP1	stress associated endoplasmic reticulum protein 1 [Source:HGNC Symbol;Acc:HGNC:10759]	protein_coding	5.74111
ENST00000240079	12	-	102012939	102062124	7	916	ENSG00000120860	WASHC3	WASH complex subunit 3 [Source:HGNC Symbol;Acc:HGNC:24256]	protein_coding	7.59321
ENST00000240123	8	+	22551695	22575788	21	3459	ENSG00000120896	SORBS3	sorbin and SH3 domain containing 3 [Source:HGNC Symbol;Acc:HGNC:30907]	protein_coding	8.32892
ENST00000240139	8	+	22441083	22541125	14	2189	ENSG00000120910	PPP3CC	protein phosphatase 3 catalytic subunit gamma [Source:HGNC Symbol;Acc:HGNC:9316]	protein_coding	15.5835
ENST00000240185	1	+	11012400	11026420	6	5367	ENSG00000120948	TARDBP	TAR DNA binding protein [Source:HGNC Symbol;Acc:HGNC:11571]	protein_coding	4.30411
ENST00000240285	8	+	73294612	73325281	6	3949	ENSG00000121039	RDH10	retinol dehydrogenase 10 [Source:HGNC Symbol;Acc:HGNC:19975]	protein_coding	7.70236
ENST00000240316	17	-	56938187	56961054	7	2650	ENSG00000121058	COIL	coilin [Source:HGNC Symbol;Acc:HGNC:2184]	protein_coding	8.00649
ENST00000240333	17	-	49700943	49708199	9	1850	ENSG00000121073	SLC35B1	solute carrier family 35 member B1 [Source:HGNC Symbol;Acc:HGNC:20798]	protein_coding	5.66176
ENST00000240364	17	-	49710332	49764167	8	2365	ENSG00000121104	FAM117A	family with sequence similarity 117 member A [Source:HGNC Symbol;Acc:HGNC:24179]	protein_coding	4.98592
ENST00000240488	4	+	153344649	153415118	8	968	ENSG00000121211	MND1	meiotic nuclear divisions 1 [Source:HGNC Symbol;Acc:HGNC:24839]	protein_coding	2.58197
ENST00000240499	4	+	337835	375258	4	2970	ENSG00000131127	ZNF141	zinc finger protein 141 [Source:HGNC Symbol;Acc:HGNC:12926]	protein_coding	6.63398
ENST00000240587	19	-	31274945	31349547	2	5176	ENSG00000121297	TSHZ3	teashirt zinc finger homeobox 3 [Source:HGNC Symbol;Acc:HGNC:30700]	protein_coding	6.56354
ENST00000240615	12	-	10806051	10807293	1	1243	ENSG00000121314	TAS2R8	taste 2 receptor member 8 [Source:HGNC Symbol;Acc:HGNC:14915]	protein_coding	3.23465
ENST00000240617	12	-	14503661	14568349	11	2426	ENSG00000121316	PLBD1	phospholipase B domain containing 1 [Source:HGNC Symbol;Acc:HGNC:26215]	protein_coding	2.52076
ENST00000240619	12	-	10825317	10826358	1	1042	ENSG00000121318	TAS2R10	taste 2 receptor member 10 [Source:HGNC Symbol;Acc:HGNC:14918]	protein_coding	2.12889
ENST00000240662	12	-	21764955	21774821	3	2389	ENSG00000121361	KCNJ8	potassium voltage-gated channel subfamily J member 8 [Source:HGNC Symbol;Acc:HGNC:6269]	protein_coding	1.64739
ENST00000240851	3	+	100709425	100748966	8	1978	ENSG00000114354	TFG	TRK-fused gene [Source:HGNC Symbol;Acc:HGNC:11758]	protein_coding	13.8063
ENST00000240922	3	-	113716460	113746274	5	6135	ENSG00000121579	NAA50	N(alpha)-acetyltransferase 50, NatE catalytic subunit [Source:HGNC Symbol;Acc:HGNC:29533]	protein_coding	1.87156
ENST00000241041	11	-	45909669	45917829	11	1479	ENSG00000121680	PEX16	peroxisomal biogenesis factor 16 [Source:HGNC Symbol;Acc:HGNC:8857]	protein_coding	3.22338
ENST00000241052	11	+	34438925	34472062	13	2302	ENSG00000121691	CAT	catalase [Source:HGNC Symbol;Acc:HGNC:1516]	protein_coding	4.11472
ENST00000241261	3	-	172505508	172523507	5	1953	ENSG00000121858	TNFSF10	TNF superfamily member 10 [Source:HGNC Symbol;Acc:HGNC:11925]	protein_coding	10.879
ENST00000241305	10	-	123745636	123891814	14	3554	ENSG00000121898	CPXM2	carboxypeptidase X, M14 family member 2 [Source:HGNC Symbol;Acc:HGNC:26977]	protein_coding	3.21228
ENST00000241393	2	-	136114351	136118165	2	1682	ENSG00000121966	CXCR4	C-X-C motif chemokine receptor 4 [Source:HGNC Symbol;Acc:HGNC:2561]	protein_coding	18.1761
ENST00000241416	2	+	147844517	147930824	11	5728	ENSG00000121989	ACVR2A	activin A receptor type 2A [Source:HGNC Symbol;Acc:HGNC:173]	protein_coding	2.9656
ENST00000241436	5	+	75511756	75601144	15	5911	ENSG00000122008	POLK	DNA polymerase kappa [Source:HGNC Symbol;Acc:HGNC:9183]	protein_coding	8.14176
ENST00000241502	3	+	197749750	197787596	9	6866	ENSG00000122068	FYTTD1	forty-two-three domain containing 1 [Source:HGNC Symbol;Acc:HGNC:25407]	protein_coding	4.73949
ENST00000241527	2	-	241087094	241102295	7	4529	ENSG00000122085	MTERF4	mitochondrial transcription termination factor 4 [Source:HGNC Symbol;Acc:HGNC:28785]	protein_coding	1.25991
ENST00000241600	9	+	135500631	135504672	4	1510	ENSG00000122140	MRPS2	mitochondrial ribosomal protein S2 [Source:HGNC Symbol;Acc:HGNC:14495]	protein_coding	14.4233
ENST00000242057	7	+	17298622	17346150	11	6276	ENSG00000106546	AHR	aryl hydrocarbon receptor [Source:HGNC Symbol;Acc:HGNC:348]	protein_coding	8.37804
ENST00000242067	7	+	33129532	33606068	23	4027	ENSG00000122507	BBS9	Bardet-Biedl syndrome 9 [Source:HGNC Symbol;Acc:HGNC:30000]	protein_coding	7.27453
ENST00000242108	7	+	36153149	36301543	8	4765	ENSG00000122547	EEPD1	endonuclease/exonuclease/phosphatase family domain containing 1 [Source:HGNC Symbol;Acc:HGNC:22223]	protein_coding	14.7581
ENST00000242140	7	+	29806554	29917066	9	4184	ENSG00000122574	WIPF3	WAS/WASL interacting protein family member 3 [Source:HGNC Symbol;Acc:HGNC:22004]	protein_coding	2.04335
ENST00000242248	7	-	44072247	44082540	11	2631	ENSG00000122678	POLM	DNA polymerase mu [Source:HGNC Symbol;Acc:HGNC:9185]	protein_coding	2.37455
ENST00000242249	7	+	45157791	45184250	3	1323	ENSG00000122679	RAMP3	receptor activity modifying protein 3 [Source:HGNC Symbol;Acc:HGNC:9845]	protein_coding	1.94599
ENST00000242351	7	-	139043520	139109648	13	7100	ENSG00000105939	ZC3HAV1	zinc finger CCCH-type containing, antiviral 1 [Source:HGNC Symbol;Acc:HGNC:23721]	protein_coding	8.96703
ENST00000242465	10	+	69088118	69104811	3	1208	ENSG00000122862	SRGN	serglycin [Source:HGNC Symbol;Acc:HGNC:9361]	protein_coding	3.0266
ENST00000242505	10	+	73168166	73244504	14	5408	ENSG00000138286	FAM149B1	family with sequence similarity 149 member B1 [Source:HGNC Symbol;Acc:HGNC:29162]	protein_coding	1.13153
ENST00000242577	12	+	120496056	120498493	3	720	ENSG00000088986	DYNLL1	dynein light chain LC8-type 1 [Source:HGNC Symbol;Acc:HGNC:15476]	protein_coding	1.57614
ENST00000242591	12	+	110124377	110218797	19	3108	ENSG00000122970	IFT81	intraflagellar transport 81 [Source:HGNC Symbol;Acc:HGNC:14313]	protein_coding	2.76649
ENST00000242592	12	+	120725735	120740008	10	1950	ENSG00000122971	ACADS	acyl-CoA dehydrogenase short chain [Source:HGNC Symbol;Acc:HGNC:90]	protein_coding	6.36085
ENST00000242719	1	+	51236271	51273455	3	3084	ENSG00000123091	RNF11	ring finger protein 11 [Source:HGNC Symbol;Acc:HGNC:10056]	protein_coding	3.31129
ENST00000242729	12	+	26195496	26232955	3	2788	ENSG00000123096	SSPN	sarcospan [Source:HGNC Symbol;Acc:HGNC:11322]	protein_coding	3.13424
ENST00000242776	19	-	14408851	14419367	11	1471	ENSG00000123136	DDX39A	DExD-box helicase 39A [Source:HGNC Symbol;Acc:HGNC:17821]	protein_coding	14.9168
ENST00000242783	19	+	14433357	14471859	22	3069	ENSG00000123143	PKN1	protein kinase N1 [Source:HGNC Symbol;Acc:HGNC:9405]	protein_coding	3.23321
ENST00000242827	13	-	49660726	49691475	4	914	ENSG00000123179	EBPL	EBP like [Source:HGNC Symbol;Acc:HGNC:18061]	protein_coding	3.87347
ENST00000242839	13	-	51932673	52011494	21	6638	ENSG00000123191	ATP7B	ATPase copper transporting beta [Source:HGNC Symbol;Acc:HGNC:870]	protein_coding	9.66685
ENST00000242848	13	-	45954465	46052746	19	8018	ENSG00000123200	ZC3H13	zinc finger CCCH-type containing 13 [Source:HGNC Symbol;Acc:HGNC:20368]	protein_coding	13.6217
ENST00000243077	12	+	57128499	57213351	89	14897	ENSG00000123384	LRP1	LDL receptor related protein 1 [Source:HGNC Symbol;Acc:HGNC:6692]	protein_coding	68.16
ENST00000243167	1	+	46394265	46413845	15	2094	ENSG00000117480	FAAH	fatty acid amide hydrolase [Source:HGNC Symbol;Acc:HGNC:3553]	protein_coding	4.96965
ENST00000243253	3	+	128052369	128071682	12	3635	ENSG00000058262	SEC61A1	Sec61 translocon alpha 1 subunit [Source:HGNC Symbol;Acc:HGNC:18276]	protein_coding	23.1173
ENST00000243286	X	+	103607906	103609926	3	1124	ENSG00000196507	TCEAL3	transcription elongation factor A like 3 [Source:HGNC Symbol;Acc:HGNC:28247]	protein_coding	1.65614
ENST00000243298	X	-	103822322	103832228	3	3748	ENSG00000123570	RAB9B	RAB9B, member RAS oncogene family [Source:HGNC Symbol;Acc:HGNC:14090]	protein_coding	1.54699
ENST00000243326	2	+	151409941	151482172	35	15003	ENSG00000080345	RIF1	replication timing regulatory factor 1 [Source:HGNC Symbol;Acc:HGNC:23207]	protein_coding	5.54175
ENST00000243344	2	-	165873362	165953843	29	5482	ENSG00000123607	TTC21B	tetratricopeptide repeat domain 21B [Source:HGNC Symbol;Acc:HGNC:25660]	protein_coding	6.64025
[truncated: 35,218 more rows]
